# Supplementary material for: Genomic and Metabolomic Analysis of the Endophytic Fungus Alternaria alstroemeriae S6 Isolated from Veronica acinifolia: Identification of Anti-Bacterial Properties and Production of Succinic Acid
Source: Antibiotics (Basel). 2025 Jul 16;14(7):713. doi: 10.3390/antibiotics14070713 (PMC12291967; doi:10.3390/antibiotics14070713)
Supplement: Supplementary file 1 [file antibiotics-14-00713-s001.zip]

Archive with 3 entries (3 files):
- 20250325_KT_Sample_020.mzML
- MM_71jw9nbv.emapper.annotations.xlsx
- Supplementary figure S1.pdf
