# Supplementary material for: Genomic and Metabolomic Analysis of the Endophytic Fungus Alternaria alstroemeriae S6 Isolated from Veronica acinifolia: Identification of Anti-Bacterial Properties and Production of Succinic Acid
Source: Antibiotics (Basel). 2025 Jul 16;14(7):713. doi: 10.3390/antibiotics14070713 (PMC12291967; doi:10.3390/antibiotics14070713)
Supplement: Supplementary file 1 [file antibiotics-14-00713-s001.zip › MM_71jw9nbv.emapper.annotations.xlsx]

## Sheet: Sheet1
## Tue Mar 18 06:38:56 2025 ## emapper-2.1.12 ## /data/shared/home/emapper/miniconda3/envs/eggnog-mapper-2.1/bin/emapper.py --cpu 20 --mp_start_method forkserver --data_dir /dev/shm/ -o out --output_dir /emapper_web_jobs/emapper_jobs/user_data/MM_71jw9nbv --temp_dir /emapper_web_jobs/emapper_jobs/user_data/MM_71jw9nbv --override -m diamond --dmnd_ignore_warnings -i /emapper_web_jobs/emapper_jobs/…
#
query	seed_ortholog	evalue	score	eggNOG_OGs	max_annot_lvl	COG_category	Description	Preferred_name	GOs	EC	KEGG_ko	KEGG_Pathway	KEGG_Module	KEGG_Reaction	KEGG_rclass	BRITE	KEGG_TC	CAZy	BiGG_Reaction	PFAMs
g1.t1	35725.K2RZI3	9.13e-298	815.0	COG0045@1|root,KOG2799@2759|Eukaryota,38D0K@33154|Opisthokonta,3NUY0@4751|Fungi,3QN4R@4890|Ascomycota,1ZXVT@147541|Dothideomycetes	4751|Fungi	C	Succinyl-CoA synthetase functions in the citric acid cycle (TCA), coupling the hydrolysis of succinyl-CoA to the synthesis of ATP and thus represents the only step of substrate- level phosphorylation in the TCA. The beta subunit provides nucleotide specificity of the enzyme and binds the substrate succinate, while the binding sites for coenzyme A and phosphate are found in the alpha subunit	LSC2	GO:0003674,GO:0003824,GO:0004774,GO:0004775,GO:0005575,GO:0005622,GO:0005623,GO:0005737,GO:0005739,GO:0006082,GO:0006091,GO:0006099,GO:0006101,GO:0006104,GO:0006139,GO:0006163,GO:0006637,GO:0006725,GO:0006732,GO:0006753,GO:0006790,GO:0006793,GO:0006796,GO:0006807,GO:0008150,GO:0008152,GO:0009060,GO:0009117,GO:0009150,GO:0009259,GO:0009987,GO:0015980,GO:0016874,GO:0016877,GO:0016878,GO:0016999,GO:…	6.2.1.4,6.2.1.5	ko:K01900	ko00020,ko00640,ko01100,ko01110,ko01120,ko01130,ko01200,map00020,map00640,map01100,map01110,map01120,map01130,map01200	M00009,M00011	R00432,R00727	RC00004,RC00014	ko00000,ko00001,ko00002,ko01000,ko04147	-	-	iMM904.YGR244C,iND750.YGR244C	ATP-grasp_2,Ligase_CoA
g2.t1	310453.XP_007582668.1	2.63e-99	304.0	2D3HZ@1|root,2SRM2@2759|Eukaryota,3A9J7@33154|Opisthokonta,3P7II@4751|Fungi,3QYDE@4890|Ascomycota,203D4@147541|Dothideomycetes	4751|Fungi	S	Protein of unknown function (DUF3245)	-	-	-	-	-	-	-	-	-	-	-	-	DUF3245
g3.t1	35725.K2RC93	9.45e-277	767.0	COG0183@1|root,KOG1389@2759|Eukaryota,38F89@33154|Opisthokonta,3NUEC@4751|Fungi,3QJC7@4890|Ascomycota,1ZYS6@147541|Dothideomycetes	4751|Fungi	I	Belongs to the thiolase family	-	-	2.3.1.16	ko:K07513	ko00071,ko00280,ko00592,ko01040,ko01100,ko01110,ko01130,ko01212,ko03320,ko04146,map00071,map00280,map00592,map01040,map01100,map01110,map01130,map01212,map03320,map04146	M00087,M00113	R00927,R01177,R03778,R03858,R03991,R04546,R04742,R04747,R07891,R07895,R07899,R07937,R07953	RC00004,RC00326,RC00405,RC01702,RC02728	ko00000,ko00001,ko00002,ko01000	-	-	-	Thiolase_C,Thiolase_N
g4.t1	35725.K2STU0	0.0	917.0	COG1275@1|root,2R08Y@2759|Eukaryota,39W8D@33154|Opisthokonta,3NWEY@4751|Fungi,3QRCE@4890|Ascomycota,200AF@147541|Dothideomycetes	4751|Fungi	P	Voltage-dependent anion channel	-	-	-	-	-	-	-	-	-	-	-	-	SLAC1
g8.t1	35725.K2SCK7	2.35e-139	419.0	COG1272@1|root,KOG0748@2759|Eukaryota,38C8H@33154|Opisthokonta,3NVEP@4751|Fungi,3QRHV@4890|Ascomycota,200RP@147541|Dothideomycetes	4751|Fungi	T	Haemolysin-III related	-	GO:0000122,GO:0000322,GO:0000323,GO:0000324,GO:0003674,GO:0005488,GO:0005515,GO:0005575,GO:0005622,GO:0005623,GO:0005737,GO:0005773,GO:0005886,GO:0006355,GO:0006357,GO:0006873,GO:0006875,GO:0006882,GO:0008150,GO:0009636,GO:0009889,GO:0009890,GO:0009892,GO:0009987,GO:0010468,GO:0010556,GO:0010558,GO:0010605,GO:0010629,GO:0016020,GO:0016021,GO:0019219,GO:0019222,GO:0019725,GO:0030003,GO:0031224,GO:…	-	ko:K07297	ko04152,ko04211,ko04920,ko04932,map04152,map04211,map04920,map04932	-	-	-	ko00000,ko00001	-	-	-	HlyIII
g9.t1	35725.K2STZ7	0.0	1215.0	KOG0667@1|root,KOG0670@2759|Eukaryota,38BTX@33154|Opisthokonta,3NU45@4751|Fungi,3QPYF@4890|Ascomycota,1ZZG7@147541|Dothideomycetes	4751|Fungi	A	Serine/Threonine protein kinases, catalytic domain	PRP4	GO:0000166,GO:0000375,GO:0000377,GO:0000398,GO:0003674,GO:0003824,GO:0004672,GO:0004674,GO:0005488,GO:0005524,GO:0005575,GO:0005622,GO:0005623,GO:0005634,GO:0006139,GO:0006396,GO:0006397,GO:0006464,GO:0006468,GO:0006725,GO:0006793,GO:0006796,GO:0006807,GO:0008144,GO:0008150,GO:0008152,GO:0008380,GO:0009893,GO:0009987,GO:0010467,GO:0010468,GO:0010564,GO:0010604,GO:0010628,GO:0010948,GO:0016070,GO:…	2.7.11.1	ko:K08827	-	-	-	-	ko00000,ko01000,ko01001,ko03041	-	-	-	Pkinase
g11.t1	310453.XP_007586237.1	5.65e-202	583.0	2D2K5@1|root,2SN5U@2759|Eukaryota,3A3SF@33154|Opisthokonta,3P4AQ@4751|Fungi,3QWCJ@4890|Ascomycota,205GP@147541|Dothideomycetes	4751|Fungi	S	Domain of unknown function (DUF3425)	-	-	-	-	-	-	-	-	-	-	-	-	DUF3425,Zn_clus
g12.t1	310453.XP_007586238.1	7.67e-171	488.0	KOG2629@1|root,KOG2629@2759|Eukaryota,38HJ0@33154|Opisthokonta,3NZWU@4751|Fungi,3QNWH@4890|Ascomycota,2019X@147541|Dothideomycetes	4751|Fungi	MOU	Peroxisomal membrane anchor protein (Pex14p) conserved region	PEX14	GO:0003674,GO:0005102,GO:0005488,GO:0005515,GO:0005575,GO:0005622,GO:0005623,GO:0005737,GO:0005777,GO:0005778,GO:0006605,GO:0006625,GO:0006810,GO:0006886,GO:0006996,GO:0007031,GO:0008104,GO:0008150,GO:0009987,GO:0015031,GO:0015833,GO:0015919,GO:0016020,GO:0016043,GO:0016558,GO:0016560,GO:0017038,GO:0030674,GO:0031090,GO:0031903,GO:0032991,GO:0033036,GO:0033365,GO:0034613,GO:0042579,GO:0042886,GO:…	-	ko:K13343	ko04146,map04146	-	-	-	ko00000,ko00001,ko04131	3.A.20.1	-	-	Pex14_N
g13.t1	310453.XP_007586239.1	1.14e-198	566.0	KOG0254@1|root,KOG0254@2759|Eukaryota,38CRV@33154|Opisthokonta,3NUD0@4751|Fungi,3QK1D@4890|Ascomycota,1ZY1S@147541|Dothideomycetes	4751|Fungi	U	)transporter	SIT1	GO:0000322,GO:0000323,GO:0000324,GO:0003674,GO:0005215,GO:0005575,GO:0005622,GO:0005623,GO:0005634,GO:0005737,GO:0005768,GO:0005773,GO:0005774,GO:0005886,GO:0005887,GO:0006810,GO:0006811,GO:0006812,GO:0006820,GO:0006857,GO:0006873,GO:0006875,GO:0006879,GO:0008150,GO:0008152,GO:0008324,GO:0009237,GO:0009987,GO:0012505,GO:0015075,GO:0015077,GO:0015078,GO:0015291,GO:0015297,GO:0015298,GO:0015299,GO:…	-	ko:K08197	-	-	-	-	ko00000,ko02000	2.A.1.16	-	-	MFS_1,Sugar_tr,TRI12
g16.t1	310453.XP_007586248.1	5.62e-107	333.0	KOG0039@1|root,KOG0039@2759|Eukaryota,39X90@33154|Opisthokonta,3NXEQ@4751|Fungi,3QNJH@4890|Ascomycota,1ZY80@147541|Dothideomycetes	4751|Fungi	PQ	FAD-binding domain	-	-	-	-	-	-	-	-	-	-	-	-	FAD_binding_8,Ferric_reduct,NAD_binding_6
g18.t1	35725.K2SU03	2.53e-145	425.0	COG0589@1|root,2RYEB@2759|Eukaryota,38HQI@33154|Opisthokonta,3P0U8@4751|Fungi,3QRXS@4890|Ascomycota,201R3@147541|Dothideomycetes	4751|Fungi	T	Universal stress protein family	-	GO:0003674,GO:0003824,GO:0005575,GO:0005622,GO:0005623,GO:0005737,GO:0005938,GO:0044424,GO:0044444,GO:0044464,GO:0071944,GO:0099568	-	-	-	-	-	-	-	-	-	-	Usp
g19.t1	35725.K2SCS0	2.14e-272	751.0	KOG0724@1|root,KOG0724@2759|Eukaryota,38C3A@33154|Opisthokonta,3NVPA@4751|Fungi,3QP5W@4890|Ascomycota,2013X@147541|Dothideomycetes	4751|Fungi	O	Ribosome-associated complex head domain	zuo1	GO:0000054,GO:0002181,GO:0002182,GO:0003674,GO:0005488,GO:0005515,GO:0005575,GO:0005622,GO:0005623,GO:0005634,GO:0005730,GO:0005737,GO:0005739,GO:0005840,GO:0005844,GO:0006139,GO:0006364,GO:0006396,GO:0006403,GO:0006405,GO:0006412,GO:0006414,GO:0006450,GO:0006452,GO:0006457,GO:0006458,GO:0006518,GO:0006611,GO:0006725,GO:0006807,GO:0006810,GO:0006886,GO:0006913,GO:0008104,GO:0008150,GO:0008152,GO:…	4.1.3.4	ko:K01640,ko:K09522	ko00072,ko00280,ko00281,ko00650,ko01100,ko04146,map00072,map00280,map00281,map00650,map01100,map04146	M00036,M00088	R01360,R08090	RC00502,RC00503,RC01118,RC01946	ko00000,ko00001,ko00002,ko01000,ko03110	-	-	-	DnaJ,RAC_head
g20.t1	35725.K2S5B3	0.0	1171.0	KOG1290@1|root,KOG1290@2759|Eukaryota,38CNN@33154|Opisthokonta,3NV4H@4751|Fungi,3QJCI@4890|Ascomycota,200HV@147541|Dothideomycetes	4751|Fungi	T	Protein kinase domain	SKY1	GO:0000245,GO:0000375,GO:0000377,GO:0000398,GO:0003674,GO:0003824,GO:0004672,GO:0004674,GO:0005575,GO:0005622,GO:0005623,GO:0005634,GO:0005737,GO:0005829,GO:0006139,GO:0006376,GO:0006396,GO:0006397,GO:0006464,GO:0006468,GO:0006725,GO:0006793,GO:0006796,GO:0006807,GO:0006873,GO:0007154,GO:0007165,GO:0008104,GO:0008150,GO:0008152,GO:0008361,GO:0008380,GO:0009893,GO:0009987,GO:0010467,GO:0010468,GO:…	2.7.11.1	ko:K08832	-	-	-	-	ko00000,ko01000,ko01001	-	-	-	Pkinase
g21.t1	35725.K2SU40	2.65e-78	248.0	2D2U2@1|root,2SP0S@2759|Eukaryota,3AMW0@33154|Opisthokonta,3PG4E@4751|Fungi,3R3KX@4890|Ascomycota	4751|Fungi	S	Blastomyces yeast-phase-specific protein	-	-	-	-	-	-	-	-	-	-	-	-	Bys1
g22.t1	35725.K2RZT2	1.44e-255	701.0	COG0191@1|root,KOG4153@2759|Eukaryota,38EK5@33154|Opisthokonta,3NVQC@4751|Fungi,3QQSN@4890|Ascomycota,1ZXQH@147541|Dothideomycetes	4751|Fungi	G	Fructose-bisphosphate aldolase class-II	FBA1	GO:0003674,GO:0003824,GO:0004332,GO:0005488,GO:0005575,GO:0005618,GO:0005622,GO:0005623,GO:0005737,GO:0005739,GO:0005829,GO:0005886,GO:0005975,GO:0005996,GO:0006006,GO:0006007,GO:0006082,GO:0006090,GO:0006091,GO:0006094,GO:0006096,GO:0006139,GO:0006163,GO:0006164,GO:0006165,GO:0006725,GO:0006732,GO:0006733,GO:0006734,GO:0006735,GO:0006753,GO:0006754,GO:0006757,GO:0006793,GO:0006796,GO:0006807,GO:…	3.2.1.25,4.1.2.13	ko:K01192,ko:K01624	ko00010,ko00030,ko00051,ko00511,ko00680,ko00710,ko01100,ko01110,ko01120,ko01130,ko01200,ko01230,ko04142,map00010,map00030,map00051,map00511,map00680,map00710,map01100,map01110,map01120,map01130,map01200,map01230,map04142	M00001,M00003,M00165,M00167,M00344,M00345	R01068,R01070,R01829,R02568	RC00438,RC00439,RC00603,RC00604	ko00000,ko00001,ko00002,ko01000	-	-	-	F_bP_aldolase
g23.t1	35725.K2S5F4	9.49e-126	371.0	2E2VI@1|root,2SA1R@2759|Eukaryota,3A4Y8@33154|Opisthokonta,3P3U8@4751|Fungi,3QW8U@4890|Ascomycota,20254@147541|Dothideomycetes	4751|Fungi	J	Ribosomal protein L9, N-terminal domain	-	-	-	-	-	-	-	-	-	-	-	-	Ribosomal_L9_N
g24.t1	35725.K2RCH7	0.0	985.0	28K46@1|root,2QSIQ@2759|Eukaryota,39XHJ@33154|Opisthokonta,3NWQ4@4751|Fungi,3QK0N@4890|Ascomycota,1ZXVP@147541|Dothideomycetes	4751|Fungi	U	Belongs to the peptidase C19 family	-	GO:0003674,GO:0003824,GO:0004843,GO:0005575,GO:0005622,GO:0005623,GO:0005737,GO:0005739,GO:0005740,GO:0005741,GO:0006464,GO:0006508,GO:0006807,GO:0008150,GO:0008152,GO:0008233,GO:0008234,GO:0009987,GO:0016020,GO:0016579,GO:0016787,GO:0019538,GO:0019783,GO:0019867,GO:0031090,GO:0031966,GO:0031967,GO:0031968,GO:0031975,GO:0036211,GO:0036459,GO:0043170,GO:0043226,GO:0043227,GO:0043229,GO:0043231,GO:…	3.4.19.12	ko:K11874	-	-	-	-	ko00000,ko01000,ko01002,ko04121	-	-	-	UCH
g25.t1	35725.K2SU35	0.0	2623.0	KOG1806@1|root,KOG1806@2759|Eukaryota,38IBZ@33154|Opisthokonta,3NVK3@4751|Fungi,3QJYI@4890|Ascomycota,1ZXBF@147541|Dothideomycetes	4751|Fungi	L	Intron-binding protein aquarius N-terminus	-	GO:0000375,GO:0000377,GO:0000398,GO:0005575,GO:0005622,GO:0005623,GO:0005634,GO:0005681,GO:0005684,GO:0006139,GO:0006396,GO:0006397,GO:0006725,GO:0006807,GO:0008150,GO:0008152,GO:0008380,GO:0009987,GO:0010467,GO:0016070,GO:0016071,GO:0032991,GO:0034641,GO:0043170,GO:0043226,GO:0043227,GO:0043229,GO:0043231,GO:0044237,GO:0044238,GO:0044422,GO:0044424,GO:0044428,GO:0044446,GO:0044464,GO:0045292,GO:…	-	ko:K12874	ko03040,map03040	M00355	-	-	ko00000,ko00001,ko00002,ko03041	-	-	-	AAA_11,AAA_12,Aquarius_N
g26.t1	35725.K2SCV9	9.3e-126	358.0	2BHB5@1|root,2S1BF@2759|Eukaryota,3A3YC@33154|Opisthokonta,3P2CU@4751|Fungi,3QUJM@4890|Ascomycota,201FG@147541|Dothideomycetes	4751|Fungi	S	C-terminal of NADH-ubiquinone oxidoreductase 21 kDa subunit	NUXM	-	-	-	-	-	-	-	-	-	-	-	NADH-u_ox-rdase,NADH_u_ox_C
g27.t1	35725.K2RZS7	1.11e-197	547.0	KOG0894@1|root,KOG0894@2759|Eukaryota,38FN8@33154|Opisthokonta,3NVE0@4751|Fungi,3QPC6@4890|Ascomycota,1ZXBG@147541|Dothideomycetes	4751|Fungi	O	Belongs to the ubiquitin-conjugating enzyme family	UBC6	GO:0000209,GO:0003674,GO:0003824,GO:0004842,GO:0005488,GO:0005515,GO:0005575,GO:0005622,GO:0005623,GO:0005737,GO:0005783,GO:0005789,GO:0006464,GO:0006508,GO:0006511,GO:0006513,GO:0006807,GO:0006950,GO:0008150,GO:0008152,GO:0009056,GO:0009057,GO:0009987,GO:0010033,GO:0010243,GO:0010498,GO:0012505,GO:0016020,GO:0016567,GO:0016740,GO:0019538,GO:0019787,GO:0019899,GO:0019941,GO:0030163,GO:0030433,GO:…	2.3.2.23	ko:K04554	ko04120,ko04141,ko05012,map04120,map04141,map05012	-	-	-	ko00000,ko00001,ko01000,ko04121	-	-	-	UQ_con
g28.t1	35725.K2S5E9	0.0	917.0	COG4775@1|root,KOG2602@2759|Eukaryota,38E84@33154|Opisthokonta,3NUW7@4751|Fungi,3QM60@4890|Ascomycota,1ZYKG@147541|Dothideomycetes	4751|Fungi	M	Surface antigen	-	GO:0001401,GO:0005575,GO:0005622,GO:0005623,GO:0005737,GO:0005739,GO:0005740,GO:0005741,GO:0006605,GO:0006626,GO:0006810,GO:0006839,GO:0006886,GO:0006996,GO:0007005,GO:0007006,GO:0008104,GO:0008150,GO:0009987,GO:0015031,GO:0015833,GO:0016020,GO:0016043,GO:0017038,GO:0019867,GO:0031090,GO:0031966,GO:0031967,GO:0031968,GO:0031975,GO:0032991,GO:0033036,GO:0033365,GO:0034613,GO:0042886,GO:0043226,GO:…	-	ko:K07277	-	-	-	-	ko00000,ko02000,ko03029	1.B.33	-	-	Bac_surface_Ag
g29.t1	35725.K2RCH1	0.0	912.0	COG0477@1|root,KOG2533@2759|Eukaryota,38UUK@33154|Opisthokonta,3P0GN@4751|Fungi,3QK1V@4890|Ascomycota,1ZZ59@147541|Dothideomycetes	4751|Fungi	G	Major Facilitator Superfamily	-	-	-	-	-	-	-	-	-	-	-	-	MFS_1
g31.t1	35725.K2SCV4	0.0	1458.0	28KUH@1|root,2QTAT@2759|Eukaryota,395P8@33154|Opisthokonta,3NXB8@4751|Fungi,3QMVW@4890|Ascomycota,1ZYUS@147541|Dothideomycetes	4751|Fungi	S	Glycosyl transferase family group 2	-	-	-	-	-	-	-	-	-	-	-	-	Glyco_trans_2_3
g33.t1	310453.XP_007585669.1	0.0	1221.0	COG2440@1|root,KOG2415@2759|Eukaryota,38H8R@33154|Opisthokonta,3NY0G@4751|Fungi,3QQD7@4890|Ascomycota,1ZYAB@147541|Dothideomycetes	4751|Fungi	C	Electron transfer flavoprotein-ubiquinone oxidoreductase, 4Fe-4S	-	GO:0003674,GO:0003824,GO:0004174,GO:0005488,GO:0005575,GO:0005622,GO:0005623,GO:0005737,GO:0005739,GO:0005740,GO:0005743,GO:0005759,GO:0006091,GO:0006116,GO:0006139,GO:0006725,GO:0006732,GO:0006733,GO:0006734,GO:0006753,GO:0006793,GO:0006796,GO:0006807,GO:0008150,GO:0008152,GO:0009055,GO:0009117,GO:0009987,GO:0015980,GO:0016020,GO:0016021,GO:0016491,GO:0016645,GO:0016649,GO:0016722,GO:0017133,GO:…	1.5.5.1	ko:K00311	-	-	-	-	ko00000,ko01000	-	-	-	ETF_QO,FAD_binding_2,NAD_binding_8
g35.t1	310453.XP_007579599.1	2.84e-41	159.0	COG0318@1|root,KOG1176@2759|Eukaryota,39VHS@33154|Opisthokonta,3NWQ3@4751|Fungi,3QMVS@4890|Ascomycota,1ZZP3@147541|Dothideomycetes	4751|Fungi	I	AMP-binding enzyme	-	-	-	-	-	-	-	-	-	-	-	-	AMP-binding,AMP-binding_C
g36.t1	35725.K2SU25	1.25e-298	820.0	COG5144@1|root,KOG3471@2759|Eukaryota,38EI7@33154|Opisthokonta,3NWP8@4751|Fungi,3QKQ0@4890|Ascomycota,1ZY8U@147541|Dothideomycetes	4751|Fungi	KL	Component of the core-TFIIH basal transcription factor involved in nucleotide excision repair (NER) of DNA	TFB2	GO:0000109,GO:0000112,GO:0000428,GO:0000439,GO:0000717,GO:0000988,GO:0000990,GO:0000991,GO:0003674,GO:0003676,GO:0003677,GO:0003690,GO:0003700,GO:0005488,GO:0005575,GO:0005622,GO:0005623,GO:0005634,GO:0005654,GO:0005667,GO:0005675,GO:0006139,GO:0006259,GO:0006281,GO:0006289,GO:0006351,GO:0006352,GO:0006355,GO:0006357,GO:0006366,GO:0006367,GO:0006464,GO:0006468,GO:0006725,GO:0006793,GO:0006796,GO:…	-	ko:K03144	ko03022,ko03420,ko05203,map03022,map03420,map05203	M00290	-	-	ko00000,ko00001,ko00002,ko03021,ko03400	-	-	-	Tfb2
g37.t1	35725.K2SCU9	1.02e-86	258.0	COG2050@1|root,KOG3328@2759|Eukaryota,39ZYF@33154|Opisthokonta,3P2A4@4751|Fungi,3QVK0@4890|Ascomycota,204GZ@147541|Dothideomycetes	4751|Fungi	Q	Thioesterase superfamily	-	GO:0003674,GO:0003824,GO:0005575,GO:0005622,GO:0005623,GO:0005737,GO:0006082,GO:0006139,GO:0006163,GO:0006629,GO:0006631,GO:0006637,GO:0006725,GO:0006732,GO:0006753,GO:0006790,GO:0006793,GO:0006796,GO:0006807,GO:0008150,GO:0008152,GO:0009117,GO:0009150,GO:0009259,GO:0009987,GO:0016289,GO:0016787,GO:0016788,GO:0016790,GO:0019637,GO:0019693,GO:0019752,GO:0032787,GO:0033865,GO:0033875,GO:0034032,GO:…	-	ko:K17362	-	-	-	-	ko00000,ko01000,ko01004	-	-	-	4HBT
g38.t1	35725.K2RZR9	5.87e-315	875.0	28JVG@1|root,2QS9H@2759|Eukaryota,39T6X@33154|Opisthokonta,3NZMX@4751|Fungi,3QMAI@4890|Ascomycota,201TS@147541|Dothideomycetes	4751|Fungi	K	Subunit 17 of Mediator complex	SRB4	GO:0000428,GO:0000976,GO:0000977,GO:0000979,GO:0000988,GO:0000990,GO:0000991,GO:0001012,GO:0001046,GO:0001047,GO:0001067,GO:0001139,GO:0003674,GO:0003676,GO:0003677,GO:0003690,GO:0005488,GO:0005515,GO:0005575,GO:0005622,GO:0005623,GO:0005634,GO:0005654,GO:0005667,GO:0006139,GO:0006351,GO:0006352,GO:0006355,GO:0006357,GO:0006366,GO:0006367,GO:0006725,GO:0006807,GO:0008134,GO:0008150,GO:0008152,GO:…	-	ko:K15134	-	-	-	-	ko00000,ko03021	-	-	-	Med17
g39.t1	35725.K2S5E0	1.05e-292	800.0	28IQU@1|root,2QR24@2759|Eukaryota,38J3U@33154|Opisthokonta,3NUVQ@4751|Fungi,3QNH4@4890|Ascomycota,1ZYNP@147541|Dothideomycetes	4751|Fungi	F	IMP-specific 5'-nucleotidase involved in IMP (inositol monophosphate) degradation	ISN1	GO:0003674,GO:0003824,GO:0006139,GO:0006166,GO:0006190,GO:0006725,GO:0006793,GO:0006796,GO:0006807,GO:0008150,GO:0008152,GO:0008252,GO:0008253,GO:0009058,GO:0009116,GO:0009119,GO:0009163,GO:0009987,GO:0016311,GO:0016787,GO:0016788,GO:0016791,GO:0018130,GO:0019438,GO:0034404,GO:0034641,GO:0034654,GO:0042278,GO:0042451,GO:0042455,GO:0042578,GO:0043094,GO:0043101,GO:0043174,GO:0044237,GO:0044238,GO:…	3.1.3.99	ko:K18550	ko00230,ko00760,ko01100,map00230,map00760,map01100	-	R01126,R02323,R03346	RC00017	ko00000,ko00001,ko01000	-	-	-	ISN1
g41.t1	35725.K2SU19	0.0	1484.0	COG0205@1|root,KOG2440@2759|Eukaryota,38C5Z@33154|Opisthokonta,3NUSX@4751|Fungi,3QMRD@4890|Ascomycota,20172@147541|Dothideomycetes	4751|Fungi	G	Catalyzes the phosphorylation of D-fructose 6-phosphate to fructose 1,6-bisphosphate by ATP, the first committing step of glycolysis	PFK1	GO:0000166,GO:0000426,GO:0001678,GO:0003674,GO:0003676,GO:0003723,GO:0003729,GO:0003824,GO:0003872,GO:0005488,GO:0005524,GO:0005575,GO:0005622,GO:0005623,GO:0005737,GO:0005739,GO:0005829,GO:0005945,GO:0005975,GO:0005996,GO:0006002,GO:0006006,GO:0006007,GO:0006082,GO:0006090,GO:0006091,GO:0006096,GO:0006139,GO:0006163,GO:0006164,GO:0006165,GO:0006725,GO:0006732,GO:0006733,GO:0006734,GO:0006735,GO:…	2.7.1.11	ko:K00850	ko00010,ko00030,ko00051,ko00052,ko00680,ko01100,ko01110,ko01120,ko01130,ko01200,ko01230,ko03018,ko04152,ko05230,map00010,map00030,map00051,map00052,map00680,map01100,map01110,map01120,map01130,map01200,map01230,map03018,map04152,map05230	M00001,M00345	R00756,R03236,R03237,R03238,R03239,R04779	RC00002,RC00017	ko00000,ko00001,ko00002,ko01000,ko01009,ko03019	-	-	iMM904.YGR240C,iND750.YGR240C	PFK
g42.t1	35725.K2SCU4	6.37e-234	645.0	COG0451@1|root,KOG1502@2759|Eukaryota,38GV9@33154|Opisthokonta,3NVWR@4751|Fungi,3QKQS@4890|Ascomycota,1ZXPC@147541|Dothideomycetes	4751|Fungi	V	GDP-mannose 4,6 dehydratase	GRP2	GO:0003674,GO:0003824,GO:0004029,GO:0004090,GO:0005575,GO:0005576,GO:0005622,GO:0005623,GO:0005634,GO:0005737,GO:0006066,GO:0006081,GO:0006082,GO:0006090,GO:0006629,GO:0006725,GO:0008150,GO:0008152,GO:0008202,GO:0008204,GO:0009438,GO:0009987,GO:0010033,GO:0014070,GO:0016125,GO:0016128,GO:0016491,GO:0016614,GO:0016616,GO:0016620,GO:0016903,GO:0018455,GO:0019752,GO:0030447,GO:0031012,GO:0032787,GO:…	1.1.1.283	ko:K17741	ko00620,ko00640,ko04011,map00620,map00640,map04011	-	R02260	RC00670	ko00000,ko00001,ko01000	-	-	-	Epimerase
g43.t1	35725.K2RZR3	1.92e-80	239.0	KOG2104@1|root,KOG2104@2759|Eukaryota,3A7II@33154|Opisthokonta,3P3YM@4751|Fungi,3QW95@4890|Ascomycota,202B2@147541|Dothideomycetes	4751|Fungi	U	Nuclear transport factor 2 (NTF2) domain	NTF2	GO:0003674,GO:0005488,GO:0005515,GO:0005575,GO:0005622,GO:0005623,GO:0005634,GO:0005635,GO:0006606,GO:0006810,GO:0006886,GO:0006913,GO:0008104,GO:0008150,GO:0008536,GO:0012505,GO:0015031,GO:0015833,GO:0016020,GO:0016021,GO:0017016,GO:0017038,GO:0019899,GO:0031090,GO:0031224,GO:0031267,GO:0031965,GO:0031967,GO:0031975,GO:0033036,GO:0033365,GO:0034504,GO:0034613,GO:0042886,GO:0043226,GO:0043227,GO:…	-	-	-	-	-	-	-	-	-	-	NTF2
g45.t1	35725.K2RCF2	0.0	1528.0	2EJ41@1|root,2SPD4@2759|Eukaryota,39IXW@33154|Opisthokonta,3NWTT@4751|Fungi,3QJY6@4890|Ascomycota,1ZYYM@147541|Dothideomycetes	4751|Fungi	S	Altered inheritance of mitochondria protein 21	-	-	-	-	-	-	-	-	-	-	-	-	Aim21
g47.t1	35725.K2SCT9	3.12e-271	744.0	COG5333@1|root,KOG0834@2759|Eukaryota,39RTK@33154|Opisthokonta,3NUQR@4751|Fungi,3QR8F@4890|Ascomycota,1ZX9P@147541|Dothideomycetes	4751|Fungi	D	Belongs to the cyclin family	-	GO:0000079,GO:0000307,GO:0001932,GO:0001934,GO:0003674,GO:0005575,GO:0005622,GO:0005623,GO:0005634,GO:0005654,GO:0006139,GO:0006355,GO:0006357,GO:0006370,GO:0006396,GO:0006397,GO:0006725,GO:0006807,GO:0008023,GO:0008024,GO:0008150,GO:0008152,GO:0009452,GO:0009889,GO:0009891,GO:0009893,GO:0009987,GO:0010467,GO:0010468,GO:0010556,GO:0010557,GO:0010562,GO:0010604,GO:0010628,GO:0016070,GO:0016071,GO:…	-	ko:K15563	-	-	-	-	ko00000,ko03021	-	-	-	Cyclin_N
g48.t1	310453.XP_007583882.1	6.6e-169	472.0	COG0463@1|root,KOG2978@2759|Eukaryota,38E12@33154|Opisthokonta,3NUQC@4751|Fungi,3QRBR@4890|Ascomycota,1ZXJ0@147541|Dothideomycetes	4751|Fungi	M	glycosyltransferase family 2 protein	DPM1	GO:0000030,GO:0003674,GO:0003824,GO:0004582,GO:0005575,GO:0005622,GO:0005623,GO:0005737,GO:0005739,GO:0005740,GO:0005741,GO:0005783,GO:0005789,GO:0006464,GO:0006486,GO:0006487,GO:0006488,GO:0006490,GO:0006493,GO:0006497,GO:0006505,GO:0006506,GO:0006629,GO:0006643,GO:0006644,GO:0006650,GO:0006661,GO:0006664,GO:0006793,GO:0006796,GO:0006807,GO:0008150,GO:0008152,GO:0008610,GO:0008654,GO:0009058,GO:…	2.4.1.83	ko:K00721	ko00510,ko01100,map00510,map01100	-	R01009	RC00005	ko00000,ko00001,ko01000,ko01003	-	GT2	-	Glycos_transf_2
g50.t1	35725.K2RCE8	0.0	968.0	COG0153@1|root,KOG0631@2759|Eukaryota,38ESX@33154|Opisthokonta,3NVCX@4751|Fungi,3QMRB@4890|Ascomycota,200VZ@147541|Dothideomycetes	4751|Fungi	G	Galactokinase galactose-binding signature	GAL1	GO:0000409,GO:0000411,GO:0000429,GO:0000431,GO:0000435,GO:0000436,GO:0003674,GO:0003824,GO:0004335,GO:0005488,GO:0005515,GO:0005575,GO:0005622,GO:0005623,GO:0005634,GO:0005737,GO:0005975,GO:0005996,GO:0006012,GO:0006355,GO:0006357,GO:0006793,GO:0006796,GO:0007154,GO:0007584,GO:0008104,GO:0008150,GO:0008152,GO:0009056,GO:0009605,GO:0009889,GO:0009891,GO:0009893,GO:0009987,GO:0009991,GO:0010468,GO:…	2.7.1.6	ko:K00849	ko00052,ko00520,ko01100,map00052,map00520,map01100	M00554,M00632	R01092	RC00002,RC00078	ko00000,ko00001,ko00002,ko01000,ko04147	-	-	iMM904.YBR020W,iND750.YBR020W	GHMP_kinases_C,GHMP_kinases_N,GalKase_gal_bdg
g51.t1	35725.K2SU12	0.0	1512.0	COG5265@1|root,KOG0056@2759|Eukaryota,38VMP@33154|Opisthokonta,3P0GZ@4751|Fungi,3QR4W@4890|Ascomycota,1ZYH8@147541|Dothideomycetes	4751|Fungi	Q	ABC transporter transmembrane region	-	-	-	-	-	-	-	-	-	-	-	-	ABC_membrane,ABC_tran
g52.t1	35725.K2SCT4	1.19e-225	637.0	2C4CQ@1|root,2S7GF@2759|Eukaryota,3A1KG@33154|Opisthokonta,3P2TP@4751|Fungi,3QVK5@4890|Ascomycota,2029A@147541|Dothideomycetes	4751|Fungi	-	-	-	-	-	-	-	-	-	-	-	-	-	-	-
g53.t1	310453.XP_007583886.1	3.33e-74	230.0	2C7HE@1|root,2SCC0@2759|Eukaryota,3A1YR@33154|Opisthokonta,3P32E@4751|Fungi,3QVP4@4890|Ascomycota,201Y6@147541|Dothideomycetes	4751|Fungi	S	DASH complex subunit Duo1	-	GO:0000003,GO:0000070,GO:0000228,GO:0000278,GO:0000280,GO:0000775,GO:0000776,GO:0000777,GO:0000778,GO:0000779,GO:0000780,GO:0000793,GO:0000794,GO:0000819,GO:0000940,GO:0000942,GO:0003674,GO:0005488,GO:0005515,GO:0005575,GO:0005622,GO:0005623,GO:0005634,GO:0005694,GO:0006996,GO:0007049,GO:0007059,GO:0007080,GO:0007127,GO:0008017,GO:0008092,GO:0008150,GO:0008608,GO:0009987,GO:0015631,GO:0016043,GO:…	-	-	-	-	-	-	-	-	-	-	DASH_Duo1
g54.t1	35725.K2S5C7	0.0	1781.0	COG3250@1|root,KOG2230@2759|Eukaryota,38CZF@33154|Opisthokonta,3NXVI@4751|Fungi,3QSK4@4890|Ascomycota,1ZZHW@147541|Dothideomycetes	4751|Fungi	G	Glycoside hydrolase family 2 protein	-	-	3.2.1.25	ko:K01192	ko00511,ko04142,map00511,map04142	-	-	-	ko00000,ko00001,ko01000	-	-	-	Glyco_hydro_2
g55.t1	35725.K2RCE4	0.0	1119.0	2CMN3@1|root,2QQXX@2759|Eukaryota,38H62@33154|Opisthokonta,3NVUA@4751|Fungi,3QJG2@4890|Ascomycota	4751|Fungi	K	nitrogen regulatory protein OTam	-	-	-	-	-	-	-	-	-	-	-	-	Fungal_trans,Zn_clus
g56.t1	310453.XP_007583889.1	0.0	939.0	COG1621@1|root,KOG0228@2759|Eukaryota,39V23@33154|Opisthokonta,3NYDS@4751|Fungi,3QTGP@4890|Ascomycota,201A8@147541|Dothideomycetes	4751|Fungi	G	Glycosyl hydrolases family 32	-	-	3.2.1.26	ko:K01193	ko00052,ko00500,ko01100,map00052,map00500,map01100	-	R00801,R00802,R02410,R03635,R03921,R06088	RC00028,RC00077	ko00000,ko00001,ko01000	-	GH32	-	Glyco_hydro_32N
g57.t1	35725.K2SCT0	3.38e-246	683.0	KOG0254@1|root,KOG0254@2759|Eukaryota,39TRD@33154|Opisthokonta,3NW53@4751|Fungi,3QQ1Q@4890|Ascomycota,20182@147541|Dothideomycetes	4751|Fungi	P	Belongs to the major facilitator superfamily. Sugar transporter (TC 2.A.1.1) family	-	-	-	-	-	-	-	-	-	-	-	-	Sugar_tr
g58.t1	35725.K2RZP9	0.0	2664.0	COG0417@1|root,KOG0970@2759|Eukaryota,38CZ4@33154|Opisthokonta,3NY8S@4751|Fungi,3QQUS@4890|Ascomycota,1ZZ1T@147541|Dothideomycetes	4751|Fungi	L	dna polymerase	POL1	GO:0000003,GO:0000228,GO:0000278,GO:0000428,GO:0000726,GO:0000731,GO:0000734,GO:0000781,GO:0000784,GO:0000785,GO:0000790,GO:0003006,GO:0003674,GO:0003676,GO:0003677,GO:0003682,GO:0003688,GO:0003690,GO:0003697,GO:0003824,GO:0003887,GO:0005488,GO:0005575,GO:0005622,GO:0005623,GO:0005634,GO:0005657,GO:0005658,GO:0005694,GO:0005737,GO:0005739,GO:0006139,GO:0006259,GO:0006260,GO:0006261,GO:0006269,GO:…	2.7.7.7	ko:K02320	ko00230,ko00240,ko01100,ko03030,map00230,map00240,map01100,map03030	M00261	R00375,R00376,R00377,R00378	RC02795	ko00000,ko00001,ko00002,ko01000,ko03032	-	-	-	DNA_pol_B,DNA_pol_B_exo1,DNA_pol_alpha_N,zf-DNA_Pol
g59.t1	35725.K2S5C2	5.24e-116	334.0	COG1949@1|root,KOG3242@2759|Eukaryota,39R06@33154|Opisthokonta,3NYIP@4751|Fungi,3QUDD@4890|Ascomycota,201FE@147541|Dothideomycetes	4751|Fungi	L	EXOIII	rex2	GO:0000002,GO:0000175,GO:0000459,GO:0000460,GO:0000466,GO:0000467,GO:0000469,GO:0003674,GO:0003824,GO:0004518,GO:0004527,GO:0004532,GO:0004540,GO:0005575,GO:0005622,GO:0005623,GO:0005737,GO:0005739,GO:0006139,GO:0006364,GO:0006396,GO:0006725,GO:0006807,GO:0006996,GO:0007005,GO:0008150,GO:0008152,GO:0008408,GO:0009987,GO:0010467,GO:0016043,GO:0016070,GO:0016072,GO:0016073,GO:0016180,GO:0016787,GO:…	-	ko:K13288	ko03008,map03008	-	-	-	ko00000,ko00001,ko01000,ko03009,ko03019	-	-	-	RNase_T
g60.t1	35725.K2RCD9	1.42e-102	299.0	COG3236@1|root,2S4FY@2759|Eukaryota,3A6B0@33154|Opisthokonta,3P41W@4751|Fungi,3QW23@4890|Ascomycota,203K0@147541|Dothideomycetes	4751|Fungi	S	Domain of unknown function (DUF1768)	-	-	-	ko:K09935	-	-	-	-	ko00000	-	-	-	DUF1768
g61.t1	35725.K2SU06	0.0	949.0	COG0647@1|root,KOG1618@2759|Eukaryota,39SVY@33154|Opisthokonta,3NWHC@4751|Fungi,3QKZM@4890|Ascomycota,1ZZCS@147541|Dothideomycetes	4751|Fungi	G	Haloacid dehalogenase-like hydrolase	-	-	-	-	-	-	-	-	-	-	-	-	Hydrolase_6,Hydrolase_like
g62.t1	35725.K2SCS5	1.08e-237	656.0	COG0656@1|root,KOG1577@2759|Eukaryota,38I4Y@33154|Opisthokonta,3NZVM@4751|Fungi,3QNAX@4890|Ascomycota,1ZYP5@147541|Dothideomycetes	4751|Fungi	S	Aldo/keto reductase family	-	-	-	-	-	-	-	-	-	-	-	-	Aldo_ket_red
g65.t1	310453.XP_007583416.1	0.0	1928.0	COG4581@1|root,KOG1991@2759|Eukaryota,38C38@33154|Opisthokonta,3NV4X@4751|Fungi,3QP34@4890|Ascomycota,1ZZ6P@147541|Dothideomycetes	4751|Fungi	UY	Cse1	NMD5	GO:0000166,GO:0001882,GO:0001883,GO:0003674,GO:0005049,GO:0005215,GO:0005488,GO:0005525,GO:0005575,GO:0005622,GO:0005623,GO:0005634,GO:0005635,GO:0005643,GO:0005737,GO:0005829,GO:0006403,GO:0006405,GO:0006406,GO:0006606,GO:0006611,GO:0006810,GO:0006886,GO:0006913,GO:0008104,GO:0008150,GO:0008152,GO:0008565,GO:0010467,GO:0012505,GO:0015031,GO:0015833,GO:0015931,GO:0016020,GO:0016021,GO:0017038,GO:…	-	ko:K20223	ko04013,map04013	-	-	-	ko00000,ko00001,ko03009	1.I.1	-	-	Cse1,IBN_N,Xpo1
g66.t1	35725.K2S5M5	0.0	2229.0	COG4581@1|root,KOG0947@2759|Eukaryota,38BTP@33154|Opisthokonta,3NUCU@4751|Fungi,3QJX6@4890|Ascomycota,200S5@147541|Dothideomycetes	4751|Fungi	A	DSHCT	SKI2	GO:0000184,GO:0000288,GO:0000291,GO:0000956,GO:0003674,GO:0003676,GO:0003723,GO:0003724,GO:0003729,GO:0003824,GO:0004004,GO:0004386,GO:0005488,GO:0005575,GO:0005622,GO:0005623,GO:0005634,GO:0005730,GO:0005737,GO:0006139,GO:0006401,GO:0006402,GO:0006725,GO:0006807,GO:0006950,GO:0006986,GO:0007154,GO:0007165,GO:0008026,GO:0008150,GO:0008152,GO:0008186,GO:0009056,GO:0009057,GO:0009892,GO:0009987,GO:…	-	ko:K12599	ko03018,map03018	M00392	-	-	ko00000,ko00001,ko00002,ko01000,ko03019	-	-	-	DEAD,DSHCT,Helicase_C,rRNA_proc-arch
g67.t1	35725.K2RCR3	1.03e-137	399.0	KOG3004@1|root,KOG3004@2759|Eukaryota,38HVC@33154|Opisthokonta,3P4EW@4751|Fungi,3QUQ3@4890|Ascomycota,202CT@147541|Dothideomycetes	4751|Fungi	D	Replication Fork Protection Component Swi3	CSM3	GO:0000075,GO:0000076,GO:0000228,GO:0003674,GO:0003676,GO:0003677,GO:0005488,GO:0005575,GO:0005622,GO:0005623,GO:0005634,GO:0005657,GO:0005694,GO:0006139,GO:0006259,GO:0006260,GO:0006261,GO:0006275,GO:0006725,GO:0006807,GO:0008150,GO:0008152,GO:0008156,GO:0009058,GO:0009059,GO:0009889,GO:0009890,GO:0009892,GO:0009987,GO:0010556,GO:0010558,GO:0010564,GO:0010605,GO:0019219,GO:0019222,GO:0031298,GO:…	-	ko:K10998	-	-	-	-	ko00000,ko03036,ko03400	-	-	-	Swi3
g68.t1	35725.K2SUD9	0.0	1070.0	KOG2491@1|root,KOG2491@2759|Eukaryota,38FFI@33154|Opisthokonta,3NZEE@4751|Fungi,3QK4S@4890|Ascomycota,20149@147541|Dothideomycetes	4751|Fungi	Y	THO complex subunit 1 transcription elongation factor	-	GO:0000347,GO:0005575,GO:0005622,GO:0005623,GO:0005634,GO:0006139,GO:0006351,GO:0006354,GO:0006366,GO:0006368,GO:0006403,GO:0006405,GO:0006406,GO:0006611,GO:0006725,GO:0006807,GO:0006810,GO:0006886,GO:0006913,GO:0008104,GO:0008150,GO:0008152,GO:0009058,GO:0009059,GO:0009987,GO:0010467,GO:0015031,GO:0015833,GO:0015931,GO:0016070,GO:0018130,GO:0019438,GO:0031503,GO:0032774,GO:0032991,GO:0033036,GO:…	-	ko:K12878	ko03013,ko03040,map03013,map03040	M00405,M00406	-	-	ko00000,ko00001,ko00002,ko03019,ko03041	-	-	-	Guanylate_kin,efThoc1
g70.t1	35725.K2SD38	0.0	1000.0	KOG0849@1|root,KOG0849@2759|Eukaryota,38HQS@33154|Opisthokonta,3P0MI@4751|Fungi,3QM3N@4890|Ascomycota,1ZZ0J@147541|Dothideomycetes	4751|Fungi	K	Homeodomain	-	-	-	-	-	-	-	-	-	-	-	-	Homeobox
g71.t1	35725.K2RZZ8	0.0	2187.0	KOG0401@1|root,KOG0401@2759|Eukaryota,38BXU@33154|Opisthokonta,3NY2A@4751|Fungi,3QJBI@4890|Ascomycota,1ZXD4@147541|Dothideomycetes	4751|Fungi	J	Eukaryotic translation initiation factor 4G1	-	GO:0000932,GO:0002181,GO:0002183,GO:0003674,GO:0003676,GO:0003723,GO:0003729,GO:0003743,GO:0005198,GO:0005488,GO:0005515,GO:0005575,GO:0005622,GO:0005623,GO:0005634,GO:0005737,GO:0005739,GO:0006412,GO:0006413,GO:0006518,GO:0006807,GO:0006996,GO:0008135,GO:0008150,GO:0008152,GO:0009058,GO:0009059,GO:0009987,GO:0010467,GO:0010494,GO:0016043,GO:0016281,GO:0019538,GO:0022607,GO:0022613,GO:0022618,GO:…	-	ko:K03260	ko03013,ko05416,map03013,map05416	M00428	-	-	ko00000,ko00001,ko00002,ko03012,ko03019	-	-	-	MA3,MIF4G,eIF_4G1
g73.t1	310453.XP_007583410.1	1.05e-181	508.0	COG1024@1|root,KOG1680@2759|Eukaryota,38F58@33154|Opisthokonta,3NTZK@4751|Fungi,3QKS3@4890|Ascomycota,1ZYJD@147541|Dothideomycetes	4751|Fungi	I	Belongs to the enoyl-CoA hydratase isomerase family	-	-	4.2.1.17	ko:K07511	ko00062,ko00071,ko00280,ko00310,ko00380,ko00410,ko00627,ko00640,ko00650,ko00930,ko01100,ko01110,ko01120,ko01130,ko01200,ko01212,map00062,map00071,map00280,map00310,map00380,map00410,map00627,map00640,map00650,map00930,map01100,map01110,map01120,map01130,map01200,map01212	M00013,M00032,M00085,M00087	R02685,R03026,R03045,R04137,R04170,R04204,R04224,R04738,R04740,R04744,R04746,R04749,R05595,R06942	RC00770,RC00831,RC00834,RC01086,RC01095,RC01098,RC01103	ko00000,ko00001,ko00002,ko01000	-	-	-	ECH_1
g74.t1	35725.K2SD31	0.0	1555.0	COG5379@1|root,2QQCH@2759|Eukaryota,39SDN@33154|Opisthokonta,3NWCM@4751|Fungi,3QJGB@4890|Ascomycota,2009F@147541|Dothideomycetes	4751|Fungi	I	Protein of unknown function (DUF3419)	-	-	-	ko:K13621	ko00564,map00564	-	R09072,R09073	RC00003,RC00021,RC01091,RC02308	ko00000,ko00001	-	-	-	DUF3419,Methyltransf_23,Methyltransf_25,Methyltransf_31
g75.t1	310453.XP_007583407.1	3.49e-309	868.0	COG1222@1|root,KOG0652@2759|Eukaryota,38BDY@33154|Opisthokonta,3NV1G@4751|Fungi,3QNKJ@4890|Ascomycota,1ZZED@147541|Dothideomycetes	4751|Fungi	O	Belongs to the AAA ATPase family	RPT5	GO:0000166,GO:0000502,GO:0003674,GO:0003824,GO:0005488,GO:0005515,GO:0005524,GO:0005575,GO:0005622,GO:0005623,GO:0005634,GO:0005737,GO:0005829,GO:0005838,GO:0006355,GO:0006357,GO:0006508,GO:0006511,GO:0006807,GO:0006950,GO:0007088,GO:0007346,GO:0008134,GO:0008144,GO:0008150,GO:0008152,GO:0008540,GO:0009056,GO:0009057,GO:0009889,GO:0009891,GO:0009893,GO:0009894,GO:0009896,GO:0009987,GO:0010033,GO:…	-	ko:K03065	ko03050,ko05169,map03050,map05169	M00341	-	-	ko00000,ko00001,ko00002,ko03051	-	-	-	AAA
g76.t1	64363.EME47191	4.85e-260	729.0	KOG0254@1|root,KOG0254@2759|Eukaryota,38HIV@33154|Opisthokonta,3NZ12@4751|Fungi,3QPQQ@4890|Ascomycota,203TW@147541|Dothideomycetes,3MIN4@451867|Dothideomycetidae	4751|Fungi	U	Sugar (and other) transporter	-	-	-	-	-	-	-	-	-	-	-	-	MFS_1
g77.t1	310453.XP_007583405.1	0.0	1198.0	COG0369@1|root,KOG1158@2759|Eukaryota,38GQ3@33154|Opisthokonta,3NWCZ@4751|Fungi,3QT4T@4890|Ascomycota,20415@147541|Dothideomycetes	4751|Fungi	C	Nitric oxide synthase, oxygenase domain	-	-	1.14.13.39	ko:K13240	ko00220,ko00330,ko01100,ko01110,ko04020,ko04145,ko04371,ko04713,ko04730,ko04926,ko04970,ko05010,ko05014,map00220,map00330,map01100,map01110,map04020,map04145,map04371,map04713,map04730,map04926,map04970,map05010,map05014	-	R00111,R00557,R00558	RC00177,RC00330,RC01044,RC02757	ko00000,ko00001,ko01000	-	-	-	Flavodoxin_1,NAD_binding_1,NO_synthase
g78.t1	1047171.Mycgr3P42222	1.2e-310	864.0	COG2132@1|root,KOG1263@2759|Eukaryota,392XG@33154|Opisthokonta,3NYU6@4751|Fungi,3QQ3Q@4890|Ascomycota,203IX@147541|Dothideomycetes,3MN2B@451867|Dothideomycetidae	4751|Fungi	Q	Multicopper oxidase	-	-	-	-	-	-	-	-	-	-	-	-	Cu-oxidase,Cu-oxidase_2,Cu-oxidase_3
g79.t1	35725.K2RDU8	7.27e-61	195.0	COG3485@1|root,2QWDJ@2759|Eukaryota,38CCW@33154|Opisthokonta,3NVIC@4751|Fungi,3QMK2@4890|Ascomycota,1ZZRI@147541|Dothideomycetes	4751|Fungi	E	Catechol dioxygenase N terminus	-	-	-	-	-	-	-	-	-	-	-	-	Dioxygenase_C,Dioxygenase_N
g80.t1	310453.XP_007583401.1	6.84e-212	612.0	COG0483@1|root,KOG2951@2759|Eukaryota,38BUG@33154|Opisthokonta,3NVG6@4751|Fungi,3QKQ9@4890|Ascomycota,201AN@147541|Dothideomycetes	4751|Fungi	G	Inositol-1-monophosphatase	-	GO:0003674,GO:0003824,GO:0005975,GO:0006020,GO:0006066,GO:0006793,GO:0006796,GO:0007154,GO:0007165,GO:0008150,GO:0008152,GO:0008934,GO:0009056,GO:0009987,GO:0016311,GO:0016787,GO:0016788,GO:0016791,GO:0019637,GO:0019751,GO:0023052,GO:0042578,GO:0043647,GO:0044237,GO:0044238,GO:0044262,GO:0044281,GO:0044282,GO:0046164,GO:0046174,GO:0046434,GO:0046838,GO:0046855,GO:0050789,GO:0050794,GO:0050896,GO:…	3.1.3.25	ko:K01092	ko00521,ko00562,ko01100,ko04070,map00521,map00562,map01100,map04070	M00131	R01185,R01186,R01187	RC00078	ko00000,ko00001,ko00002,ko01000	-	-	-	Inositol_P
g81.t1	310453.XP_007583400.1	1.5e-200	559.0	COG0169@1|root,KOG0692@2759|Eukaryota,38X4T@33154|Opisthokonta,3NWXQ@4751|Fungi,3QM48@4890|Ascomycota,2009T@147541|Dothideomycetes	4751|Fungi	E	Shikimate dehydrogenase substrate binding domain	-	GO:0003674,GO:0003824,GO:0004764,GO:0006082,GO:0008150,GO:0008152,GO:0009056,GO:0009058,GO:0009423,GO:0009987,GO:0016053,GO:0016054,GO:0016491,GO:0016614,GO:0016616,GO:0019630,GO:0019631,GO:0019632,GO:0019752,GO:0030266,GO:0032787,GO:0043436,GO:0043648,GO:0043650,GO:0044237,GO:0044248,GO:0044249,GO:0044281,GO:0044282,GO:0044283,GO:0046394,GO:0046395,GO:0046417,GO:0055114,GO:0071704,GO:0072329,GO:…	1.1.1.24	ko:K09484	ko00400,map00400	-	R01872	RC00154	ko00000,ko00001,ko01000	-	-	-	Shikimate_dh_N
g82.t1	35725.K2SVT0	0.0	949.0	KOG0254@1|root,KOG0254@2759|Eukaryota,38I33@33154|Opisthokonta,3NVZH@4751|Fungi,3QNEC@4890|Ascomycota,200W8@147541|Dothideomycetes	4751|Fungi	P	Belongs to the major facilitator superfamily. Sugar transporter (TC 2.A.1.1) family	qutD	GO:0003674,GO:0005215,GO:0005351,GO:0005355,GO:0005402,GO:0005575,GO:0006810,GO:0006811,GO:0006812,GO:0008150,GO:0008324,GO:0008643,GO:0008645,GO:0015075,GO:0015077,GO:0015078,GO:0015144,GO:0015145,GO:0015149,GO:0015291,GO:0015293,GO:0015294,GO:0015295,GO:0015318,GO:0015672,GO:0015749,GO:0016020,GO:0022804,GO:0022857,GO:0022890,GO:0034219,GO:0034220,GO:0046323,GO:0051119,GO:0051179,GO:0051234,GO:…	-	-	-	-	-	-	-	-	-	-	Sugar_tr
g84.t1	35725.K2QWN3	4.26e-207	620.0	COG2272@1|root,KOG4389@2759|Eukaryota,38HRZ@33154|Opisthokonta,3P0DZ@4751|Fungi,3QNHX@4890|Ascomycota,2001W@147541|Dothideomycetes	4751|Fungi	G	Belongs to the type-B carboxylesterase lipase family	-	-	-	-	-	-	-	-	-	-	-	-	COesterase
g85.t1	35725.K2S153	0.0	1448.0	2CDYE@1|root,2S3FG@2759|Eukaryota,38QN0@33154|Opisthokonta,3NX3W@4751|Fungi,3QT36@4890|Ascomycota,201QW@147541|Dothideomycetes	4751|Fungi	L	Fungal specific transcription factor domain	-	GO:0000429,GO:0000436,GO:0000976,GO:0000977,GO:0000978,GO:0000981,GO:0000982,GO:0000987,GO:0001012,GO:0001067,GO:0001077,GO:0001228,GO:0003674,GO:0003676,GO:0003677,GO:0003690,GO:0003700,GO:0005488,GO:0005575,GO:0005622,GO:0005623,GO:0005634,GO:0006082,GO:0006139,GO:0006351,GO:0006355,GO:0006357,GO:0006366,GO:0006725,GO:0006807,GO:0007154,GO:0007584,GO:0008150,GO:0008152,GO:0009056,GO:0009058,GO:…	-	-	-	-	-	-	-	-	-	-	Fungal_trans,Zn_clus
g86.t1	35725.K2SE68	0.0	1510.0	COG0169@1|root,KOG0692@2759|Eukaryota,39RNB@33154|Opisthokonta,3NYIY@4751|Fungi,3QMSJ@4890|Ascomycota,1ZXZR@147541|Dothideomycetes	4751|Fungi	E	Type I 3-dehydroquinase	-	GO:0000122,GO:0003674,GO:0003824,GO:0003866,GO:0006082,GO:0006355,GO:0006357,GO:0008150,GO:0008152,GO:0009056,GO:0009058,GO:0009423,GO:0009889,GO:0009890,GO:0009892,GO:0009987,GO:0010468,GO:0010556,GO:0010558,GO:0010605,GO:0010629,GO:0016053,GO:0016054,GO:0016740,GO:0016765,GO:0019219,GO:0019222,GO:0019630,GO:0019631,GO:0019752,GO:0031323,GO:0031324,GO:0031326,GO:0031327,GO:0032787,GO:0043436,GO:…	-	-	-	-	-	-	-	-	-	-	DHquinase_I,SKI,Shikimate_DH,Shikimate_dh_N
g87.t1	35725.K2S731	3.62e-144	412.0	COG1028@1|root,KOG0725@2759|Eukaryota,3A13P@33154|Opisthokonta,3P1W3@4751|Fungi,3QUAA@4890|Ascomycota,204YC@147541|Dothideomycetes	4751|Fungi	Q	Enoyl-(Acyl carrier protein) reductase	-	-	-	-	-	-	-	-	-	-	-	-	adh_short_C2
g88.t1	35725.K2RBX7	1.27e-292	859.0	COG0477@1|root,KOG2533@2759|Eukaryota,39TRT@33154|Opisthokonta,3NUZJ@4751|Fungi,3QP9Z@4890|Ascomycota,1ZYZV@147541|Dothideomycetes	4751|Fungi	G	alternative sulfate transporter	-	-	-	-	-	-	-	-	-	-	-	-	MFS_1
g89.t1	35725.K2SCH7	0.0	1294.0	COG5140@1|root,KOG1816@2759|Eukaryota,38H2J@33154|Opisthokonta,3NUMV@4751|Fungi,3QKCW@4890|Ascomycota,2014F@147541|Dothideomycetes	4751|Fungi	O	Ubiquitin fusion degradation protein UFD1	-	-	-	-	-	-	-	-	-	-	-	-	AZUL,UFD1
g90.t1	35725.K2STR8	4.13e-260	721.0	28HNJ@1|root,2QQ04@2759|Eukaryota,39UJC@33154|Opisthokonta,3NXAD@4751|Fungi,3QS0Z@4890|Ascomycota,1ZZ9A@147541|Dothideomycetes	4751|Fungi	-	-	-	-	-	-	-	-	-	-	-	-	-	-	-
g92.t1	310453.XP_007586262.1	4.51e-246	682.0	COG1405@1|root,KOG1597@2759|Eukaryota,38ZN1@33154|Opisthokonta,3NU54@4751|Fungi,3QMZ1@4890|Ascomycota,200D2@147541|Dothideomycetes	4751|Fungi	K	TFIIB zinc-binding	SUA7	GO:0000428,GO:0000976,GO:0000977,GO:0000979,GO:0000988,GO:0000989,GO:0000990,GO:0000991,GO:0000993,GO:0001012,GO:0001046,GO:0001047,GO:0001067,GO:0001076,GO:0001098,GO:0001099,GO:0001112,GO:0001113,GO:0001120,GO:0001129,GO:0001132,GO:0001139,GO:0001173,GO:0001174,GO:0003674,GO:0003676,GO:0003677,GO:0003682,GO:0003690,GO:0003824,GO:0005102,GO:0005488,GO:0005515,GO:0005575,GO:0005622,GO:0005623,GO:…	-	ko:K03124	ko03022,ko05169,ko05203,map03022,map05169,map05203	-	-	-	ko00000,ko00001,ko03021	-	-	-	TFIIB,TF_Zn_Ribbon
g93.t1	310453.XP_007586261.1	8.7e-67	206.0	2E796@1|root,2SDW5@2759|Eukaryota,3A9ET@33154|Opisthokonta,3P5GR@4751|Fungi,3QY36@4890|Ascomycota,202KN@147541|Dothideomycetes	4751|Fungi	S	ATP synthase complex subunit h	ATP14	GO:0000276,GO:0005575,GO:0005622,GO:0005623,GO:0005737,GO:0005739,GO:0005740,GO:0005743,GO:0005753,GO:0006139,GO:0006163,GO:0006164,GO:0006725,GO:0006753,GO:0006754,GO:0006793,GO:0006796,GO:0006807,GO:0006810,GO:0006811,GO:0006812,GO:0006996,GO:0007005,GO:0007006,GO:0007007,GO:0008150,GO:0008152,GO:0009058,GO:0009117,GO:0009123,GO:0009124,GO:0009126,GO:0009127,GO:0009141,GO:0009142,GO:0009144,GO:…	-	ko:K02141	ko00190,ko01100,map00190,map01100	M00158	-	-	ko00000,ko00001,ko00002	3.A.2.1	-	-	ATP_sub_h
g94.t1	35725.K2RZE6	0.0	1989.0	28PY1@1|root,2QWKM@2759|Eukaryota,38VBW@33154|Opisthokonta,3NY63@4751|Fungi,3QMHS@4890|Ascomycota,1ZZBI@147541|Dothideomycetes	4751|Fungi	S	Protein of unknown function (DUF1765)	-	GO:0000165,GO:0001932,GO:0001934,GO:0003674,GO:0005078,GO:0005198,GO:0005488,GO:0005515,GO:0006464,GO:0006468,GO:0006793,GO:0006796,GO:0006807,GO:0006950,GO:0007154,GO:0007165,GO:0008150,GO:0008152,GO:0009893,GO:0009966,GO:0009967,GO:0009987,GO:0010562,GO:0010604,GO:0010646,GO:0010647,GO:0016310,GO:0019220,GO:0019222,GO:0019538,GO:0019899,GO:0019900,GO:0023014,GO:0023051,GO:0023052,GO:0023056,GO:…	-	-	-	-	-	-	-	-	-	-	DUF1765
g97.t1	35725.K2SCI0	9.32e-189	528.0	2C0PQ@1|root,2QT8W@2759|Eukaryota,3A1FQ@33154|Opisthokonta,3P2IH@4751|Fungi,3QUUQ@4890|Ascomycota,204UV@147541|Dothideomycetes	4751|Fungi	Q	peroxidase	-	-	1.11.1.13	ko:K20205	-	-	-	-	ko00000,ko01000	-	-	-	Peroxidase_ext,peroxidase
g98.t1	35725.K2S520	0.0	1130.0	COG0737@1|root,KOG4419@2759|Eukaryota,38F44@33154|Opisthokonta,3NU4S@4751|Fungi,3QJB0@4890|Ascomycota,200JC@147541|Dothideomycetes	4751|Fungi	F	Calcineurin-like phosphoesterase	-	GO:0000322,GO:0000323,GO:0000324,GO:0005575,GO:0005622,GO:0005623,GO:0005737,GO:0005773,GO:0005829,GO:0043226,GO:0043227,GO:0043229,GO:0043231,GO:0044424,GO:0044444,GO:0044464	-	-	-	-	-	-	-	-	-	-	Metallophos
g99.t1	35725.K2RZC2	7e-134	381.0	COG4352@1|root,KOG3295@2759|Eukaryota,39QV9@33154|Opisthokonta,3P222@4751|Fungi,3QPWZ@4890|Ascomycota,200A0@147541|Dothideomycetes	4751|Fungi	J	Belongs to the eukaryotic ribosomal protein eL13 family	rpl13	GO:0002181,GO:0003674,GO:0003676,GO:0003723,GO:0003735,GO:0005198,GO:0005488,GO:0005575,GO:0005622,GO:0005623,GO:0005737,GO:0005829,GO:0005840,GO:0006412,GO:0006518,GO:0006807,GO:0006914,GO:0008150,GO:0008152,GO:0009056,GO:0009058,GO:0009059,GO:0009986,GO:0009987,GO:0010467,GO:0015934,GO:0016236,GO:0019538,GO:0022625,GO:0022626,GO:0032991,GO:0034641,GO:0034645,GO:0043043,GO:0043170,GO:0043226,GO:…	-	ko:K02873	ko03010,map03010	M00177,M00179	-	-	br01610,ko00000,ko00001,ko00002,ko03011	-	-	-	Ribosomal_L13e
g100.t1	310453.XP_007586256.1	5.34e-226	661.0	COG2303@1|root,KOG1238@2759|Eukaryota,38UEK@33154|Opisthokonta,3NWDN@4751|Fungi,3QREZ@4890|Ascomycota,203HV@147541|Dothideomycetes	4751|Fungi	E	Belongs to the GMC oxidoreductase family	-	-	-	-	-	-	-	-	-	-	-	-	GMC_oxred_C,GMC_oxred_N
g101.t1	310453.XP_007586252.1	5.14e-156	447.0	COG5080@1|root,KOG3103@2759|Eukaryota,38BJ4@33154|Opisthokonta,3NVNA@4751|Fungi,3QPHX@4890|Ascomycota,200YC@147541|Dothideomycetes	4751|Fungi	U	golgi membrane protein	-	GO:0000139,GO:0003674,GO:0005488,GO:0005515,GO:0005575,GO:0005622,GO:0005623,GO:0005737,GO:0005783,GO:0005789,GO:0005794,GO:0005798,GO:0006810,GO:0006888,GO:0006906,GO:0006996,GO:0008150,GO:0009987,GO:0012505,GO:0016020,GO:0016021,GO:0016043,GO:0016050,GO:0016192,GO:0017016,GO:0017137,GO:0019899,GO:0030134,GO:0030135,GO:0030173,GO:0031090,GO:0031224,GO:0031228,GO:0031267,GO:0031300,GO:0031301,GO:…	-	ko:K20363	-	-	-	-	ko00000,ko04131	-	-	-	Yip1
g102.t1	35725.K2RZC4	0.0	1800.0	KOG2262@1|root,KOG2262@2759|Eukaryota,38D6E@33154|Opisthokonta,3NUA6@4751|Fungi,3QJQX@4890|Ascomycota,204JG@147541|Dothideomycetes	4751|Fungi	T	OPT oligopeptide transporter protein	-	-	-	-	-	-	-	-	-	-	-	-	OPT
g103.t1	35725.K2S523	0.0	916.0	COG0465@1|root,KOG0743@2759|Eukaryota,38CMD@33154|Opisthokonta,3NVKH@4751|Fungi,3QKI7@4890|Ascomycota,1ZXQD@147541|Dothideomycetes	4751|Fungi	O	Belongs to the AAA ATPase family	BCS1	GO:0003674,GO:0003824,GO:0005215,GO:0005575,GO:0005622,GO:0005623,GO:0005737,GO:0005739,GO:0005740,GO:0005743,GO:0006810,GO:0006996,GO:0007005,GO:0007006,GO:0008104,GO:0008150,GO:0008320,GO:0008565,GO:0009987,GO:0015031,GO:0015833,GO:0016020,GO:0016043,GO:0016462,GO:0016787,GO:0016817,GO:0016818,GO:0016887,GO:0017004,GO:0017062,GO:0017111,GO:0019866,GO:0022607,GO:0022857,GO:0022884,GO:0031090,GO:…	-	ko:K08900	-	-	-	-	ko00000,ko03029	-	-	-	AAA,BCS1_N
g104.t1	35725.K2RC35	9.87e-99	313.0	KOG0118@1|root,KOG0118@2759|Eukaryota,39RGN@33154|Opisthokonta,3NUAD@4751|Fungi,3QQCQ@4890|Ascomycota,201F3@147541|Dothideomycetes	4751|Fungi	S	RNA recognition motif containing protein	-	-	-	-	-	-	-	-	-	-	-	-	-
g105.t1	35725.K2STP7	0.0	1768.0	KOG1192@1|root,KOG1192@2759|Eukaryota,39FX6@33154|Opisthokonta,3NU1I@4751|Fungi,3QJTH@4890|Ascomycota,1ZXTV@147541|Dothideomycetes	4751|Fungi	CG	glycosyltransferase family 1 protein	-	-	-	-	-	-	-	-	-	-	-	-	Glyco_transf_28,UDPGT
g106.t1	310453.XP_007583865.1	6.73e-260	732.0	2EXJI@1|root,2SZ7S@2759|Eukaryota,3AD4J@33154|Opisthokonta,3P9TH@4751|Fungi,3QXXR@4890|Ascomycota,205MJ@147541|Dothideomycetes	4751|Fungi	-	-	-	-	-	-	-	-	-	-	-	-	-	-	-
g108.t1	35725.K2RC43	0.0	1047.0	COG5059@1|root,KOG0247@2759|Eukaryota,38FXQ@33154|Opisthokonta,3NY7X@4751|Fungi,3QMXR@4890|Ascomycota,1ZZJY@147541|Dothideomycetes	4751|Fungi	Z	Belongs to the TRAFAC class myosin-kinesin ATPase superfamily. Kinesin family	-	-	2.8.3.13	ko:K10402,ko:K17387,ko:K18703	ko05206,map05206	-	-	-	ko00000,ko00001,ko01000,ko03036,ko04131,ko04812	-	-	-	Kinesin
g109.t1	35725.K2S530	4.25e-175	511.0	2CMMM@1|root,2QQV3@2759|Eukaryota	2759|Eukaryota	S	transcription, DNA-templated	-	-	-	-	-	-	-	-	-	-	-	-	FAR1
g110.t1	35725.K2RZC9	1.3e-228	634.0	COG5184@1|root,KOG1426@2759|Eukaryota,38IHA@33154|Opisthokonta,3NUPQ@4751|Fungi,3QRPP@4890|Ascomycota,1ZXIA@147541|Dothideomycetes	4751|Fungi	DZ	Regulator of chromosome condensation (RCC1) repeat	ATS1	GO:0000003,GO:0000226,GO:0002097,GO:0002098,GO:0005575,GO:0005622,GO:0005623,GO:0005737,GO:0006139,GO:0006396,GO:0006399,GO:0006400,GO:0006725,GO:0006807,GO:0006996,GO:0007010,GO:0007017,GO:0007114,GO:0007117,GO:0008033,GO:0008150,GO:0008152,GO:0009451,GO:0009987,GO:0010467,GO:0016043,GO:0016070,GO:0019954,GO:0022414,GO:0032505,GO:0034470,GO:0034641,GO:0034660,GO:0040007,GO:0043170,GO:0043412,GO:…	-	ko:K15462	-	-	-	-	ko00000,ko03016	-	-	-	RCC1,RCC1_2
g111.t1	310453.XP_007583861.1	5e-96	280.0	COG0088@1|root,KOG1753@2759|Eukaryota,3A1V3@33154|Opisthokonta,3P1RZ@4751|Fungi,3QU4C@4890|Ascomycota,201IY@147541|Dothideomycetes	4751|Fungi	J	Belongs to the universal ribosomal protein uS9 family	RPS16	GO:0000462,GO:0002181,GO:0003674,GO:0003676,GO:0003723,GO:0003735,GO:0005198,GO:0005488,GO:0005575,GO:0005622,GO:0005623,GO:0005737,GO:0005829,GO:0005840,GO:0006139,GO:0006259,GO:0006310,GO:0006364,GO:0006396,GO:0006412,GO:0006518,GO:0006725,GO:0006807,GO:0008150,GO:0008152,GO:0009058,GO:0009059,GO:0009987,GO:0010467,GO:0015935,GO:0016070,GO:0016072,GO:0019538,GO:0022613,GO:0022626,GO:0022627,GO:…	-	ko:K02960	ko03010,map03010	M00177	-	-	br01610,ko00000,ko00001,ko00002,ko03011	-	-	-	Ribosomal_S9
g113.t1	310453.XP_007583860.1	1.78e-290	814.0	COG0673@1|root,2QQXH@2759|Eukaryota,38WSY@33154|Opisthokonta,3NW39@4751|Fungi,3QJHW@4890|Ascomycota,1ZYVK@147541|Dothideomycetes	4751|Fungi	S	Oxidoreductase family, NAD-binding Rossmann fold	-	-	-	-	-	-	-	-	-	-	-	-	GFO_IDH_MocA,GFO_IDH_MocA_C
g114.t1	35725.K2S534	0.0	1108.0	29012@1|root,2R6VZ@2759|Eukaryota,38Z11@33154|Opisthokonta,3NW8R@4751|Fungi,3QK7A@4890|Ascomycota,1ZZ65@147541|Dothideomycetes	4751|Fungi	-	-	-	-	-	-	-	-	-	-	-	-	-	-	-
g115.t1	310453.XP_007583857.1	0.0	1681.0	COG2234@1|root,KOG2195@2759|Eukaryota,38ERK@33154|Opisthokonta,3NV1R@4751|Fungi,3QMSF@4890|Ascomycota,1ZZYA@147541|Dothideomycetes	4751|Fungi	OP	Transferrin receptor-like dimerisation domain	-	GO:0000322,GO:0000323,GO:0000324,GO:0000329,GO:0005575,GO:0005622,GO:0005623,GO:0005737,GO:0005773,GO:0005774,GO:0006508,GO:0006511,GO:0006807,GO:0006810,GO:0006886,GO:0007034,GO:0008104,GO:0008150,GO:0008152,GO:0009056,GO:0009057,GO:0009987,GO:0015031,GO:0015833,GO:0016020,GO:0016021,GO:0016192,GO:0016197,GO:0019538,GO:0019941,GO:0030163,GO:0031090,GO:0031166,GO:0031224,GO:0031300,GO:0031301,GO:…	3.4.17.21	ko:K01301	-	-	-	-	ko00000,ko01000,ko01002	-	-	-	PA,Peptidase_M28,TFR_dimer
g117.t1	310453.XP_007586270.1	1.28e-131	395.0	COG0724@1|root,KOG0106@2759|Eukaryota,38CEH@33154|Opisthokonta,3P00P@4751|Fungi,3QRYB@4890|Ascomycota,200T8@147541|Dothideomycetes	4751|Fungi	A	RNA recognition motif	-	GO:0000375,GO:0000377,GO:0000398,GO:0001067,GO:0001069,GO:0003674,GO:0003676,GO:0003723,GO:0003727,GO:0003729,GO:0005488,GO:0005575,GO:0005622,GO:0005623,GO:0005634,GO:0006139,GO:0006396,GO:0006397,GO:0006725,GO:0006807,GO:0008143,GO:0008150,GO:0008152,GO:0008380,GO:0009987,GO:0010467,GO:0016070,GO:0016071,GO:0034641,GO:0043170,GO:0043226,GO:0043227,GO:0043229,GO:0043231,GO:0044237,GO:0044238,GO:…	-	ko:K12893,ko:K14651	ko03022,ko03040,ko05168,ko05202,map03022,map03040,map05168,map05202	-	-	-	ko00000,ko00001,ko03019,ko03021,ko03041	-	-	-	RRM_1
g118.t1	310453.XP_007583867.1	2.33e-140	424.0	COG0277@1|root,COG1028@1|root,KOG1208@2759|Eukaryota,KOG1231@2759|Eukaryota,38FXH@33154|Opisthokonta,3NUBF@4751|Fungi,3QKU6@4890|Ascomycota,200CD@147541|Dothideomycetes	4751|Fungi	C	FAD linked oxidases, C-terminal domain	DLD1	GO:0003674,GO:0003824,GO:0004457,GO:0004458,GO:0005575,GO:0005622,GO:0005623,GO:0005737,GO:0005739,GO:0005740,GO:0005743,GO:0005759,GO:0006082,GO:0006089,GO:0008150,GO:0008152,GO:0009056,GO:0009987,GO:0016020,GO:0016054,GO:0016491,GO:0016614,GO:0016898,GO:0019752,GO:0019866,GO:0031090,GO:0031966,GO:0031967,GO:0031974,GO:0031975,GO:0032787,GO:0043226,GO:0043227,GO:0043229,GO:0043231,GO:0043233,GO:…	1.1.2.4	ko:K00102	ko00620,map00620	-	R00197	RC00044	ko00000,ko00001,ko01000	-	-	iMM904.YDL174C,iND750.YDL174C	FAD-oxidase_C,FAD_binding_4
g119.t1	35725.K2SD56	0.0	910.0	COG0477@1|root,KOG2533@2759|Eukaryota,38EDR@33154|Opisthokonta,3NU3S@4751|Fungi,3QKDF@4890|Ascomycota,1ZYQF@147541|Dothideomycetes	4751|Fungi	G	Major Facilitator Superfamily	-	-	-	-	-	-	-	-	-	-	-	-	MFS_1
g121.t1	35725.K2RCS9	1.33e-97	318.0	2CY4D@1|root,2S1Y6@2759|Eukaryota,3AC4Y@33154|Opisthokonta,3P9QW@4751|Fungi,3R54Q@4890|Ascomycota	4751|Fungi	-	-	-	-	-	-	-	-	-	-	-	-	-	-	MU117
g122.t1	310453.XP_007583870.1	9.35e-76	242.0	COG0251@1|root,2S1PE@2759|Eukaryota,3A3E9@33154|Opisthokonta,3P4FP@4751|Fungi,3QVJF@4890|Ascomycota,2058H@147541|Dothideomycetes	4751|Fungi	J	endoribonuclease	-	-	-	-	-	-	-	-	-	-	-	-	Ribonuc_L-PSP
g123.t1	710243.XP_007591713.1	5.65e-183	543.0	2D263@1|root,2SKM2@2759|Eukaryota,3AHH5@33154|Opisthokonta,3PAFE@4751|Fungi,3R1DR@4890|Ascomycota,214RW@147550|Sordariomycetes,1EUJT@1028384|Glomerellales	4751|Fungi	B	Fungal specific transcription factor domain	-	-	-	-	-	-	-	-	-	-	-	-	Fungal_trans,Zn_clus
g124.t1	35725.K2SUG2	0.0	8791.0	COG0318@1|root,COG1020@1|root,KOG1176@2759|Eukaryota,KOG1178@2759|Eukaryota,38HAR@33154|Opisthokonta,3NXWX@4751|Fungi,3RJB6@4890|Ascomycota,1ZXVY@147541|Dothideomycetes	4751|Fungi	Q	Phosphopantetheine attachment site	-	GO:0000036,GO:0003674,GO:0003824,GO:0005488,GO:0006082,GO:0006518,GO:0006629,GO:0006631,GO:0006633,GO:0006807,GO:0006873,GO:0006875,GO:0006879,GO:0006950,GO:0007154,GO:0008150,GO:0008152,GO:0008610,GO:0009058,GO:0009237,GO:0009267,GO:0009605,GO:0009987,GO:0009991,GO:0010106,GO:0016053,GO:0016874,GO:0016879,GO:0019184,GO:0019290,GO:0019539,GO:0019725,GO:0019748,GO:0019752,GO:0030003,GO:0031168,GO:…	-	ko:K22148	-	-	-	-	ko00000	-	-	-	AMP-binding,AMP-binding_C,Condensation,PP-binding
g125.t1	310453.XP_007583874.1	0.0	2237.0	COG1132@1|root,KOG0055@2759|Eukaryota,39F0C@33154|Opisthokonta,3NZ9R@4751|Fungi,3QQWJ@4890|Ascomycota,1ZXPX@147541|Dothideomycetes	4751|Fungi	Q	ABC transporter transmembrane region	-	-	-	-	-	-	-	-	-	-	-	-	ABC_membrane,ABC_tran
g127.t1	35725.K2S5P4	0.0	988.0	COG2072@1|root,KOG1399@2759|Eukaryota,38GK9@33154|Opisthokonta,3NVW0@4751|Fungi,3QKUP@4890|Ascomycota,200QF@147541|Dothideomycetes	4751|Fungi	Q	L-lysine 6-monooxygenase (NADPH-requiring)	-	GO:0000166,GO:0003674,GO:0003824,GO:0004497,GO:0004499,GO:0005488,GO:0005506,GO:0006066,GO:0006082,GO:0006518,GO:0006629,GO:0006694,GO:0006696,GO:0006807,GO:0006873,GO:0006875,GO:0006879,GO:0006950,GO:0006979,GO:0007154,GO:0008150,GO:0008152,GO:0008202,GO:0008204,GO:0008610,GO:0009056,GO:0009058,GO:0009237,GO:0009267,GO:0009405,GO:0009605,GO:0009987,GO:0009991,GO:0010106,GO:0016125,GO:0016126,GO:…	1.14.13.195,1.14.13.196	ko:K10531	-	-	-	-	ko00000,ko01000	-	-	-	K_oxygenase
g129.t1	35725.K2S027	0.0	1090.0	COG0033@1|root,KOG0625@2759|Eukaryota,38BW9@33154|Opisthokonta,3NV3F@4751|Fungi,3QPK2@4890|Ascomycota,1ZZWU@147541|Dothideomycetes	4751|Fungi	G	Belongs to the phosphohexose mutase family	PGM2	GO:0000271,GO:0003674,GO:0003824,GO:0004614,GO:0005575,GO:0005622,GO:0005623,GO:0005737,GO:0005829,GO:0005975,GO:0005976,GO:0005977,GO:0005978,GO:0005984,GO:0005991,GO:0005992,GO:0005996,GO:0006006,GO:0006011,GO:0006012,GO:0006073,GO:0006091,GO:0006112,GO:0006139,GO:0006725,GO:0006793,GO:0006796,GO:0006807,GO:0006873,GO:0006874,GO:0006875,GO:0008150,GO:0008152,GO:0009056,GO:0009058,GO:0009059,GO:…	5.4.2.2	ko:K01835	ko00010,ko00030,ko00052,ko00230,ko00500,ko00520,ko00521,ko01100,ko01110,ko01120,ko01130,map00010,map00030,map00052,map00230,map00500,map00520,map00521,map01100,map01110,map01120,map01130	M00549	R00959,R01057,R08639	RC00408	ko00000,ko00001,ko00002,ko01000	-	-	-	PGM_PMM_I,PGM_PMM_II,PGM_PMM_III,PGM_PMM_IV
g130.t1	35725.K2SD68	6.3e-272	745.0	KOG2210@1|root,KOG2210@2759|Eukaryota,38G8A@33154|Opisthokonta,3NU29@4751|Fungi,3QPPC@4890|Ascomycota,1ZZY8@147541|Dothideomycetes	4751|Fungi	T	Belongs to the OSBP family	kes1	GO:0000139,GO:0000322,GO:0000323,GO:0000324,GO:0000329,GO:0003674,GO:0005215,GO:0005319,GO:0005488,GO:0005496,GO:0005543,GO:0005546,GO:0005575,GO:0005622,GO:0005623,GO:0005737,GO:0005773,GO:0005774,GO:0005794,GO:0005829,GO:0005933,GO:0005935,GO:0006629,GO:0006643,GO:0006665,GO:0006807,GO:0006810,GO:0006869,GO:0006887,GO:0006892,GO:0006897,GO:0006914,GO:0007163,GO:0008142,GO:0008150,GO:0008152,GO:…	-	ko:K20465	-	-	-	-	ko00000,ko04131	-	-	-	Oxysterol_BP
g131.t1	35725.K2SUG9	0.0	4115.0	COG5103@1|root,KOG1831@2759|Eukaryota,38EGY@33154|Opisthokonta,3NXE7@4751|Fungi,3QKEM@4890|Ascomycota,1ZXB1@147541|Dothideomycetes	4751|Fungi	K	Domain of unknown function (DUF3819)	CDC39	GO:0000288,GO:0000289,GO:0000749,GO:0000932,GO:0000956,GO:0001671,GO:0003674,GO:0005198,GO:0005488,GO:0005515,GO:0005575,GO:0005622,GO:0005623,GO:0005634,GO:0005737,GO:0006139,GO:0006351,GO:0006354,GO:0006355,GO:0006357,GO:0006366,GO:0006368,GO:0006401,GO:0006402,GO:0006417,GO:0006725,GO:0006807,GO:0007124,GO:0008047,GO:0008150,GO:0008152,GO:0009056,GO:0009057,GO:0009058,GO:0009059,GO:0009889,GO:…	-	ko:K12604	ko03018,map03018	-	-	-	ko00000,ko00001,ko03019	-	-	-	CNOT1_CAF1_bind,CNOT1_HEAT,CNOT1_HEAT_N,CNOT1_TTP_bind,DUF3819,Not1
g132.t1	35725.K2RCU0	0.0	1606.0	KOG2398@1|root,KOG2398@2759|Eukaryota,39SSY@33154|Opisthokonta,3NVT9@4751|Fungi,3QPRB@4890|Ascomycota,1ZZQY@147541|Dothideomycetes	4751|Fungi	D	Fes/CIP4, and EFC/F-BAR homology domain	HOF1	GO:0000142,GO:0000144,GO:0000278,GO:0000281,GO:0000399,GO:0000910,GO:0000912,GO:0000915,GO:0000917,GO:0001786,GO:0003674,GO:0005488,GO:0005515,GO:0005543,GO:0005547,GO:0005575,GO:0005622,GO:0005623,GO:0005737,GO:0005826,GO:0005856,GO:0005886,GO:0005933,GO:0005935,GO:0005937,GO:0005938,GO:0005940,GO:0006810,GO:0006897,GO:0006898,GO:0006950,GO:0006974,GO:0006996,GO:0007010,GO:0007016,GO:0007029,GO:…	-	ko:K20121	-	-	-	-	ko00000,ko04131	-	-	-	FCH,SH3_1
g133.t1	35725.K2RGC2	1.38e-71	227.0	2EHRE@1|root,2SNBT@2759|Eukaryota,3AK6Q@33154|Opisthokonta,3PDEQ@4751|Fungi,3QX63@4890|Ascomycota	4751|Fungi	-	-	-	-	-	-	-	-	-	-	-	-	-	-	-
g135.t1	35725.K2SE74	0.0	2790.0	COG0664@1|root,KOG2968@2759|Eukaryota,38ERP@33154|Opisthokonta,3NU33@4751|Fungi,3QJX8@4890|Ascomycota,200G9@147541|Dothideomycetes	4751|Fungi	I	Intracellular phospholipase B that catalyzes the double deacylation of phosphatidylcholine (PC) to glycerophosphocholine (GroPCho). Plays an important role in membrane lipid homeostasis	NTE1	GO:0003674,GO:0003824,GO:0004620,GO:0004622,GO:0005575,GO:0005622,GO:0005623,GO:0005737,GO:0005783,GO:0005789,GO:0006629,GO:0006644,GO:0006650,GO:0006793,GO:0006796,GO:0006807,GO:0008150,GO:0008152,GO:0009056,GO:0009395,GO:0009405,GO:0009889,GO:0009987,GO:0012505,GO:0016020,GO:0016021,GO:0016042,GO:0016298,GO:0016787,GO:0016788,GO:0019216,GO:0019220,GO:0019222,GO:0019637,GO:0031224,GO:0031323,GO:…	3.1.1.5,3.1.3.99	ko:K14676,ko:K18550	ko00230,ko00564,ko00760,ko01100,map00230,map00564,map00760,map01100	-	R01126,R02323,R02746,R02747,R03346,R03416,R03417	RC00017,RC00020,RC00037,RC00041,RC00094	ko00000,ko00001,ko01000	-	-	-	Patatin,cNMP_binding
g136.t1	310453.XP_007583903.1	0.0	1082.0	COG5277@1|root,KOG0676@2759|Eukaryota,38GWS@33154|Opisthokonta,3NWPF@4751|Fungi,3QN1J@4890|Ascomycota,200FB@147541|Dothideomycetes	4751|Fungi	Z	Belongs to the actin family	ARP9	GO:0000228,GO:0000785,GO:0000790,GO:0000988,GO:0000990,GO:0000991,GO:0003674,GO:0005575,GO:0005622,GO:0005623,GO:0005634,GO:0005694,GO:0006139,GO:0006323,GO:0006325,GO:0006333,GO:0006337,GO:0006338,GO:0006351,GO:0006354,GO:0006355,GO:0006357,GO:0006366,GO:0006368,GO:0006725,GO:0006807,GO:0006996,GO:0008150,GO:0008152,GO:0009058,GO:0009059,GO:0009889,GO:0009891,GO:0009893,GO:0009987,GO:0010467,GO:…	3.1.1.73	ko:K09252,ko:K11768	-	-	-	-	ko00000,ko01000,ko03021,ko03036	-	-	-	Actin
g137.t1	310453.XP_007583895.1	6.72e-299	819.0	COG5146@1|root,KOG2201@2759|Eukaryota,38BIM@33154|Opisthokonta,3NWGY@4751|Fungi,3QNDP@4890|Ascomycota,2015N@147541|Dothideomycetes	4751|Fungi	H	Fumble	-	GO:0003674,GO:0003824,GO:0004594,GO:0005575,GO:0005622,GO:0005623,GO:0005634,GO:0005737,GO:0006139,GO:0006163,GO:0006164,GO:0006725,GO:0006732,GO:0006753,GO:0006793,GO:0006796,GO:0006807,GO:0008150,GO:0008152,GO:0009058,GO:0009108,GO:0009117,GO:0009150,GO:0009152,GO:0009165,GO:0009259,GO:0009260,GO:0009987,GO:0015936,GO:0015937,GO:0016301,GO:0016310,GO:0016740,GO:0016772,GO:0016773,GO:0018130,GO:…	2.7.1.33	ko:K09680	ko00770,ko01100,map00770,map01100	M00120	R02971,R03018,R04391	RC00002,RC00017	ko00000,ko00001,ko00002,ko01000	-	-	-	Fumble
g138.t1	35725.K2RDW4	0.0	1773.0	KOG4372@1|root,KOG4372@2759|Eukaryota,38C93@33154|Opisthokonta,3NVX4@4751|Fungi,3QMIW@4890|Ascomycota,201C8@147541|Dothideomycetes	4751|Fungi	S	Putative serine esterase (DUF676)	-	GO:0003674,GO:0003824,GO:0005575,GO:0005622,GO:0005623,GO:0005634,GO:0005737,GO:0005811,GO:0006629,GO:0008150,GO:0008152,GO:0009056,GO:0009987,GO:0016042,GO:0016298,GO:0016787,GO:0016788,GO:0043226,GO:0043227,GO:0043228,GO:0043229,GO:0043231,GO:0043232,GO:0044237,GO:0044238,GO:0044242,GO:0044248,GO:0044255,GO:0044424,GO:0044464,GO:0047372,GO:0052689,GO:0071704,GO:1901575	-	-	-	-	-	-	-	-	-	-	DUF676
g139.t1	310453.XP_007583897.1	6.16e-259	759.0	COG0402@1|root,KOG3968@2759|Eukaryota,38CBX@33154|Opisthokonta,3NU83@4751|Fungi,3QNZQ@4890|Ascomycota,1ZXUC@147541|Dothideomycetes	4751|Fungi	FQ	Amidohydrolase family	-	GO:0003674,GO:0003824,GO:0005488,GO:0005575,GO:0005622,GO:0005623,GO:0005737,GO:0006139,GO:0006144,GO:0006725,GO:0006807,GO:0008150,GO:0008152,GO:0008270,GO:0008892,GO:0009112,GO:0009987,GO:0016787,GO:0016810,GO:0016811,GO:0016814,GO:0019239,GO:0034641,GO:0043167,GO:0043169,GO:0044237,GO:0044238,GO:0044281,GO:0044424,GO:0044464,GO:0046098,GO:0046483,GO:0046872,GO:0046914,GO:0055086,GO:0071704,GO:…	3.5.4.3	ko:K01487	ko00230,ko01100,map00230,map01100	-	R01676	RC00204	ko00000,ko00001,ko01000	-	-	-	Amidohydro_1
g140.t1	61273.S3C7Y2	6.67e-166	494.0	COG0021@1|root,KOG0523@2759|Eukaryota,38B8B@33154|Opisthokonta,3NZ8A@4751|Fungi,3QKHN@4890|Ascomycota,21176@147550|Sordariomycetes,3UTAG@5151|Ophiostomatales	4751|Fungi	G	Catalyzes the transfer of a two-carbon ketol group from a ketose donor to an aldose acceptor, via a covalent intermediate with the cofactor thiamine pyrophosphate	-	-	2.2.1.3	ko:K17100	ko00680,ko01120,ko01200,map00680,map01120,map01200	M00344	R01440	RC00032,RC00130	ko00000,ko00001,ko00002,ko01000	-	-	-	Transket_pyr,Transketolase_C,Transketolase_N
g141.t1	101852.XP_008078695.1	1.22e-114	337.0	COG1028@1|root,KOG0725@2759|Eukaryota,38HE2@33154|Opisthokonta,3P0VX@4751|Fungi,3QJGY@4890|Ascomycota	4751|Fungi	Q	Enoyl-(Acyl carrier protein) reductase	-	-	-	-	-	-	-	-	-	-	-	-	adh_short_C2
g142.t1	474922.ELA34714	2.28e-173	492.0	2CDVU@1|root,2RI8T@2759|Eukaryota,39SPQ@33154|Opisthokonta,3NX0N@4751|Fungi,3QNFI@4890|Ascomycota,213R5@147550|Sordariomycetes,1F15E@1028384|Glomerellales	4751|Fungi	-	-	-	-	-	-	-	-	-	-	-	-	-	-	-
g143.t1	140110.NechaP36385	1.39e-71	228.0	COG0673@1|root,KOG2742@2759|Eukaryota,39JIP@33154|Opisthokonta,3Q3VW@4751|Fungi,3RKZ7@4890|Ascomycota,21R91@147550|Sordariomycetes,3TUFV@5125|Hypocreales,1FMDW@110618|Nectriaceae	4751|Fungi	S	Rossmann fold oxidoreductase	-	-	1.1.1.18,1.1.1.369	ko:K00010	ko00521,ko00562,ko01100,ko01120,ko01130,map00521,map00562,map01100,map01120,map01130	-	R01183,R09951	RC00182	ko00000,ko00001,ko01000	-	-	-	GFO_IDH_MocA,GFO_IDH_MocA_C
g144.t1	5127.CCT75837	6.52e-106	328.0	COG2124@1|root,KOG0158@2759|Eukaryota,390FZ@33154|Opisthokonta,3P16P@4751|Fungi,3QRQU@4890|Ascomycota,2126F@147550|Sordariomycetes,3TE9Y@5125|Hypocreales,1FXE6@110618|Nectriaceae	4751|Fungi	Q	Cytochrome P450	-	-	1.14.13.12	ko:K07824	ko00362,ko00627,ko01100,ko01120,ko01220,map00362,map00627,map01100,map01120,map01220	-	R01295	RC00490	ko00000,ko00001,ko01000	-	-	-	p450
g145.t1	61459.XP_007782814.1	2.84e-162	471.0	COG1012@1|root,KOG2451@2759|Eukaryota,38D8C@33154|Opisthokonta,3NVW2@4751|Fungi,3QNK0@4890|Ascomycota,20AUH@147545|Eurotiomycetes,3MSF7@451870|Chaetothyriomycetidae	4751|Fungi	E	Belongs to the aldehyde dehydrogenase family	UGA2	GO:0000166,GO:0001505,GO:0003674,GO:0003824,GO:0004777,GO:0005488,GO:0005575,GO:0005622,GO:0005623,GO:0005737,GO:0005739,GO:0006082,GO:0006105,GO:0006520,GO:0006536,GO:0006538,GO:0006540,GO:0006807,GO:0006950,GO:0006979,GO:0008150,GO:0008152,GO:0009013,GO:0009056,GO:0009063,GO:0009064,GO:0009065,GO:0009448,GO:0009450,GO:0009987,GO:0016054,GO:0016491,GO:0016620,GO:0016903,GO:0017144,GO:0019752,GO:…	1.2.1.16,1.2.1.20,1.2.1.79	ko:K00135	ko00250,ko00310,ko00350,ko00650,ko00760,ko01100,ko01120,map00250,map00310,map00350,map00650,map00760,map01100,map01120	M00027	R00713,R00714,R02401	RC00080	ko00000,ko00001,ko00002,ko01000	-	-	-	Aldedh
g146.t1	5465.ENH80315	6.85e-243	701.0	28NJE@1|root,2QV53@2759|Eukaryota,390FN@33154|Opisthokonta,3NY4N@4751|Fungi,3QKDH@4890|Ascomycota,217EY@147550|Sordariomycetes,1F0S6@1028384|Glomerellales	4751|Fungi	K	Fungal specific transcription factor	-	-	-	-	-	-	-	-	-	-	-	-	Fungal_trans,Zn_clus
g147.t1	101852.XP_008078693.1	7e-87	270.0	COG1063@1|root,KOG0024@2759|Eukaryota,38QZD@33154|Opisthokonta,3NUAP@4751|Fungi,3QN0P@4890|Ascomycota	4751|Fungi	Q	Dehydrogenase	-	-	1.1.1.14	ko:K00008	ko00040,ko00051,ko01100,map00040,map00051,map01100	M00014	R00875,R01896	RC00085,RC00102	ko00000,ko00001,ko00002,ko01000	-	-	-	ADH_N,ADH_zinc_N
g148.t1	61459.XP_007783751.1	3.09e-248	698.0	COG2072@1|root,KOG1399@2759|Eukaryota,38CFF@33154|Opisthokonta,3NUZI@4751|Fungi,3QMYF@4890|Ascomycota,20AX7@147545|Eurotiomycetes,3MYDR@451870|Chaetothyriomycetidae	4751|Fungi	Q	Pyridine nucleotide-disulphide oxidoreductase	-	-	-	-	-	-	-	-	-	-	-	-	FMO-like,NAD_binding_8,Pyr_redox_3
g149.t1	35725.K2RBY0	2.01e-176	500.0	COG0325@1|root,KOG3157@2759|Eukaryota,39S7M@33154|Opisthokonta,3NUSW@4751|Fungi,3QS2G@4890|Ascomycota,200IE@147541|Dothideomycetes	4751|Fungi	E	Pyridoxal 5'-phosphate (PLP)-binding protein, which may be involved in intracellular homeostatic regulation of pyridoxal 5'-phosphate (PLP), the active form of vitamin B6	-	GO:0003674,GO:0005488,GO:0005575,GO:0005622,GO:0005623,GO:0006082,GO:0006520,GO:0006522,GO:0006807,GO:0008144,GO:0008150,GO:0008152,GO:0009078,GO:0009987,GO:0010467,GO:0019538,GO:0019752,GO:0019842,GO:0030170,GO:0036094,GO:0043167,GO:0043168,GO:0043170,GO:0043436,GO:0044237,GO:0044238,GO:0044281,GO:0044464,GO:0048037,GO:0050662,GO:0051604,GO:0070279,GO:0071704,GO:0097159,GO:1901363,GO:1901564,GO:…	-	ko:K06997	-	-	-	-	ko00000	-	-	-	Ala_racemase_N
g151.t1	35725.K2RZ95	0.0	1194.0	2CMXA@1|root,2QSHV@2759|Eukaryota,38YCD@33154|Opisthokonta,3NZE6@4751|Fungi,3QKYM@4890|Ascomycota,1ZZCC@147541|Dothideomycetes	4751|Fungi	-	-	-	-	-	-	-	-	-	-	-	-	-	-	-
g152.t1	35725.K2SCC1	2.35e-106	314.0	2EAAV@1|root,2SGJ9@2759|Eukaryota,3A43B@33154|Opisthokonta,3P3Y7@4751|Fungi,3QVRK@4890|Ascomycota,20291@147541|Dothideomycetes	4751|Fungi	-	-	-	-	-	-	-	-	-	-	-	-	-	-	-
g153.t1	35725.K2STK8	0.0	948.0	2CY6D@1|root,2S2DC@2759|Eukaryota,39ZZ5@33154|Opisthokonta,3P2KX@4751|Fungi,3QQWA@4890|Ascomycota,20A0A@147541|Dothideomycetes	4751|Fungi	S	XPG domain containing	-	-	-	-	-	-	-	-	-	-	-	-	XPG_I_2
g156.t1	35725.K2S4Z4	4.58e-110	320.0	2E81K@1|root,2SEJ8@2759|Eukaryota,3A4UA@33154|Opisthokonta,3P440@4751|Fungi,3QW13@4890|Ascomycota,205A8@147541|Dothideomycetes	4751|Fungi	-	-	-	-	-	-	-	-	-	-	-	-	-	-	-
g157.t1	310453.XP_007585314.1	0.0	909.0	2CYBS@1|root,2S3EX@2759|Eukaryota,39SUV@33154|Opisthokonta,3NV0G@4751|Fungi,3QPIW@4890|Ascomycota,2016J@147541|Dothideomycetes	4751|Fungi	-	-	-	-	-	-	-	-	-	-	-	-	-	-	-
g158.t1	310453.XP_007585312.1	3.47e-121	359.0	2EM93@1|root,2SQZA@2759|Eukaryota,3A6Z2@33154|Opisthokonta,3P4XH@4751|Fungi,3QQIP@4890|Ascomycota,202UY@147541|Dothideomycetes	4751|Fungi	-	-	-	-	-	-	-	-	-	-	-	-	-	-	-
g159.t1	35725.K2STM3	1.36e-256	717.0	COG2119@1|root,KOG2881@2759|Eukaryota,38BRD@33154|Opisthokonta,3NV4V@4751|Fungi,3QK0C@4890|Ascomycota,200BM@147541|Dothideomycetes	4751|Fungi	S	Uncharacterized protein family UPF0016	GDT1	GO:0000041,GO:0000322,GO:0000323,GO:0000324,GO:0000329,GO:0003674,GO:0005215,GO:0005384,GO:0005575,GO:0005622,GO:0005623,GO:0005737,GO:0005773,GO:0005774,GO:0005794,GO:0005795,GO:0005797,GO:0005801,GO:0006810,GO:0006811,GO:0006812,GO:0006816,GO:0006828,GO:0006873,GO:0006874,GO:0006875,GO:0008150,GO:0008324,GO:0009987,GO:0012505,GO:0015075,GO:0015077,GO:0015078,GO:0015085,GO:0015291,GO:0015297,GO:…	-	-	-	-	-	-	-	-	-	-	UPF0016
g160.t1	35725.K2RC12	3.53e-228	671.0	2EISD@1|root,2SP4F@2759|Eukaryota,3A9B3@33154|Opisthokonta,3P5TU@4751|Fungi,3QXPS@4890|Ascomycota,202XY@147541|Dothideomycetes	4751|Fungi	S	Myb DNA-binding domain protein	-	-	-	-	-	-	-	-	-	-	-	-	Myb_DNA-binding
g161.t1	35725.K2S501	5.87e-280	773.0	29ZDE@1|root,2RXW3@2759|Eukaryota,39JFY@33154|Opisthokonta,3NYRC@4751|Fungi,3QMEY@4890|Ascomycota,209HP@147541|Dothideomycetes	4751|Fungi	S	Coatomer epsilon subunit	-	-	-	ko:K20309	-	-	-	-	ko00000,ko04131	-	-	-	TPR_19
g162.t1	35725.K2RZB0	0.0	1270.0	COG0028@1|root,KOG4166@2759|Eukaryota,39J92@33154|Opisthokonta,3NVDF@4751|Fungi,3QKA0@4890|Ascomycota,1ZZ41@147541|Dothideomycetes	4751|Fungi	H	acetolactate synthase	ILV2	GO:0000166,GO:0003674,GO:0003824,GO:0003984,GO:0005488,GO:0005575,GO:0005622,GO:0005623,GO:0005737,GO:0005739,GO:0005948,GO:0006082,GO:0006520,GO:0006549,GO:0006573,GO:0006807,GO:0008150,GO:0008152,GO:0008652,GO:0009058,GO:0009081,GO:0009082,GO:0009097,GO:0009099,GO:0009987,GO:0016053,GO:0016740,GO:0016744,GO:0019752,GO:0032991,GO:0036094,GO:0043167,GO:0043168,GO:0043226,GO:0043227,GO:0043229,GO:…	2.2.1.6	ko:K01652	ko00290,ko00650,ko00660,ko00770,ko01100,ko01110,ko01130,ko01210,ko01230,map00290,map00650,map00660,map00770,map01100,map01110,map01130,map01210,map01230	M00019,M00570	R00006,R00014,R00226,R03050,R04672,R04673,R08648	RC00027,RC00106,RC01192,RC02744,RC02893	ko00000,ko00001,ko00002,ko01000	-	-	-	TPP_enzyme_C,TPP_enzyme_M,TPP_enzyme_N
g163.t1	35725.K2SCE3	2.04e-193	548.0	KOG1471@1|root,KOG1471@2759|Eukaryota,39SE5@33154|Opisthokonta,3P036@4751|Fungi,3QPR1@4890|Ascomycota,201G4@147541|Dothideomycetes	4751|Fungi	I	CRAL/TRIO domain	SFH5	GO:0000322,GO:0000323,GO:0000324,GO:0000329,GO:0003674,GO:0005215,GO:0005319,GO:0005548,GO:0005575,GO:0005622,GO:0005623,GO:0005634,GO:0005737,GO:0005773,GO:0005774,GO:0005783,GO:0005829,GO:0005886,GO:0005938,GO:0006629,GO:0006644,GO:0006650,GO:0006793,GO:0006796,GO:0006810,GO:0006811,GO:0006820,GO:0006869,GO:0006892,GO:0006893,GO:0008104,GO:0008150,GO:0008152,GO:0008526,GO:0009987,GO:0010876,GO:…	-	ko:K19996	-	-	-	-	ko00000,ko04131	-	-	-	CRAL_TRIO,CRAL_TRIO_N
g164.t1	35725.K2STN1	1.08e-289	813.0	28KGX@1|root,2QSY4@2759|Eukaryota,39TAE@33154|Opisthokonta,3NW03@4751|Fungi,3QPZ5@4890|Ascomycota,2012T@147541|Dothideomycetes	4751|Fungi	S	PPR repeat family	-	GO:0005575,GO:0005622,GO:0005623,GO:0005737,GO:0005739,GO:0008150,GO:0008152,GO:0010467,GO:0043170,GO:0043226,GO:0043227,GO:0043229,GO:0043231,GO:0044424,GO:0044444,GO:0044464,GO:0071704,GO:0140053	-	-	-	-	-	-	-	-	-	-	PPR_2,PPR_3
g166.t1	35725.K2RC21	4.42e-270	744.0	2C4SS@1|root,2S48N@2759|Eukaryota,38DXY@33154|Opisthokonta,3NU9H@4751|Fungi,3QR65@4890|Ascomycota,1ZXWM@147541|Dothideomycetes	4751|Fungi	S	zinc finger	-	-	-	ko:K21455	-	-	-	-	ko00000,ko03000	-	-	-	-
g170.t1	5017.XP_007708543.1	0.0	1359.0	COG0351@1|root,COG0513@1|root,KOG0331@2759|Eukaryota,KOG2598@2759|Eukaryota,38D0V@33154|Opisthokonta,3NW4Z@4751|Fungi,3QMA5@4890|Ascomycota,200SA@147541|Dothideomycetes,4KDWP@92860|Pleosporales	4751|Fungi	A	Belongs to the DEAD box helicase family	DBP2	GO:0000166,GO:0000184,GO:0000956,GO:0003674,GO:0003724,GO:0003824,GO:0004004,GO:0004386,GO:0005488,GO:0005524,GO:0005575,GO:0005622,GO:0005623,GO:0005634,GO:0005730,GO:0005737,GO:0005739,GO:0006139,GO:0006364,GO:0006396,GO:0006401,GO:0006402,GO:0006725,GO:0006807,GO:0008026,GO:0008144,GO:0008150,GO:0008152,GO:0008186,GO:0009056,GO:0009057,GO:0009892,GO:0009987,GO:0010467,GO:0010468,GO:0010501,GO:…	3.6.4.13	ko:K12823	ko03040,ko05202,ko05205,map03040,map05202,map05205	-	-	-	ko00000,ko00001,ko01000,ko03009,ko03041	-	-	-	DEAD,Helicase_C
g171.t1	35725.K2STN6	0.0	936.0	28K5E@1|root,2QSK1@2759|Eukaryota,39S2W@33154|Opisthokonta,3NX8F@4751|Fungi,3QT6G@4890|Ascomycota,20400@147541|Dothideomycetes	4751|Fungi	-	-	-	-	-	-	-	-	-	-	-	-	-	-	-
g172.t1	35725.K2RC24	1.68e-166	483.0	KOG2810@1|root,KOG2810@2759|Eukaryota,38G4Z@33154|Opisthokonta,3NXMJ@4751|Fungi,3QPT7@4890|Ascomycota,1ZYFX@147541|Dothideomycetes	4751|Fungi	DL	Rad9	-	GO:0000018,GO:0000075,GO:0000076,GO:0000077,GO:0000228,GO:0000278,GO:0000723,GO:0000785,GO:0000790,GO:0000792,GO:0000793,GO:0000794,GO:0001932,GO:0001934,GO:0003674,GO:0003824,GO:0004518,GO:0004527,GO:0005575,GO:0005622,GO:0005623,GO:0005634,GO:0005694,GO:0005737,GO:0006139,GO:0006259,GO:0006282,GO:0006725,GO:0006807,GO:0006950,GO:0006974,GO:0006996,GO:0007049,GO:0007093,GO:0007346,GO:0008047,GO:…	3.1.11.2	ko:K10994	ko04218,map04218	-	-	-	ko00000,ko00001,ko01000,ko03400	-	-	-	Rad9
g173.t1	35725.K2S509	1.03e-110	343.0	2CBB7@1|root,2S3A7@2759|Eukaryota,39WZE@33154|Opisthokonta,3NXVQ@4751|Fungi,3QS3M@4890|Ascomycota,2021W@147541|Dothideomycetes	4751|Fungi	-	-	-	-	-	-	-	-	-	-	-	-	-	-	-
g175.t1	310453.XP_007583446.1	0.0	1088.0	COG0661@1|root,COG2072@1|root,KOG1236@2759|Eukaryota,KOG1399@2759|Eukaryota,38CUG@33154|Opisthokonta,3NWUB@4751|Fungi,3QMYR@4890|Ascomycota,1ZZRN@147541|Dothideomycetes	4751|Fungi	P	ABC1 family	-	GO:0003674,GO:0003824,GO:0005575,GO:0005622,GO:0005623,GO:0005737,GO:0005739,GO:0005740,GO:0006793,GO:0006796,GO:0008150,GO:0008152,GO:0009987,GO:0016020,GO:0016301,GO:0016310,GO:0016740,GO:0016772,GO:0031090,GO:0031966,GO:0031967,GO:0031975,GO:0043226,GO:0043227,GO:0043229,GO:0043231,GO:0044237,GO:0044422,GO:0044424,GO:0044429,GO:0044444,GO:0044446,GO:0044464	-	ko:K08869	-	-	-	-	ko00000,ko01001	-	-	-	ABC1
g176.t1	35725.K2RC30	1.28e-75	242.0	COG0284@1|root,KOG1743@2759|Eukaryota,3A47E@33154|Opisthokonta,3P422@4751|Fungi,3QV0J@4890|Ascomycota,2026C@147541|Dothideomycetes	4751|Fungi	P	Got1/Sft2-like family	GOT1	GO:0000137,GO:0000139,GO:0005575,GO:0005622,GO:0005623,GO:0005737,GO:0005783,GO:0005794,GO:0005795,GO:0005798,GO:0006810,GO:0006886,GO:0006888,GO:0006892,GO:0006895,GO:0008104,GO:0008150,GO:0012505,GO:0015031,GO:0015833,GO:0016020,GO:0016021,GO:0016192,GO:0016197,GO:0016482,GO:0030134,GO:0030135,GO:0031090,GO:0031224,GO:0031410,GO:0031982,GO:0031984,GO:0031985,GO:0033036,GO:0034613,GO:0042147,GO:…	-	-	-	-	-	-	-	-	-	-	Got1
g177.t1	310453.XP_007583449.1	1.91e-112	329.0	COG5195@1|root,KOG4137@2759|Eukaryota,3A11C@33154|Opisthokonta,3P71K@4751|Fungi,3QX53@4890|Ascomycota,201UQ@147541|Dothideomycetes	4751|Fungi	S	YL1 nuclear protein C-terminal domain	IES6	GO:0000228,GO:0000785,GO:0000790,GO:0005575,GO:0005622,GO:0005623,GO:0005634,GO:0005694,GO:0006325,GO:0006338,GO:0006996,GO:0008150,GO:0009987,GO:0010646,GO:0010647,GO:0016043,GO:0031011,GO:0031974,GO:0031981,GO:0032101,GO:0032103,GO:0032104,GO:0032106,GO:0032107,GO:0032109,GO:0032991,GO:0033202,GO:0034728,GO:0043044,GO:0043226,GO:0043227,GO:0043228,GO:0043229,GO:0043231,GO:0043232,GO:0043233,GO:…	-	ko:K11667	-	-	-	-	ko00000,ko03036	-	-	-	YL1_C
g178.t1	310453.XP_007583447.1	0.0	1352.0	KOG0681@1|root,KOG0681@2759|Eukaryota,38HNM@33154|Opisthokonta,3NVG1@4751|Fungi,3QMKH@4890|Ascomycota,1ZYXZ@147541|Dothideomycetes	4751|Fungi	Z	Belongs to the actin family	ARP5	GO:0000228,GO:0000785,GO:0000790,GO:0005575,GO:0005622,GO:0005623,GO:0005634,GO:0005694,GO:0006325,GO:0006338,GO:0006996,GO:0008150,GO:0009987,GO:0016043,GO:0031011,GO:0031974,GO:0031981,GO:0032991,GO:0033202,GO:0034728,GO:0042766,GO:0043044,GO:0043226,GO:0043227,GO:0043228,GO:0043229,GO:0043231,GO:0043232,GO:0043233,GO:0043933,GO:0044422,GO:0044424,GO:0044427,GO:0044428,GO:0044446,GO:0044454,GO:…	-	ko:K11672	-	-	-	-	ko00000,ko03036	-	-	-	Actin
g179.t1	310453.XP_007583445.1	0.0	916.0	2BZ0M@1|root,2QS59@2759|Eukaryota,38GX3@33154|Opisthokonta,3NZ1Q@4751|Fungi,3QP32@4890|Ascomycota,200P7@147541|Dothideomycetes	4751|Fungi	S	Protein of unknown function (DUF3292)	-	-	-	-	-	-	-	-	-	-	-	-	DUF3292
g180.t1	35725.K2RC27	0.0	1123.0	COG0661@1|root,KOG1236@2759|Eukaryota,38CUG@33154|Opisthokonta,3NWUB@4751|Fungi,3QMYR@4890|Ascomycota,1ZZRN@147541|Dothideomycetes	4751|Fungi	P	ABC1 family	-	GO:0003674,GO:0003824,GO:0005575,GO:0005622,GO:0005623,GO:0005737,GO:0005739,GO:0005740,GO:0006793,GO:0006796,GO:0008150,GO:0008152,GO:0009987,GO:0016020,GO:0016301,GO:0016310,GO:0016740,GO:0016772,GO:0031090,GO:0031966,GO:0031967,GO:0031975,GO:0043226,GO:0043227,GO:0043229,GO:0043231,GO:0044237,GO:0044422,GO:0044424,GO:0044429,GO:0044444,GO:0044446,GO:0044464	-	ko:K08869	-	-	-	-	ko00000,ko01001	-	-	-	ABC1
g181.t1	35725.K2STC7	1.73e-30	112.0	2EYHX@1|root,2T00V@2759|Eukaryota,3AE0Z@33154|Opisthokonta,3P918@4751|Fungi,3R0MN@4890|Ascomycota,2038Y@147541|Dothideomycetes	4751|Fungi	-	-	-	-	-	-	-	-	-	-	-	-	-	-	-
g182.t1	5518.FGSG_04047P0	6.26e-13	72.4	2D2BS@1|root,2SMAU@2759|Eukaryota,3A51R@33154|Opisthokonta,3P4FJ@4751|Fungi,3QWU8@4890|Ascomycota,21CED@147550|Sordariomycetes,3TJD7@5125|Hypocreales,1FVJW@110618|Nectriaceae	4751|Fungi	S	BTB POZ domain-containing protein	-	-	-	-	-	-	-	-	-	-	-	-	BTB
g189.t1	35725.K2RBS8	0.0	1179.0	COG0659@1|root,KOG0236@2759|Eukaryota,38C1D@33154|Opisthokonta,3NVZY@4751|Fungi,3QK3E@4890|Ascomycota,1ZXUI@147541|Dothideomycetes	4751|Fungi	P	Sulfate permease	-	GO:0003674,GO:0005215,GO:0005216,GO:0005253,GO:0005254,GO:0005310,GO:0005342,GO:0005575,GO:0005623,GO:0005886,GO:0005887,GO:0006810,GO:0006811,GO:0006820,GO:0006821,GO:0006835,GO:0006873,GO:0006885,GO:0008150,GO:0008272,GO:0008509,GO:0008514,GO:0009987,GO:0015075,GO:0015103,GO:0015106,GO:0015108,GO:0015116,GO:0015267,GO:0015291,GO:0015297,GO:0015301,GO:0015318,GO:0015698,GO:0015701,GO:0015711,GO:…	-	ko:K14708	-	-	-	-	ko00000,ko02000	2.A.53.1	-	-	STAS,Sulfate_transp
g190.t1	310453.XP_007581122.1	3.4e-255	701.0	COG0722@1|root,2QPSU@2759|Eukaryota,38CAA@33154|Opisthokonta,3NVDJ@4751|Fungi,3QKFF@4890|Ascomycota,2009M@147541|Dothideomycetes	4751|Fungi	E	Stereospecific condensation of phosphoenolpyruvate (PEP) and D-erythrose-4-phosphate (E4P) giving rise to 3-deoxy-D- arabino-heptulosonate-7-phosphate (DAHP)	ARO4	GO:0003674,GO:0003824,GO:0003849,GO:0005575,GO:0005622,GO:0005623,GO:0005634,GO:0005737,GO:0006082,GO:0006520,GO:0006725,GO:0006807,GO:0008150,GO:0008152,GO:0008652,GO:0009058,GO:0009072,GO:0009073,GO:0009423,GO:0009987,GO:0016053,GO:0016740,GO:0016765,GO:0019438,GO:0019752,GO:0043226,GO:0043227,GO:0043229,GO:0043231,GO:0043436,GO:0043648,GO:0043650,GO:0044237,GO:0044238,GO:0044249,GO:0044281,GO:…	2.5.1.54	ko:K01626	ko00400,ko01100,ko01110,ko01130,ko01230,ko02024,map00400,map01100,map01110,map01130,map01230,map02024	M00022	R01826	RC00435	ko00000,ko00001,ko00002,ko01000	-	-	-	DAHP_synth_1
g191.t1	35725.K2SC53	8.66e-150	445.0	2EYK6@1|root,2T02S@2759|Eukaryota,3ABNW@33154|Opisthokonta,3P9AN@4751|Fungi,3R02B@4890|Ascomycota	4751|Fungi	-	-	-	-	-	-	-	-	-	-	-	-	-	-	-
g192.t1	35725.K2S4P9	1e-57	194.0	COG0477@1|root,KOG2533@2759|Eukaryota,3935T@33154|Opisthokonta,3NU2M@4751|Fungi,3QJT8@4890|Ascomycota,201BK@147541|Dothideomycetes	4751|Fungi	G	Major Facilitator Superfamily	-	-	-	-	-	-	-	-	-	-	-	-	MFS_1
g193.t1	35725.K2RBS1	0.0	3601.0	COG1204@1|root,KOG0952@2759|Eukaryota,38CPH@33154|Opisthokonta,3NYFN@4751|Fungi,3QP31@4890|Ascomycota,2015T@147541|Dothideomycetes	4751|Fungi	A	Sec63 Brl domain	mug81	GO:0002181,GO:0003674,GO:0003676,GO:0003723,GO:0003724,GO:0003729,GO:0003824,GO:0004004,GO:0004386,GO:0005488,GO:0005575,GO:0005622,GO:0005623,GO:0005634,GO:0005730,GO:0005737,GO:0006139,GO:0006412,GO:0006417,GO:0006518,GO:0006725,GO:0006807,GO:0008026,GO:0008150,GO:0008152,GO:0008186,GO:0009058,GO:0009059,GO:0009889,GO:0009987,GO:0010467,GO:0010468,GO:0010494,GO:0010501,GO:0010556,GO:0010608,GO:…	3.6.4.13	ko:K18664	-	-	-	-	ko00000,ko01000,ko03019	-	-	-	DEAD,Helicase_C,Sec63
g194.t1	35725.K2STD2	2.57e-123	359.0	COG5143@1|root,KOG0861@2759|Eukaryota,38SXN@33154|Opisthokonta,3NYFR@4751|Fungi,3QNWM@4890|Ascomycota,1ZZHU@147541|Dothideomycetes	4751|Fungi	U	Belongs to the synaptobrevin family	YKT6	GO:0000149,GO:0000322,GO:0000323,GO:0000324,GO:0003674,GO:0003824,GO:0005484,GO:0005488,GO:0005515,GO:0005575,GO:0005622,GO:0005623,GO:0005737,GO:0005739,GO:0005768,GO:0005773,GO:0005794,GO:0005829,GO:0006810,GO:0006886,GO:0006887,GO:0006888,GO:0006891,GO:0006906,GO:0006996,GO:0007033,GO:0008104,GO:0008150,GO:0009987,GO:0012505,GO:0015031,GO:0015833,GO:0016020,GO:0016043,GO:0016050,GO:0016192,GO:…	-	ko:K08516	ko04130,ko04138,map04130,map04138	-	-	-	ko00000,ko00001,ko04131	-	-	-	Longin,Synaptobrevin
g197.t1	35725.K2SC65	5.37e-122	359.0	2F3JM@1|root,2T4J1@2759|Eukaryota,3AB6V@33154|Opisthokonta,3P74Y@4751|Fungi,3QZPZ@4890|Ascomycota,2030Q@147541|Dothideomycetes	4751|Fungi	-	-	-	-	-	-	-	-	-	-	-	-	-	-	-
g198.t1	35725.K2RZ37	1.05e-188	540.0	COG2124@1|root,KOG0157@2759|Eukaryota,3AGJH@33154|Opisthokonta,3PCE4@4751|Fungi,3RKQ1@4890|Ascomycota,209W7@147541|Dothideomycetes	4751|Fungi	Q	Belongs to the cytochrome P450 family	-	-	-	-	-	-	-	-	-	-	-	-	p450
g199.t1	97096.XP_007789060.1	1.39e-267	741.0	COG4091@1|root,2RIUV@2759|Eukaryota,39TED@33154|Opisthokonta,3NXN3@4751|Fungi,3QT58@4890|Ascomycota,218KQ@147550|Sordariomycetes	4751|Fungi	E	saf domain-containing protein	-	-	-	-	-	-	-	-	-	-	-	-	GFO_IDH_MocA,NAD_binding_3,SAF
g200.t1	35725.K2S4S6	1.13e-164	468.0	KOG0756@1|root,KOG0756@2759|Eukaryota,38UJ2@33154|Opisthokonta,3NWDS@4751|Fungi,3QPFY@4890|Ascomycota,1ZZA0@147541|Dothideomycetes	4751|Fungi	C	Belongs to the mitochondrial carrier (TC 2.A.29) family	-	-	-	ko:K15100	-	-	-	-	ko00000,ko02000	2.A.29.7	-	-	Mito_carr
g201.t1	35725.K2REK0	1.4e-76	247.0	2EGKE@1|root,2SMHN@2759|Eukaryota,39ZZN@33154|Opisthokonta,3P2C8@4751|Fungi,3QUY7@4890|Ascomycota,201TK@147541|Dothideomycetes	4751|Fungi	-	-	-	-	-	-	-	-	-	-	-	-	-	-	-
g204.t1	35725.K2QWY2	5.69e-138	401.0	2CXN2@1|root,2RYKG@2759|Eukaryota,39SC1@33154|Opisthokonta,3NZAM@4751|Fungi,3QRGY@4890|Ascomycota,1ZXAK@147541|Dothideomycetes	4751|Fungi	O	Pregnancy-associated plasma protein-A	-	-	-	-	-	-	-	-	-	-	-	-	Peptidase_M43
g209.t1	35725.K2STF6	7.66e-240	677.0	COG0527@1|root,KOG0455@2759|Eukaryota,38ESM@33154|Opisthokonta,3NW9B@4751|Fungi,3QKV5@4890|Ascomycota,1ZZA4@147541|Dothideomycetes	4751|Fungi	E	homoserine dehydrogenase	HOM6	GO:0000096,GO:0000097,GO:0003674,GO:0003824,GO:0004072,GO:0004412,GO:0005575,GO:0005622,GO:0005623,GO:0005634,GO:0005737,GO:0006082,GO:0006520,GO:0006555,GO:0006566,GO:0006790,GO:0006793,GO:0006796,GO:0006807,GO:0006950,GO:0006970,GO:0008150,GO:0008152,GO:0008652,GO:0009058,GO:0009066,GO:0009067,GO:0009069,GO:0009070,GO:0009086,GO:0009088,GO:0009090,GO:0009092,GO:0009628,GO:0009987,GO:0016053,GO:…	1.1.1.3	ko:K00003	ko00260,ko00270,ko00300,ko01100,ko01110,ko01120,ko01130,ko01230,map00260,map00270,map00300,map01100,map01110,map01120,map01130,map01230	M00017,M00018	R01773,R01775	RC00087	ko00000,ko00001,ko00002,ko01000	-	-	iMM904.YJR139C,iND750.YJR139C	Homoserine_dh,NAD_binding_3
g210.t1	35725.K2SC70	7.94e-176	500.0	2CFQ5@1|root,2S3J6@2759|Eukaryota,39J74@33154|Opisthokonta,3Q3IU@4751|Fungi,3RKK8@4890|Ascomycota,209ZG@147541|Dothideomycetes	4751|Fungi	S	Domain of unknown function (DUF4078)	-	GO:0008150,GO:0009889,GO:0010556,GO:0019219,GO:0019222,GO:0031323,GO:0031326,GO:0032204,GO:0032210,GO:0033043,GO:0033044,GO:0050789,GO:0050794,GO:0051052,GO:0051128,GO:0051171,GO:0060255,GO:0065007,GO:0065008,GO:0080090,GO:1904356,GO:2000112,GO:2000278	-	-	-	-	-	-	-	-	-	-	DUF4078
g212.t1	35725.K2S4J1	1.96e-13	73.2	COG0654@1|root,KOG2614@2759|Eukaryota,39S0S@33154|Opisthokonta,3NUGQ@4751|Fungi,3QKUW@4890|Ascomycota	4751|Fungi	C	FAD binding	-	-	-	-	-	-	-	-	-	-	-	-	FAD_binding_3
g214.t1	35725.K2SC81	0.0	3651.0	COG5032@1|root,KOG0890@2759|Eukaryota,38GMR@33154|Opisthokonta,3NVRB@4751|Fungi,3QKPD@4890|Ascomycota,20166@147541|Dothideomycetes	4751|Fungi	BDLT	Domain in UVSB PI-3 kinase, MEI-41 and ESR-1	MEC1	GO:0000003,GO:0000075,GO:0000076,GO:0000077,GO:0000228,GO:0000278,GO:0000280,GO:0000722,GO:0000723,GO:0000781,GO:0000785,GO:0000790,GO:0000792,GO:0003674,GO:0003824,GO:0004672,GO:0004674,GO:0005575,GO:0005622,GO:0005623,GO:0005634,GO:0005694,GO:0005730,GO:0005737,GO:0005739,GO:0006139,GO:0006259,GO:0006260,GO:0006275,GO:0006281,GO:0006282,GO:0006310,GO:0006312,GO:0006325,GO:0006464,GO:0006468,GO:…	2.7.11.1	ko:K02543,ko:K06640	ko03460,ko04110,ko04111,ko04113,ko04115,ko04214,ko04218,ko05165,ko05166,map03460,map04110,map04111,map04113,map04115,map04214,map04218,map05165,map05166	M00691	-	-	ko00000,ko00001,ko00002,ko01000,ko01001,ko03400	-	-	-	FAT,FATC,PI3_PI4_kinase,UME,zf-PARP
g215.t1	698440.XP_007295397.1	1.79e-60	191.0	2E28M@1|root,2S9GT@2759|Eukaryota,3A579@33154|Opisthokonta,3P471@4751|Fungi,3QW6X@4890|Ascomycota,20XXU@147548|Leotiomycetes	4751|Fungi	S	Cytochrome c oxidase assembly protein COX16	COX16	GO:0005575,GO:0005622,GO:0005623,GO:0005737,GO:0005739,GO:0005740,GO:0005743,GO:0006996,GO:0007005,GO:0008150,GO:0008535,GO:0009987,GO:0016020,GO:0016043,GO:0017004,GO:0019866,GO:0022607,GO:0031090,GO:0031966,GO:0031967,GO:0031975,GO:0033108,GO:0033617,GO:0034622,GO:0043226,GO:0043227,GO:0043229,GO:0043231,GO:0043933,GO:0044085,GO:0044422,GO:0044424,GO:0044429,GO:0044444,GO:0044446,GO:0044464,GO:…	-	ko:K18182	ko04714,map04714	-	-	-	ko00000,ko00001,ko03029	-	-	-	COX16
g216.t1	35725.K2S4T4	5.15e-128	364.0	COG0590@1|root,KOG1018@2759|Eukaryota,39W0M@33154|Opisthokonta,3P0YP@4751|Fungi,3QKRJ@4890|Ascomycota,1ZYWT@147541|Dothideomycetes	4751|Fungi	F	MafB19-like deaminase	TAD2	GO:0000166,GO:0002097,GO:0002100,GO:0003674,GO:0003824,GO:0004000,GO:0005488,GO:0005524,GO:0005575,GO:0005622,GO:0005623,GO:0005634,GO:0005737,GO:0006139,GO:0006382,GO:0006396,GO:0006399,GO:0006400,GO:0006725,GO:0006807,GO:0008033,GO:0008144,GO:0008150,GO:0008152,GO:0008251,GO:0009451,GO:0009987,GO:0010467,GO:0016070,GO:0016553,GO:0016787,GO:0016810,GO:0016814,GO:0017076,GO:0019239,GO:0030554,GO:…	-	ko:K15441	-	-	-	-	ko00000,ko01000,ko03016	-	-	-	dCMP_cyt_deam_1
g217.t1	310453.XP_007588675.1	2.64e-137	392.0	2CG9H@1|root,2SUU9@2759|Eukaryota,3ACQJ@33154|Opisthokonta,3P7D3@4751|Fungi,3QZC3@4890|Ascomycota,203DV@147541|Dothideomycetes	4751|Fungi	-	-	-	-	-	-	-	-	-	-	-	-	-	-	-
g219.t1	310453.XP_007588679.1	1.6e-57	195.0	2EG4V@1|root,2SM62@2759|Eukaryota,3A1ZN@33154|Opisthokonta,3P3GM@4751|Fungi,3QVBM@4890|Ascomycota	4751|Fungi	O	Belongs to the peptidase A1 family	-	-	-	-	-	-	-	-	-	-	-	-	Asp
g223.t1	80884.CCF33521	2.11e-41	165.0	2EFTU@1|root,2SKXW@2759|Eukaryota,39X54@33154|Opisthokonta,3NZ5N@4751|Fungi,3QMAV@4890|Ascomycota,211HP@147550|Sordariomycetes,1F4JV@1028384|Glomerellales	4751|Fungi	S	Clr5 domain	-	-	-	-	-	-	-	-	-	-	-	-	Clr5
g224.t1	35725.K2RZ54	0.0	1087.0	COG3673@1|root,2RQSD@2759|Eukaryota,39JKB@33154|Opisthokonta,3Q3XM@4751|Fungi,3RM10@4890|Ascomycota,1ZXQ3@147541|Dothideomycetes	4751|Fungi	S	Uncharacterized alpha/beta hydrolase domain (DUF2235)	-	-	-	-	-	-	-	-	-	-	-	-	DUF2235
g225.t1	310453.XP_007588690.1	2.44e-231	664.0	2C3UZ@1|root,2S2UH@2759|Eukaryota,38VT3@33154|Opisthokonta,3P08D@4751|Fungi,3QRH2@4890|Ascomycota,200Q9@147541|Dothideomycetes	4751|Fungi	-	-	-	-	-	-	-	-	-	-	-	-	-	-	-
g226.t1	310453.XP_007588691.1	6e-85	265.0	COG0500@1|root,KOG4300@2759|Eukaryota,3A122@33154|Opisthokonta,3P2D4@4751|Fungi,3QUCI@4890|Ascomycota,202HN@147541|Dothideomycetes	4751|Fungi	Q	Methyltransferase domain	-	GO:0003674,GO:0003824,GO:0005575,GO:0005622,GO:0005623,GO:0005737,GO:0005739,GO:0005740,GO:0008150,GO:0008152,GO:0008168,GO:0008757,GO:0016740,GO:0016741,GO:0031967,GO:0031975,GO:0032259,GO:0043226,GO:0043227,GO:0043229,GO:0043231,GO:0044422,GO:0044424,GO:0044429,GO:0044444,GO:0044446,GO:0044464	-	ko:K17803	-	-	-	-	ko00000,ko01000,ko03029	-	-	-	Methyltransf_23
g227.t1	35725.K2RBV9	2.38e-270	750.0	COG0665@1|root,KOG2820@2759|Eukaryota,39T2H@33154|Opisthokonta,3NUZZ@4751|Fungi,3QMW6@4890|Ascomycota,200NR@147541|Dothideomycetes	4751|Fungi	E	FAD dependent oxidoreductase	-	-	1.5.3.1,1.5.3.7	ko:K00306	ko00260,ko00310,ko01100,ko04146,map00260,map00310,map01100,map04146	-	R00610,R02204	RC00060,RC00083,RC00557	ko00000,ko00001,ko01000	-	-	-	DAO
g228.t1	35725.K2S4U6	4.08e-165	473.0	COG2101@1|root,KOG3302@2759|Eukaryota,38BPR@33154|Opisthokonta,3NUCG@4751|Fungi,3QKXJ@4890|Ascomycota,1ZYCY@147541|Dothideomycetes	4751|Fungi	K	Transcription factor TFIID (or TATA-binding protein, TBP)	tbp1	GO:0000120,GO:0000126,GO:0000428,GO:0000976,GO:0000977,GO:0000979,GO:0000981,GO:0000983,GO:0000988,GO:0000989,GO:0000992,GO:0001006,GO:0001012,GO:0001016,GO:0001032,GO:0001046,GO:0001047,GO:0001067,GO:0001075,GO:0001085,GO:0001102,GO:0001134,GO:0001167,GO:0001169,GO:0001179,GO:0001186,GO:0003674,GO:0003676,GO:0003677,GO:0003682,GO:0003690,GO:0003700,GO:0005488,GO:0005515,GO:0005575,GO:0005622,GO:…	-	ko:K03120	ko03022,ko05016,ko05165,ko05166,ko05168,ko05169,ko05203,map03022,map05016,map05165,map05166,map05168,map05169,map05203	-	-	-	ko00000,ko00001,ko03000,ko03021	-	-	-	TBP
g229.t1	35725.K2RZ61	1e-311	883.0	28JZM@1|root,2QSE1@2759|Eukaryota,38I4B@33154|Opisthokonta,3NUI1@4751|Fungi,3QJY2@4890|Ascomycota,209XV@147541|Dothideomycetes	4751|Fungi	E	Indoleamine 2,3-dioxygenase	-	-	1.13.11.52	ko:K00463	ko00380,ko01100,ko05143,map00380,map01100,map05143	M00038	R00678,R02702,R02909,R03628	RC00356	ko00000,ko00001,ko00002,ko01000	-	-	-	IDO
g230.t1	310453.XP_007589569.1	3.16e-36	147.0	2D2QD@1|root,2SNM0@2759|Eukaryota,3A1A8@33154|Opisthokonta,3P1U2@4751|Fungi,3QJDT@4890|Ascomycota	4751|Fungi	S	Heterokaryon incompatibility protein (HET)	-	-	-	-	-	-	-	-	-	-	-	-	HET
g232.t1	35725.K2RBK9	2.05e-82	246.0	COG0200@1|root,KOG1742@2759|Eukaryota,3A1NK@33154|Opisthokonta,3P1S5@4751|Fungi,3QU2B@4890|Ascomycota,201G0@147541|Dothideomycetes	4751|Fungi	J	Belongs to the universal ribosomal protein uL15 family	RPL28	GO:0002181,GO:0003674,GO:0003676,GO:0003723,GO:0003735,GO:0005198,GO:0005488,GO:0005575,GO:0005622,GO:0005623,GO:0005634,GO:0005737,GO:0005829,GO:0005840,GO:0006412,GO:0006518,GO:0006807,GO:0008150,GO:0008152,GO:0009058,GO:0009059,GO:0009987,GO:0010467,GO:0015934,GO:0019538,GO:0022625,GO:0022626,GO:0030684,GO:0030687,GO:0032991,GO:0034641,GO:0034645,GO:0043043,GO:0043170,GO:0043226,GO:0043227,GO:…	3.6.4.13	ko:K02900,ko:K11273	ko03010,map03010	M00177	-	-	br01610,ko00000,ko00001,ko00002,ko01000,ko03011,ko03036	-	-	-	Ribosomal_L27A
g233.t1	5507.FOXG_10572P0	3.8e-61	198.0	COG0316@1|root,KOG1119@2759|Eukaryota,3A5SF@33154|Opisthokonta,3P4Q9@4751|Fungi,3QW4U@4890|Ascomycota,215W2@147550|Sordariomycetes,3TE5A@5125|Hypocreales,1FMAT@110618|Nectriaceae	4751|Fungi	CU	Iron-sulphur cluster biosynthesis	ISA2	GO:0003674,GO:0005488,GO:0005506,GO:0005575,GO:0005622,GO:0005623,GO:0005737,GO:0005739,GO:0005759,GO:0006082,GO:0006732,GO:0006766,GO:0006767,GO:0006768,GO:0006790,GO:0006807,GO:0008150,GO:0008152,GO:0009058,GO:0009102,GO:0009108,GO:0009110,GO:0009987,GO:0010467,GO:0016043,GO:0016053,GO:0016226,GO:0017144,GO:0018130,GO:0019538,GO:0019752,GO:0022607,GO:0031163,GO:0031974,GO:0032787,GO:0034641,GO:…	-	ko:K22072	-	-	-	-	ko00000,ko03029	-	-	-	Fe-S_biosyn
g234.t1	35725.K2RYT4	6.29e-314	861.0	COG3844@1|root,KOG3846@2759|Eukaryota,38BHE@33154|Opisthokonta,3NUB7@4751|Fungi,3QJD4@4890|Ascomycota,200HY@147541|Dothideomycetes	4751|Fungi	E	Catalyzes the cleavage of L-kynurenine (L-Kyn) and L-3- hydroxykynurenine (L-3OHKyn) into anthranilic acid (AA) and 3- hydroxyanthranilic acid (3-OHAA), respectively	BNA5	GO:0003674,GO:0003824,GO:0005575,GO:0005622,GO:0005623,GO:0005634,GO:0005737,GO:0006082,GO:0006139,GO:0006520,GO:0006568,GO:0006569,GO:0006576,GO:0006586,GO:0006725,GO:0006732,GO:0006733,GO:0006753,GO:0006766,GO:0006767,GO:0006793,GO:0006796,GO:0006807,GO:0008150,GO:0008152,GO:0009056,GO:0009058,GO:0009063,GO:0009072,GO:0009074,GO:0009108,GO:0009117,GO:0009165,GO:0009308,GO:0009310,GO:0009435,GO:…	3.7.1.3	ko:K01556	ko00380,ko01100,map00380,map01100	M00038	R00987,R02668,R03936	RC00284,RC00415	ko00000,ko00001,ko00002,ko01000	-	-	-	Aminotran_5
g235.t1	35725.K2SBZ4	0.0	1225.0	28KBK@1|root,2QSSK@2759|Eukaryota,38F3U@33154|Opisthokonta,3NU72@4751|Fungi,3QS1P@4890|Ascomycota,1ZXBU@147541|Dothideomycetes	4751|Fungi	Z	May act as a negative regulator of salt tolerance	NST1	GO:0005575,GO:0005622,GO:0005623,GO:0005737,GO:0006950,GO:0006970,GO:0008150,GO:0009628,GO:0009651,GO:0044424,GO:0044464,GO:0050896	-	ko:K14798	-	-	-	-	ko00000,ko03009	-	-	-	NST1
g236.t1	35725.K2ST72	6.18e-141	398.0	COG1100@1|root,KOG0393@2759|Eukaryota,39VJK@33154|Opisthokonta,3NVG7@4751|Fungi,3QNQ8@4890|Ascomycota,2010R@147541|Dothideomycetes	4751|Fungi	S	Belongs to the small GTPase superfamily. Rho family	RHO2	GO:0000166,GO:0001882,GO:0001883,GO:0003674,GO:0003824,GO:0003924,GO:0005488,GO:0005525,GO:0005575,GO:0005623,GO:0006109,GO:0006996,GO:0007010,GO:0007015,GO:0007017,GO:0007154,GO:0007163,GO:0007165,GO:0007264,GO:0008150,GO:0008360,GO:0009889,GO:0009987,GO:0010556,GO:0010675,GO:0010962,GO:0016020,GO:0016043,GO:0016462,GO:0016787,GO:0016817,GO:0016818,GO:0017076,GO:0017111,GO:0019001,GO:0019222,GO:…	-	ko:K07975	-	-	-	-	ko00000,ko04031	-	-	-	Ras
g237.t1	35725.K2RBL4	4.67e-16	80.5	KOG4778@1|root,KOG4778@2759|Eukaryota,3A5DR@33154|Opisthokonta,3P4EX@4751|Fungi,3QWBP@4890|Ascomycota,202CZ@147541|Dothideomycetes	4751|Fungi	S	RING finger domain protein	-	-	-	ko:K17421	-	-	-	-	br01610,ko00000,ko03011	-	-	-	MRP-L28
g238.t1	35725.K2S4G5	0.0	1059.0	COG1109@1|root,KOG2537@2759|Eukaryota,38CHB@33154|Opisthokonta,3NV1D@4751|Fungi,3QM28@4890|Ascomycota,1ZXHV@147541|Dothideomycetes	4751|Fungi	G	Catalyzes the conversion of GlcNAc-6-P into GlcNAc-1-P during the synthesis of uridine diphosphate UDP-GlcNAc, which is a biosynthetic precursor of chitin and also supplies the amino sugars for N-linked oligosaccharides of glycoproteins	PCM1	GO:0000271,GO:0003674,GO:0003824,GO:0004610,GO:0005975,GO:0005976,GO:0006022,GO:0006023,GO:0006030,GO:0006031,GO:0006037,GO:0006038,GO:0006040,GO:0006047,GO:0006048,GO:0006139,GO:0006725,GO:0006793,GO:0006807,GO:0008150,GO:0008152,GO:0009058,GO:0009059,GO:0009225,GO:0009226,GO:0009987,GO:0010383,GO:0016051,GO:0016853,GO:0016866,GO:0016868,GO:0017144,GO:0018130,GO:0019438,GO:0033692,GO:0034637,GO:…	5.4.2.3	ko:K01836	ko00520,ko01100,ko01130,map00520,map01100,map01130	-	R08193	RC00408	ko00000,ko00001,ko01000	-	-	-	PGM_PMM_I,PGM_PMM_IV
g242.t1	35725.K2S4T9	3.76e-94	294.0	COG0044@1|root,KOG2584@2759|Eukaryota,38CFY@33154|Opisthokonta,3NWXN@4751|Fungi,3QJEC@4890|Ascomycota,1ZZ2F@147541|Dothideomycetes	4751|Fungi	F	Amidohydrolase family	DAL1	GO:0000255,GO:0000256,GO:0003674,GO:0003824,GO:0004038,GO:0005575,GO:0005622,GO:0005623,GO:0005737,GO:0006139,GO:0006144,GO:0006145,GO:0006725,GO:0006807,GO:0008150,GO:0008152,GO:0009056,GO:0009112,GO:0009442,GO:0009987,GO:0016787,GO:0016810,GO:0016812,GO:0017144,GO:0019439,GO:0034641,GO:0042737,GO:0043603,GO:0043605,GO:0044237,GO:0044238,GO:0044248,GO:0044270,GO:0044281,GO:0044424,GO:0044464,GO:…	3.5.2.5	ko:K01466	ko00230,ko01100,ko01120,map00230,map01100,map01120	M00546	R02425	RC00680	ko00000,ko00001,ko00002,ko01000	-	-	-	Amidohydro_1
g243.t1	64363.EME42489	2.27e-123	369.0	KOG1441@1|root,KOG1441@2759|Eukaryota,38H04@33154|Opisthokonta,3NVXV@4751|Fungi,3QNJJ@4890|Ascomycota,1ZYGW@147541|Dothideomycetes,3MGGC@451867|Dothideomycetidae	4751|Fungi	EG	Triose-phosphate Transporter family	-	-	-	-	-	-	-	-	-	-	-	-	TPT
g244.t1	35725.K2S1Y8	2.78e-69	226.0	COG5597@1|root,KOG1950@2759|Eukaryota,3A5FJ@33154|Opisthokonta,3P50A@4751|Fungi,3QX13@4890|Ascomycota,203J0@147541|Dothideomycetes	4751|Fungi	G	Glycosyltransferase family 8 protein	-	-	-	-	-	-	-	-	-	-	-	-	-
g245.t1	5518.FGSG_04836P0	3.95e-177	504.0	2CXTP@1|root,2RZMK@2759|Eukaryota,39X4D@33154|Opisthokonta,3P12Y@4751|Fungi,3QS6Q@4890|Ascomycota,217TC@147550|Sordariomycetes,3TUMZ@5125|Hypocreales,1FQ49@110618|Nectriaceae	4751|Fungi	S	NAD dependent epimerase/dehydratase family	-	-	-	-	-	-	-	-	-	-	-	-	Epimerase
g246.t1	223192.XP_007912844.1	2.78e-33	120.0	2D8UZ@1|root,2TBKZ@2759|Eukaryota,3AMZE@33154|Opisthokonta,3PF11@4751|Fungi,3QXCK@4890|Ascomycota,21FA3@147550|Sordariomycetes	4751|Fungi	S	Endoribonuclease L-PSP	-	-	-	-	-	-	-	-	-	-	-	-	Ribonuc_L-PSP
g247.t1	1182553.XP_007743588.1	1.88e-262	734.0	KOG0253@1|root,KOG0253@2759|Eukaryota,39T8W@33154|Opisthokonta,3NXTU@4751|Fungi,3QNAZ@4890|Ascomycota,20GEN@147545|Eurotiomycetes,3MV2K@451870|Chaetothyriomycetidae	4751|Fungi	S	Sugar (and other) transporter	-	-	-	-	-	-	-	-	-	-	-	-	MFS_1,Sugar_tr
g248.t1	223192.XP_007912845.1	8.69e-227	641.0	COG2124@1|root,KOG0156@2759|Eukaryota,3AJKZ@33154|Opisthokonta,3PDCG@4751|Fungi,3RPFC@4890|Ascomycota	4751|Fungi	Q	Cytochrome P450	-	-	-	-	-	-	-	-	-	-	-	-	p450
g249.t1	5970.XP_009158919.1	0.0	936.0	COG0405@1|root,KOG2410@2759|Eukaryota,38ENY@33154|Opisthokonta,3NVWF@4751|Fungi,3QK7J@4890|Ascomycota,20EAS@147545|Eurotiomycetes,3MQ5H@451870|Chaetothyriomycetidae	4751|Fungi	E	Gamma-glutamyltransferase	-	-	2.3.2.2,3.4.19.13	ko:K00681	ko00430,ko00460,ko00480,ko01100,map00430,map00460,map00480,map01100	-	R00494,R01262,R01687,R03867,R03916,R03970,R03971,R04935	RC00064,RC00090,RC00096	ko00000,ko00001,ko01000,ko01002	-	-	-	G_glu_transpept
g250.t1	140110.NechaP88786	1.21e-220	617.0	COG0654@1|root,KOG2614@2759|Eukaryota,38ZB3@33154|Opisthokonta,3NUQZ@4751|Fungi,3QR6V@4890|Ascomycota,217XQ@147550|Sordariomycetes,3TGFH@5125|Hypocreales,1FZGS@110618|Nectriaceae	4751|Fungi	CH	FAD binding domain	-	-	1.13.11.4	ko:K00450	ko00350,ko01100,ko01120,map00350,map01100,map01120	-	R02656	RC00764	ko00000,ko00001,ko01000	-	-	-	FAD_binding_3
g251.t1	1182553.XP_007743586.1	5.72e-150	469.0	2ED2G@1|root,2SIT3@2759|Eukaryota,38EB4@33154|Opisthokonta,3NZWG@4751|Fungi,3QPVZ@4890|Ascomycota,20CDE@147545|Eurotiomycetes	4751|Fungi	K	Transcription factor	-	-	-	-	-	-	-	-	-	-	-	-	Fungal_trans,Zn_clus
g252.t1	310453.XP_007579852.1	1.64e-180	537.0	COG1796@1|root,KOG2504@1|root,KOG2504@2759|Eukaryota,KOG2534@2759|Eukaryota	2759|Eukaryota	L	DNA polymerase	-	-	1.4.3.21,2.7.7.7	ko:K00276,ko:K02330,ko:K03512,ko:K03513,ko:K08189	ko00260,ko00350,ko00360,ko00410,ko00950,ko00960,ko01100,ko01110,ko03410,ko03450,ko05166,ko05203,map00260,map00350,map00360,map00410,map00950,map00960,map01100,map01110,map03410,map03450,map05166,map05203	M00296	R02382,R02529,R02613,R03139,R04027,R04300,R06154,R06740	RC00062,RC00189,RC00676,RC01052	ko00000,ko00001,ko00002,ko01000,ko02000,ko03400	2.A.1.13	-	-	DNA_pol_B_palm,DNA_pol_B_thumb,DNA_pol_lambd_f,HHH_8,MFS_1
g253.t1	35725.K2RU53	9.97e-291	806.0	COG2124@1|root,KOG0157@2759|Eukaryota,38CHP@33154|Opisthokonta,3NXDV@4751|Fungi,3QP7W@4890|Ascomycota,1ZZYM@147541|Dothideomycetes	4751|Fungi	Q	Belongs to the cytochrome P450 family	-	-	-	-	-	-	-	-	-	-	-	-	p450
g254.t1	35725.K2SHC7	4.05e-244	684.0	COG2124@1|root,KOG0684@2759|Eukaryota,39TWG@33154|Opisthokonta,3NZMY@4751|Fungi,3QRQ7@4890|Ascomycota,20417@147541|Dothideomycetes	4751|Fungi	Q	Belongs to the cytochrome P450 family	-	-	-	-	-	-	-	-	-	-	-	-	p450
g257.t1	310453.XP_007583626.1	2.86e-85	270.0	KOG0254@1|root,KOG0254@2759|Eukaryota,38FHX@33154|Opisthokonta,3NWDP@4751|Fungi,3QPUQ@4890|Ascomycota,20133@147541|Dothideomycetes	4751|Fungi	U	Fungal trichothecene efflux pump (TRI12)	-	-	-	-	-	-	-	-	-	-	-	-	TRI12
g258.t1	35725.K2S4H9	0.0	1377.0	28PC4@1|root,2QVZG@2759|Eukaryota,392ZQ@33154|Opisthokonta,3NYPR@4751|Fungi,3QSGB@4890|Ascomycota,203UU@147541|Dothideomycetes	4751|Fungi	S	Protein of unknown function (DUF3433)	-	-	-	-	-	-	-	-	-	-	-	-	DUF3433
g259.t1	35725.K2ST82	0.0	1102.0	COG0554@1|root,KOG2517@2759|Eukaryota,38DGY@33154|Opisthokonta,3NUT5@4751|Fungi,3QN50@4890|Ascomycota,203M7@147541|Dothideomycetes	4751|Fungi	G	Belongs to the FGGY kinase family	GUT1	GO:0003674,GO:0003824,GO:0004370,GO:0005575,GO:0005622,GO:0005623,GO:0005737,GO:0005739,GO:0005975,GO:0006066,GO:0006071,GO:0006072,GO:0006629,GO:0006638,GO:0006639,GO:0006641,GO:0006793,GO:0006796,GO:0008150,GO:0008152,GO:0009058,GO:0009987,GO:0016301,GO:0016310,GO:0016740,GO:0016772,GO:0016773,GO:0019400,GO:0019637,GO:0019751,GO:0043226,GO:0043227,GO:0043229,GO:0043231,GO:0044237,GO:0044238,GO:…	2.7.1.30	ko:K00864	ko00561,ko01100,ko03320,ko04626,map00561,map01100,map03320,map04626	-	R00847	RC00002,RC00017	ko00000,ko00001,ko01000,ko04147	-	-	-	FGGY_C,FGGY_N
g260.t1	310453.XP_007583630.1	1.61e-253	697.0	COG0580@1|root,KOG0224@2759|Eukaryota,392UK@33154|Opisthokonta,3NZK7@4751|Fungi,3QQG1@4890|Ascomycota,2001A@147541|Dothideomycetes	4751|Fungi	P	Belongs to the MIP aquaporin (TC 1.A.8) family	FPS1	GO:0000003,GO:0000322,GO:0000323,GO:0000324,GO:0000746,GO:0000747,GO:0003674,GO:0005215,GO:0005575,GO:0005622,GO:0005623,GO:0005737,GO:0005773,GO:0005886,GO:0006810,GO:0006811,GO:0006820,GO:0006846,GO:0008150,GO:0008643,GO:0009987,GO:0015144,GO:0015166,GO:0015168,GO:0015254,GO:0015267,GO:0015318,GO:0015698,GO:0015700,GO:0015711,GO:0015718,GO:0015791,GO:0015793,GO:0015849,GO:0015850,GO:0015893,GO:…	-	ko:K03441	-	-	-	-	ko00000,ko02000	1.A.8	-	-	MIP
g261.t1	310453.XP_007584192.1	2.22e-16	82.8	2CE17@1|root,2T247@2759|Eukaryota,3AT3P@33154|Opisthokonta,3PIIC@4751|Fungi,3R5R1@4890|Ascomycota,20690@147541|Dothideomycetes	4751|Fungi	-	-	-	-	-	-	-	-	-	-	-	-	-	-	-
g262.t1	5501.XP_001239442.1	2.45e-15	82.4	COG0400@1|root,KOG2112@2759|Eukaryota,3A38G@33154|Opisthokonta,3P2QY@4751|Fungi,3QVCZ@4890|Ascomycota,20GK8@147545|Eurotiomycetes,3AZXZ@33183|Onygenales,3FNU7@34383|Onygenales incertae sedis	4751|Fungi	I	Phospholipase/Carboxylesterase	-	-	-	-	-	-	-	-	-	-	-	-	Abhydrolase_2
g263.t1	310453.XP_007582079.1	8.71e-139	396.0	2AA6V@1|root,2RYEI@2759|Eukaryota,39UQ2@33154|Opisthokonta,3NWYB@4751|Fungi,3QTT4@4890|Ascomycota,201Z4@147541|Dothideomycetes	4751|Fungi	G	pectate lyase protein	-	-	-	-	-	-	-	-	-	-	-	-	Pectate_lyase
g265.t1	35725.K2RYX8	4.56e-234	645.0	28K5W@1|root,2QSKG@2759|Eukaryota,39GXX@33154|Opisthokonta,3NUA9@4751|Fungi,3QQQ8@4890|Ascomycota,1ZXM3@147541|Dothideomycetes	4751|Fungi	S	Methyltransferase domain	-	-	-	-	-	-	-	-	-	-	-	-	Methyltransf_23
g267.t1	35725.K2STC2	5.67e-176	490.0	COG0625@1|root,KOG0867@2759|Eukaryota,38GGW@33154|Opisthokonta,3P0WJ@4751|Fungi,3QQIE@4890|Ascomycota,208NZ@147541|Dothideomycetes	4751|Fungi	O	Glutathione S-transferase, C-terminal domain	-	-	2.5.1.18	ko:K00799	ko00480,ko00980,ko00982,ko00983,ko01524,ko05200,ko05204,ko05225,ko05418,map00480,map00980,map00982,map00983,map01524,map05200,map05204,map05225,map05418	-	R03522,R07002,R07003,R07004,R07023,R07024,R07025,R07026,R07069,R07070,R07083,R07084,R07091,R07092,R07093,R07094,R07100,R07113,R07116,R08280,R09409,R11905	RC00004,RC00069,RC00840,RC00948,RC01704,RC01705,RC01706,RC01758,RC01759,RC01765,RC01767,RC01769,RC02243,RC02527,RC02939,RC02940,RC02942,RC02943,RC02944	ko00000,ko00001,ko01000,ko02000	1.A.12.2.2,1.A.12.3.2	-	-	GST_C,GST_C_2,GST_C_3,GST_N,GST_N_2
g268.t1	35725.K2RBR1	8.95e-251	689.0	28PG6@1|root,2QW46@2759|Eukaryota,39RKY@33154|Opisthokonta,3P0BE@4751|Fungi,3QRJ6@4890|Ascomycota,1ZX7X@147541|Dothideomycetes	4751|Fungi	G	Glycoside hydrolase family 93 protein	-	-	-	-	-	-	-	-	-	-	-	-	BNR
g269.t1	35725.K2S4N3	0.0	1937.0	COG0553@1|root,KOG0387@2759|Eukaryota,38BYH@33154|Opisthokonta,3NU5F@4751|Fungi,3QKTA@4890|Ascomycota,1ZZ8V@147541|Dothideomycetes	4751|Fungi	A	SNF2 family N-terminal domain	rhp26	GO:0000166,GO:0001207,GO:0001208,GO:0003674,GO:0003678,GO:0003824,GO:0004003,GO:0004386,GO:0005488,GO:0005524,GO:0005575,GO:0005622,GO:0005623,GO:0005634,GO:0005737,GO:0006139,GO:0006259,GO:0006281,GO:0006283,GO:0006289,GO:0006325,GO:0006725,GO:0006807,GO:0006950,GO:0006974,GO:0006996,GO:0008026,GO:0008094,GO:0008144,GO:0008150,GO:0008152,GO:0009987,GO:0016043,GO:0016462,GO:0016787,GO:0016817,GO:…	-	ko:K10841	ko03420,map03420	-	-	-	ko00000,ko00001,ko03036,ko03400	-	-	-	Helicase_C,SNF2_N
g270.t1	5016.M2T2L1	2.43e-16	79.3	2FCTK@1|root,2TE2P@2759|Eukaryota,3ARRR@33154|Opisthokonta,3PFYC@4751|Fungi,3R4M2@4890|Ascomycota,205T9@147541|Dothideomycetes	4751|Fungi	-	-	-	-	-	-	-	-	-	-	-	-	-	-	-
g271.t1	310453.XP_007583616.1	5.1e-245	687.0	COG0531@1|root,KOG1286@2759|Eukaryota,38DMK@33154|Opisthokonta,3NUN0@4751|Fungi,3QMEN@4890|Ascomycota,1ZYJX@147541|Dothideomycetes	4751|Fungi	E	dicarboxylic amino acid permease	-	-	-	ko:K16261	-	-	-	-	ko00000,ko02000	2.A.3.10	-	-	AA_permease
g272.t1	474922.ELA26443	7.66e-155	451.0	COG1104@1|root,KOG1549@2759|Eukaryota,39XP9@33154|Opisthokonta,3P0ZR@4751|Fungi,3QQGQ@4890|Ascomycota,213UA@147550|Sordariomycetes,1F4W8@1028384|Glomerellales	4751|Fungi	E	Aminotransferase class-V	-	GO:0003674,GO:0003824,GO:0016740,GO:0016782,GO:0016783,GO:0031071	-	-	-	-	-	-	-	-	-	-	Aminotran_5
g273.t1	5518.FGSG_10536P0	2.26e-42	163.0	2CN3X@1|root,2QTSE@2759|Eukaryota,38HXI@33154|Opisthokonta,3NXV5@4751|Fungi,3QRF6@4890|Ascomycota,217J6@147550|Sordariomycetes,3TPBS@5125|Hypocreales,1FVWS@110618|Nectriaceae	4751|Fungi	K	Fungal specific transcription factor domain	-	GO:0000976,GO:0000977,GO:0000978,GO:0000981,GO:0000982,GO:0000987,GO:0001012,GO:0001067,GO:0003674,GO:0003676,GO:0003677,GO:0003690,GO:0003700,GO:0005488,GO:0005575,GO:0005622,GO:0005623,GO:0005634,GO:0006355,GO:0006357,GO:0008150,GO:0008270,GO:0009889,GO:0010468,GO:0010556,GO:0019219,GO:0019222,GO:0031323,GO:0031326,GO:0043167,GO:0043169,GO:0043226,GO:0043227,GO:0043229,GO:0043231,GO:0043565,GO:…	-	-	-	-	-	-	-	-	-	-	Fungal_trans,Zn_clus
g274.t1	35725.K2S4M3	2.62e-54	174.0	2E8BE@1|root,2SEUB@2759|Eukaryota,3ADJJ@33154|Opisthokonta,3P8YP@4751|Fungi,3R07B@4890|Ascomycota,205U0@147541|Dothideomycetes	4751|Fungi	-	-	-	-	-	-	-	-	-	-	-	-	-	-	-
g275.t1	710243.XP_007596909.1	1.61e-195	575.0	2EBB8@1|root,2SHF1@2759|Eukaryota,39ZZP@33154|Opisthokonta,3PCI6@4751|Fungi,3QP54@4890|Ascomycota,216JR@147550|Sordariomycetes,1F7KZ@1028384|Glomerellales	4751|Fungi	B	Fungal specific transcription factor domain	-	-	-	-	-	-	-	-	-	-	-	-	Fungal_trans,Zn_clus
g276.t1	35725.K2STB4	6.02e-251	697.0	COG1960@1|root,KOG0139@2759|Eukaryota,38HBF@33154|Opisthokonta,3NY73@4751|Fungi,3QR9A@4890|Ascomycota,200EC@147541|Dothideomycetes	4751|Fungi	E	Acyl-CoA dehydrogenase, C-terminal domain	-	-	1.3.8.7	ko:K00249	ko00071,ko00280,ko00410,ko00640,ko01100,ko01110,ko01130,ko01200,ko01212,ko03320,map00071,map00280,map00410,map00640,map01100,map01110,map01130,map01200,map01212,map03320	M00013,M00036,M00087	R00924,R01175,R01279,R02661,R03172,R03777,R03857,R03990,R04095,R04432,R04751,R04754	RC00052,RC00068,RC00076,RC00095,RC00148,RC00246	ko00000,ko00001,ko00002,ko01000	-	-	-	Acyl-CoA_dh_1,Acyl-CoA_dh_M,Acyl-CoA_dh_N
g278.t1	35725.K2RBQ0	5.54e-172	494.0	COG0654@1|root,KOG2614@2759|Eukaryota,39XET@33154|Opisthokonta,3NZ0F@4751|Fungi,3QNME@4890|Ascomycota	4751|Fungi	C	salicylate hydroxylase	-	-	1.14.13.1	ko:K00480	ko00621,ko00624,ko00626,ko01100,ko01120,ko01220,map00621,map00624,map00626,map01100,map01120,map01220	-	R00818,R05632,R06915,R06936,R06939	RC00389	ko00000,ko00001,ko01000	-	-	-	FAD_binding_3,NAD_binding_8
g279.t1	310453.XP_007585393.1	8.42e-63	202.0	COG1063@1|root,KOG0024@2759|Eukaryota,39R9T@33154|Opisthokonta,3NYUJ@4751|Fungi,3QN7R@4890|Ascomycota,1ZXZ2@147541|Dothideomycetes	4751|Fungi	Q	dehydrogenase protein	-	-	-	-	-	-	-	-	-	-	-	-	ADH_N,ADH_zinc_N
g280.t1	5062.CADAORAP00007263	3.67e-206	587.0	COG0277@1|root,KOG1231@2759|Eukaryota,39TPT@33154|Opisthokonta,3NVX6@4751|Fungi,3QP3T@4890|Ascomycota,20BS2@147545|Eurotiomycetes,3SACF@5042|Eurotiales	4751|Fungi	C	FAD binding domain	-	-	-	-	-	-	-	-	-	-	-	-	BBE,FAD_binding_4
g284.t1	35725.K2SC40	1.92e-230	641.0	2CXVG@1|root,2S025@2759|Eukaryota,3A11Z@33154|Opisthokonta,3P25G@4751|Fungi,3QUCZ@4890|Ascomycota,201FR@147541|Dothideomycetes	4751|Fungi	S	integral membrane protein	-	-	-	-	-	-	-	-	-	-	-	-	-
g285.t1	35725.K2RP88	0.0	1118.0	COG2132@1|root,KOG1263@2759|Eukaryota,39UM9@33154|Opisthokonta,3NVU0@4751|Fungi,3QNJ6@4890|Ascomycota,1ZXXX@147541|Dothideomycetes	4751|Fungi	Q	Belongs to the multicopper oxidase family	-	-	-	-	-	-	-	-	-	-	-	-	Cu-oxidase,Cu-oxidase_2,Cu-oxidase_3
g287.t1	35725.K2SCN9	0.0	965.0	KOG0254@1|root,KOG0254@2759|Eukaryota,38BTE@33154|Opisthokonta,3NUAW@4751|Fungi,3QR9T@4890|Ascomycota	4751|Fungi	U	Transporter	-	-	-	ko:K22134	-	-	-	-	ko00000,ko02000	2.A.1.3	-	-	MFS_1
g288.t1	35725.K2RWQ5	6.97e-247	681.0	COG0115@1|root,KOG0975@2759|Eukaryota,38EP6@33154|Opisthokonta,3P0A5@4751|Fungi,3QKRP@4890|Ascomycota,1ZYVF@147541|Dothideomycetes	4751|Fungi	E	branched-chain-amino-acid aminotransferase	-	-	2.6.1.42	ko:K00826	ko00270,ko00280,ko00290,ko00770,ko01100,ko01110,ko01130,ko01210,ko01230,map00270,map00280,map00290,map00770,map01100,map01110,map01130,map01210,map01230	M00019,M00036,M00119,M00570	R01090,R01214,R02199,R10991	RC00006,RC00036	ko00000,ko00001,ko00002,ko01000,ko01007	-	-	-	Aminotran_4
g289.t1	35725.K2RJ05	5.27e-150	427.0	COG5054@1|root,KOG3355@2759|Eukaryota,3A426@33154|Opisthokonta,3P480@4751|Fungi,3QUMV@4890|Ascomycota,2020P@147541|Dothideomycetes	4751|Fungi	O	sulfhydryl oxidase	-	GO:0000166,GO:0000322,GO:0000323,GO:0000324,GO:0000329,GO:0003674,GO:0003756,GO:0003824,GO:0005488,GO:0005575,GO:0005622,GO:0005623,GO:0005737,GO:0005739,GO:0005773,GO:0005774,GO:0005783,GO:0005789,GO:0006457,GO:0008150,GO:0008152,GO:0009987,GO:0012505,GO:0015035,GO:0015036,GO:0016020,GO:0016021,GO:0016491,GO:0016667,GO:0016670,GO:0016853,GO:0016860,GO:0016864,GO:0016971,GO:0016972,GO:0030176,GO:…	1.8.3.2	ko:K17783,ko:K17891	-	-	-	-	ko00000,ko01000,ko03029	-	-	-	Evr1_Alr
g290.t1	35725.K2QXK7	0.0	988.0	COG0240@1|root,KOG2711@2759|Eukaryota,38E7F@33154|Opisthokonta,3NVN7@4751|Fungi,3QKNN@4890|Ascomycota,1ZXRI@147541|Dothideomycetes	4751|Fungi	C	Glycerol-3-phosphate dehydrogenase	GPD1	GO:0000166,GO:0003674,GO:0003824,GO:0004367,GO:0005488,GO:0005575,GO:0005622,GO:0005623,GO:0005634,GO:0005737,GO:0005739,GO:0005777,GO:0005829,GO:0005975,GO:0006066,GO:0006071,GO:0006072,GO:0006114,GO:0006116,GO:0006139,GO:0006605,GO:0006625,GO:0006725,GO:0006732,GO:0006733,GO:0006734,GO:0006753,GO:0006793,GO:0006796,GO:0006807,GO:0006810,GO:0006884,GO:0006886,GO:0006950,GO:0006970,GO:0006972,GO:…	1.1.1.8	ko:K00006	ko00564,ko01110,ko04011,map00564,map01110,map04011	-	R00842	RC00029	ko00000,ko00001,ko01000	-	-	-	NAD_Gly3P_dh_C,NAD_Gly3P_dh_N
g293.t1	35725.K2RWQ2	9.88e-182	519.0	COG0477@1|root,KOG2533@2759|Eukaryota,38FD5@33154|Opisthokonta,3NU7U@4751|Fungi,3QK5I@4890|Ascomycota,208S7@147541|Dothideomycetes	4751|Fungi	G	Major Facilitator Superfamily	-	-	-	-	-	-	-	-	-	-	-	-	MFS_1
g294.t1	310453.XP_007583331.1	0.0	1015.0	COG1454@1|root,KOG3857@2759|Eukaryota,38G8R@33154|Opisthokonta,3P0S7@4751|Fungi,3QS8C@4890|Ascomycota,201WN@147541|Dothideomycetes	4751|Fungi	C	Iron-containing alcohol dehydrogenase	-	-	-	-	-	-	-	-	-	-	-	-	Fe-ADH
g295.t1	35725.K2RPB1	0.0	1030.0	2EDNM@1|root,2SJ8Q@2759|Eukaryota,390H9@33154|Opisthokonta,3P090@4751|Fungi,3QQ04@4890|Ascomycota,202C6@147541|Dothideomycetes	4751|Fungi	-	-	-	-	-	-	-	-	-	-	-	-	-	-	Zn_clus
g296.t1	35725.K2QXK4	0.0	991.0	2CMKB@1|root,2QQNT@2759|Eukaryota,38EY6@33154|Opisthokonta,3NYMZ@4751|Fungi,3QPNP@4890|Ascomycota,1ZY75@147541|Dothideomycetes	4751|Fungi	-	-	-	-	-	-	-	-	-	-	-	-	-	-	MFS_1
g297.t1	35725.K2SCN4	1.62e-296	823.0	KOG3928@1|root,KOG3928@2759|Eukaryota,39UY9@33154|Opisthokonta,3NUP5@4751|Fungi,3QKJC@4890|Ascomycota,1ZY3D@147541|Dothideomycetes	4751|Fungi	J	Mitochondrial ribosomal death-associated protein 3	-	GO:0000313,GO:0000314,GO:0003674,GO:0003735,GO:0005198,GO:0005575,GO:0005622,GO:0005623,GO:0005737,GO:0005739,GO:0005759,GO:0005761,GO:0005763,GO:0005840,GO:0006412,GO:0006518,GO:0006807,GO:0008150,GO:0008152,GO:0009058,GO:0009059,GO:0009987,GO:0010467,GO:0015935,GO:0019538,GO:0031974,GO:0032543,GO:0032991,GO:0034641,GO:0034645,GO:0043043,GO:0043170,GO:0043226,GO:0043227,GO:0043228,GO:0043229,GO:…	-	ko:K17408	-	-	-	-	br01610,ko00000,ko03011,ko03029	-	-	-	DAP3
g298.t1	310453.XP_007587323.1	1.32e-111	323.0	COG5225@1|root,KOG1765@2759|Eukaryota,39R4U@33154|Opisthokonta,3NZ9M@4751|Fungi,3QRA5@4890|Ascomycota,2028Q@147541|Dothideomycetes	4751|Fungi	J	Involved in ribosomal large subunit assembly	RRS1	GO:0000054,GO:0000055,GO:0000447,GO:0000460,GO:0000462,GO:0000466,GO:0000469,GO:0000478,GO:0000479,GO:0005575,GO:0005622,GO:0005623,GO:0005634,GO:0005654,GO:0005730,GO:0006139,GO:0006364,GO:0006396,GO:0006403,GO:0006405,GO:0006611,GO:0006725,GO:0006807,GO:0006810,GO:0006886,GO:0006913,GO:0008104,GO:0008150,GO:0008152,GO:0009987,GO:0010467,GO:0015031,GO:0015833,GO:0015931,GO:0016070,GO:0016072,GO:…	-	ko:K14852	-	-	-	-	ko00000,ko03009	-	-	-	RRS1
g299.t1	35725.K2RXD4	5.66e-30	117.0	2E56T@1|root,2SC13@2759|Eukaryota,3ADVE@33154|Opisthokonta,3P72A@4751|Fungi,3QZCM@4890|Ascomycota,205IM@147541|Dothideomycetes	4751|Fungi	S	Gnat family	-	-	-	-	-	-	-	-	-	-	-	-	Acetyltransf_1,Acetyltransf_10
g300.t1	35725.K2RIZ9	6.08e-214	594.0	COG2021@1|root,2QVPA@2759|Eukaryota,38BPA@33154|Opisthokonta,3NZIY@4751|Fungi,3RJN0@4890|Ascomycota,209A3@147541|Dothideomycetes	4751|Fungi	E	alpha/beta hydrolase fold	-	-	2.3.1.31	ko:K00641	ko00270,ko01100,ko01130,map00270,map01100,map01130	-	R01776	RC00004,RC00041	ko00000,ko00001,ko01000	-	-	-	Abhydrolase_1
g301.t1	310453.XP_007587320.1	1.47e-221	618.0	2EHPD@1|root,2SNA9@2759|Eukaryota,39ZVC@33154|Opisthokonta,3P1ZC@4751|Fungi,3QU90@4890|Ascomycota,202NU@147541|Dothideomycetes	4751|Fungi	S	integral membrane protein	-	-	-	-	-	-	-	-	-	-	-	-	-
g302.t1	310453.XP_007587319.1	0.0	1100.0	COG2303@1|root,KOG1238@2759|Eukaryota,38UEK@33154|Opisthokonta,3NWDN@4751|Fungi,3QJNB@4890|Ascomycota,203FV@147541|Dothideomycetes	4751|Fungi	C	Belongs to the GMC oxidoreductase family	-	-	-	-	-	-	-	-	-	-	-	-	GMC_oxred_C,GMC_oxred_N
g303.t1	310453.XP_007587318.1	1.86e-262	724.0	COG0042@1|root,KOG2334@2759|Eukaryota,39RD0@33154|Opisthokonta,3NU4X@4751|Fungi,3QNG2@4890|Ascomycota,1ZXVX@147541|Dothideomycetes	4751|Fungi	J	Dihydrouridine synthase (Dus)	dus2	GO:0002943,GO:0003674,GO:0003824,GO:0005575,GO:0005622,GO:0005623,GO:0005634,GO:0005737,GO:0006139,GO:0006396,GO:0006399,GO:0006400,GO:0006725,GO:0006807,GO:0008033,GO:0008150,GO:0008152,GO:0009451,GO:0009987,GO:0010467,GO:0016070,GO:0016491,GO:0016627,GO:0017150,GO:0034470,GO:0034641,GO:0034660,GO:0043170,GO:0043226,GO:0043227,GO:0043229,GO:0043231,GO:0043412,GO:0044237,GO:0044238,GO:0044424,GO:…	1.3.1.91	ko:K05543	-	-	-	-	ko00000,ko01000,ko03016	-	-	-	Dus
g307.t1	35725.K2RWP3	0.0	890.0	COG0477@1|root,KOG2533@2759|Eukaryota,38FD5@33154|Opisthokonta,3NU7U@4751|Fungi,3QK5I@4890|Ascomycota,204P7@147541|Dothideomycetes	4751|Fungi	G	Major Facilitator Superfamily	-	-	-	-	-	-	-	-	-	-	-	-	MFS_1
g308.t1	35725.K2RIZ3	0.0	1073.0	2C04U@1|root,2S2KW@2759|Eukaryota,38BK3@33154|Opisthokonta,3NVY2@4751|Fungi,3QNHC@4890|Ascomycota,209WP@147541|Dothideomycetes	4751|Fungi	S	Protein kinase C conserved region 2 (CalB)	-	-	-	-	-	-	-	-	-	-	-	-	C2
g309.t1	35725.K2QXJ6	9.33e-49	192.0	2D3WN@1|root,2ST13@2759|Eukaryota,3A75C@33154|Opisthokonta,3P683@4751|Fungi,3R5QW@4890|Ascomycota	4751|Fungi	S	nuclear transport factor 2	-	-	-	-	-	-	-	-	-	-	-	-	-
g312.t1	35725.K2RWR8	6.51e-214	620.0	29T64@1|root,2RXFK@2759|Eukaryota,39Y3N@33154|Opisthokonta,3P19E@4751|Fungi,3QRKN@4890|Ascomycota,201H4@147541|Dothideomycetes	4751|Fungi	-	-	-	-	-	-	-	-	-	-	-	-	-	-	-
g314.t1	310453.XP_007580548.1	3.53e-267	748.0	COG1215@1|root,2R995@2759|Eukaryota,39RGB@33154|Opisthokonta,3NU23@4751|Fungi,3QSKR@4890|Ascomycota,20078@147541|Dothideomycetes	4751|Fungi	I	glycosyltransferase family 2 protein	-	-	-	-	-	-	-	-	-	-	-	-	Glyco_tranf_2_3,Glyco_trans_2_3
g316.t1	35725.K2QXM4	0.0	1864.0	COG1835@1|root,2QU2I@2759|Eukaryota,39T3W@33154|Opisthokonta,3NZQS@4751|Fungi,3QQZW@4890|Ascomycota,20169@147541|Dothideomycetes	4751|Fungi	G	Glycosyl hydrolases family 16	-	-	-	-	-	-	-	-	-	-	-	-	Acyl_transf_3,Glyco_hydro_16
g318.t1	35725.K2RPD1	1.68e-259	712.0	COG0473@1|root,KOG0784@2759|Eukaryota,38EFS@33154|Opisthokonta,3NV6I@4751|Fungi,3QJW3@4890|Ascomycota,1ZZTV@147541|Dothideomycetes	4751|Fungi	C	Isocitrate dehydrogenase NAD subunit, mitochondrial	IDH1	GO:0003674,GO:0003824,GO:0004448,GO:0004449,GO:0005575,GO:0005622,GO:0005623,GO:0005737,GO:0005739,GO:0005759,GO:0005962,GO:0006082,GO:0006091,GO:0006099,GO:0006101,GO:0006102,GO:0006520,GO:0006536,GO:0006537,GO:0006807,GO:0008150,GO:0008152,GO:0008652,GO:0009058,GO:0009060,GO:0009064,GO:0009084,GO:0009295,GO:0009987,GO:0015980,GO:0016053,GO:0016491,GO:0016614,GO:0016616,GO:0016999,GO:0017144,GO:…	1.1.1.41	ko:K00030	ko00020,ko01100,ko01110,ko01120,ko01130,ko01200,ko01210,ko01230,map00020,map01100,map01110,map01120,map01130,map01200,map01210,map01230	M00009,M00010	R00709	RC00114	br01601,ko00000,ko00001,ko00002,ko01000	-	-	-	Iso_dh
g319.t1	310453.XP_007580549.1	1.43e-176	499.0	COG0500@1|root,KOG1541@2759|Eukaryota,38E9S@33154|Opisthokonta,3NVKK@4751|Fungi,3QKVT@4890|Ascomycota,201C3@147541|Dothideomycetes	4751|Fungi	Q	Methyltransferase involved in Williams-Beuren syndrome	BUD23	GO:0000054,GO:0000056,GO:0000154,GO:0000278,GO:0000281,GO:0000282,GO:0000447,GO:0000460,GO:0000462,GO:0000466,GO:0000469,GO:0000478,GO:0000479,GO:0000910,GO:0001510,GO:0003674,GO:0003824,GO:0005575,GO:0005622,GO:0005623,GO:0005634,GO:0005730,GO:0005737,GO:0006139,GO:0006364,GO:0006396,GO:0006403,GO:0006405,GO:0006611,GO:0006725,GO:0006807,GO:0006810,GO:0006886,GO:0006913,GO:0007049,GO:0007163,GO:…	2.1.1.309	ko:K19306	-	-	-	-	ko00000,ko01000,ko03009	-	-	-	Methyltransf_11,Methyltransf_25,WBS_methylT
g320.t1	310453.XP_007580554.1	2.18e-261	721.0	COG0624@1|root,KOG2275@2759|Eukaryota,38BH3@33154|Opisthokonta,3NUCZ@4751|Fungi,3QJN0@4890|Ascomycota,200PD@147541|Dothideomycetes	4751|Fungi	E	Peptidase dimerisation domain	-	-	3.5.1.16	ko:K01438	ko00220,ko01100,ko01110,ko01130,ko01210,ko01230,map00220,map01100,map01110,map01130,map01210,map01230	M00028,M00845	R00669,R09107	RC00064,RC00300	ko00000,ko00001,ko00002,ko01000	-	-	-	M20_dimer,Peptidase_M20,Peptidase_M28
g321.t1	310453.XP_007580553.1	2.9e-47	162.0	KOG4709@1|root,KOG4709@2759|Eukaryota,3A48S@33154|Opisthokonta,3P3ZW@4751|Fungi,3QWBY@4890|Ascomycota,202MB@147541|Dothideomycetes	4751|Fungi	S	Nucleolar protein 12 (25kDa)	-	GO:0000966,GO:0000967,GO:0003674,GO:0003824,GO:0004518,GO:0004527,GO:0005575,GO:0005622,GO:0005623,GO:0005737,GO:0006139,GO:0006364,GO:0006396,GO:0006725,GO:0006807,GO:0008150,GO:0008152,GO:0009987,GO:0010467,GO:0016070,GO:0016072,GO:0016787,GO:0016788,GO:0022613,GO:0034470,GO:0034471,GO:0034641,GO:0034660,GO:0042254,GO:0043170,GO:0044085,GO:0044237,GO:0044238,GO:0044424,GO:0044464,GO:0046483,GO:…	-	ko:K14851	-	-	-	-	ko00000,ko03009	-	-	-	Nop25
g322.t1	35725.K2RPC7	1.13e-64	202.0	KOG1003@1|root,KOG1003@2759|Eukaryota,3A1H2@33154|Opisthokonta,3P2Z3@4751|Fungi,3QUB4@4890|Ascomycota,201YW@147541|Dothideomycetes	4751|Fungi	Z	Tropomyosin like	TPM2	GO:0000001,GO:0000003,GO:0000011,GO:0000142,GO:0000278,GO:0000281,GO:0000746,GO:0000747,GO:0000755,GO:0000910,GO:0000912,GO:0000915,GO:0000916,GO:0003674,GO:0003779,GO:0003786,GO:0005488,GO:0005515,GO:0005575,GO:0005622,GO:0005623,GO:0005737,GO:0005826,GO:0005856,GO:0005884,GO:0005933,GO:0005935,GO:0005937,GO:0005938,GO:0006403,GO:0006810,GO:0006887,GO:0006996,GO:0007005,GO:0007010,GO:0007015,GO:…	-	ko:K17945	-	-	-	-	ko00000,ko03029,ko04131,ko04812	-	-	-	Tropomyosin_1
g323.t1	35725.K2QXL8	2.35e-184	528.0	2DZZF@1|root,2S7FM@2759|Eukaryota,3A35B@33154|Opisthokonta,3P2MG@4751|Fungi,3QVMD@4890|Ascomycota,202AQ@147541|Dothideomycetes	4751|Fungi	-	-	-	-	-	-	-	-	-	-	-	-	-	-	-
g324.t1	35725.K2SCP7	0.0	1888.0	COG5531@1|root,KOG3745@1|root,KOG1946@2759|Eukaryota,KOG3745@2759|Eukaryota,38EDT@33154|Opisthokonta,3NUKZ@4751|Fungi,3QKA8@4890|Ascomycota,20146@147541|Dothideomycetes	4751|Fungi	U	Exocyst complex component Sec10	RCY1	GO:0000145,GO:0000149,GO:0000151,GO:0000920,GO:0003674,GO:0005488,GO:0005515,GO:0005575,GO:0005622,GO:0005623,GO:0005634,GO:0005737,GO:0005768,GO:0005794,GO:0005933,GO:0005938,GO:0006464,GO:0006807,GO:0006810,GO:0006887,GO:0006892,GO:0006893,GO:0006897,GO:0008150,GO:0008152,GO:0009987,GO:0012505,GO:0016192,GO:0016197,GO:0016482,GO:0019538,GO:0030427,GO:0030428,GO:0030674,GO:0031410,GO:0031982,GO:…	-	ko:K15071	-	-	-	-	ko00000,ko04121	-	-	-	F-box,F-box-like,Sec10
g325.t1	35725.K2RWR2	8.74e-80	241.0	2EPFZ@1|root,2SSNK@2759|Eukaryota,3A79U@33154|Opisthokonta,3P6G2@4751|Fungi,3QXN6@4890|Ascomycota,20394@147541|Dothideomycetes	4751|Fungi	-	-	-	-	-	-	-	-	-	-	-	-	-	-	-
g326.t1	310453.XP_007584901.1	6.02e-315	860.0	COG0501@1|root,KOG2719@2759|Eukaryota,38C73@33154|Opisthokonta,3NUIC@4751|Fungi,3QK2T@4890|Ascomycota,2009W@147541|Dothideomycetes	4751|Fungi	O	CAAX prenyl protease N-terminal, five membrane helices	STE24	GO:0003674,GO:0003824,GO:0004175,GO:0004222,GO:0005575,GO:0005622,GO:0005623,GO:0005634,GO:0005635,GO:0005637,GO:0005737,GO:0005739,GO:0005740,GO:0005741,GO:0005783,GO:0005789,GO:0006508,GO:0006807,GO:0007323,GO:0008150,GO:0008152,GO:0008233,GO:0008237,GO:0009987,GO:0010467,GO:0012505,GO:0016020,GO:0016021,GO:0016485,GO:0016787,GO:0019538,GO:0019866,GO:0019867,GO:0030176,GO:0031090,GO:0031136,GO:…	3.4.24.84	ko:K06013	ko00900,ko01130,map00900,map01130	-	R09845	RC00141	ko00000,ko00001,ko01000,ko01002,ko04147	-	-	-	Peptidase_M48,Peptidase_M48_N
g327.t1	264951.V5G4I3	5.26e-222	659.0	KOG0174@1|root,KOG1674@1|root,KOG0174@2759|Eukaryota,KOG1674@2759|Eukaryota,39T9Y@33154|Opisthokonta,3NW3Y@4751|Fungi,3QMVX@4890|Ascomycota,20FAW@147545|Eurotiomycetes,3S2YD@5042|Eurotiales	4751|Fungi	O	Cyclin-dependent protein kinase complex component	PCL7	GO:0000079,GO:0000307,GO:0001932,GO:0003674,GO:0005575,GO:0005622,GO:0005623,GO:0005634,GO:0005979,GO:0005981,GO:0006109,GO:0008150,GO:0009889,GO:0009894,GO:0010556,GO:0010564,GO:0010675,GO:0010906,GO:0010962,GO:0016538,GO:0019207,GO:0019220,GO:0019222,GO:0019887,GO:0030234,GO:0031323,GO:0031326,GO:0031329,GO:0031399,GO:0031647,GO:0032268,GO:0032881,GO:0032885,GO:0032991,GO:0042325,GO:0043226,GO:…	-	-	-	-	-	-	-	-	-	-	Cyclin
g328.t1	35725.K2SCP3	1.22e-211	587.0	COG1073@1|root,KOG4391@2759|Eukaryota,38DWX@33154|Opisthokonta,3NUS2@4751|Fungi,3QPCW@4890|Ascomycota,200FI@147541|Dothideomycetes	4751|Fungi	S	Serine aminopeptidase, S33	bem46	GO:0000322,GO:0000323,GO:0000324,GO:0003674,GO:0003824,GO:0005575,GO:0005622,GO:0005623,GO:0005737,GO:0005739,GO:0005773,GO:0016787,GO:0016788,GO:0043226,GO:0043227,GO:0043229,GO:0043231,GO:0044424,GO:0044444,GO:0044464	-	ko:K06889	-	-	-	-	ko00000	-	-	-	Hydrolase_4
g330.t1	310453.XP_007584906.1	8.47e-125	369.0	KOG2809@1|root,KOG2809@2759|Eukaryota,39E7U@33154|Opisthokonta,3P256@4751|Fungi,3QT7D@4890|Ascomycota,201KG@147541|Dothideomycetes	4751|Fungi	AD	glycine rich nucleic binding domain	PXR1	GO:0000494,GO:0003674,GO:0003676,GO:0003723,GO:0004857,GO:0005488,GO:0005575,GO:0005622,GO:0005623,GO:0005634,GO:0005654,GO:0005730,GO:0006139,GO:0006396,GO:0006725,GO:0006807,GO:0008047,GO:0008150,GO:0008152,GO:0009889,GO:0009890,GO:0009892,GO:0009987,GO:0010467,GO:0010521,GO:0010556,GO:0010558,GO:0010605,GO:0010639,GO:0016070,GO:0016074,GO:0019219,GO:0019222,GO:0022613,GO:0030234,GO:0031123,GO:…	2.3.1.22	ko:K11135,ko:K14457	ko00561,ko04975,map00561,map04975	-	R03755,R03756	RC00004,RC00037	ko00000,ko00001,ko01000,ko03009,ko03032	-	-	-	G-patch
g331.t1	35725.K2RJ08	6.11e-29	110.0	2EUGJ@1|root,2SWN2@2759|Eukaryota,3AD5G@33154|Opisthokonta,3P9JY@4751|Fungi,3R0MQ@4890|Ascomycota,205WJ@147541|Dothideomycetes	4751|Fungi	-	-	-	-	-	-	-	-	-	-	-	-	-	-	-
g332.t1	35725.K2RJ90	5.4e-293	832.0	KOG1902@1|root,KOG1902@2759|Eukaryota,39TQF@33154|Opisthokonta,3NY3C@4751|Fungi,3QQE2@4890|Ascomycota,200Z5@147541|Dothideomycetes	4751|Fungi	A	YT521-B-like domain	-	-	-	-	-	-	-	-	-	-	-	-	RRM_1,YTH
g333.t1	35725.K2RPK5	0.0	2223.0	COG0553@1|root,KOG0298@2759|Eukaryota,38QEB@33154|Opisthokonta,3NW30@4751|Fungi,3QPWM@4890|Ascomycota,1ZYI6@147541|Dothideomycetes	4751|Fungi	L	Zinc finger, C3HC4 type (RING finger)	-	GO:0000228,GO:0000724,GO:0000725,GO:0000726,GO:0000785,GO:0000790,GO:0003674,GO:0003824,GO:0004386,GO:0004842,GO:0005488,GO:0005575,GO:0005622,GO:0005623,GO:0005634,GO:0005694,GO:0005737,GO:0005739,GO:0006139,GO:0006259,GO:0006281,GO:0006302,GO:0006303,GO:0006310,GO:0006464,GO:0006725,GO:0006807,GO:0006950,GO:0006974,GO:0008094,GO:0008150,GO:0008152,GO:0008270,GO:0009987,GO:0016462,GO:0016567,GO:…	2.3.2.27	ko:K15710	-	-	-	-	ko00000,ko01000,ko04121	-	-	-	Helicase_C,SNF2_N,zf-C3HC4,zf-C3HC4_2,zf-C3HC4_3,zf-RING_2
g334.t1	35725.K2QXS8	0.0	1278.0	28M7I@1|root,2QTQN@2759|Eukaryota,38G6T@33154|Opisthokonta,3NXBQ@4751|Fungi,3QRBE@4890|Ascomycota,2000B@147541|Dothideomycetes	4751|Fungi	S	Arrestin (or S-antigen), N-terminal domain	RIM8	GO:0000003,GO:0001403,GO:0005575,GO:0005622,GO:0005623,GO:0005737,GO:0005829,GO:0005886,GO:0006082,GO:0006508,GO:0006790,GO:0006807,GO:0006810,GO:0006897,GO:0006950,GO:0007049,GO:0008104,GO:0008150,GO:0008152,GO:0009058,GO:0009268,GO:0009308,GO:0009405,GO:0009605,GO:0009607,GO:0009628,GO:0009889,GO:0009891,GO:0009893,GO:0009898,GO:0009987,GO:0009991,GO:0010467,GO:0010565,GO:0010570,GO:0015031,GO:…	-	ko:K20063	-	-	-	-	ko00000,ko04131	-	-	-	Arrestin_C,Arrestin_N
g336.t1	35725.K2RJ85	1.33e-299	858.0	COG0520@1|root,KOG2142@2759|Eukaryota,38F30@33154|Opisthokonta,3NXCU@4751|Fungi,3QPCH@4890|Ascomycota,1ZXJ8@147541|Dothideomycetes	4751|Fungi	H	Sulfurates the molybdenum cofactor. Sulfation of molybdenum is essential for xanthine dehydrogenase (XDH) and aldehyde oxidase (ADO) enzymes in which molybdenum cofactor is liganded by 1 oxygen and 1 sulfur atom in active form	hxB	-	2.8.1.9	ko:K15631	ko00790,map00790	-	R11583	-	ko00000,ko00001,ko01000	-	-	-	Aminotran_5,MOSC,MOSC_N
g338.t1	35725.K2SCY6	6.82e-207	597.0	2D1T5@1|root,2SJ6K@2759|Eukaryota,38H7R@33154|Opisthokonta,3NYJ6@4751|Fungi,3QPM9@4890|Ascomycota,204Q8@147541|Dothideomycetes	4751|Fungi	S	family decarboxylase	-	-	-	-	-	-	-	-	-	-	-	-	-
g339.t1	35725.K2QXS3	0.0	1811.0	KOG0998@1|root,KOG0998@2759|Eukaryota,39J7M@33154|Opisthokonta,3NVR0@4751|Fungi,3QKQB@4890|Ascomycota,1ZXDD@147541|Dothideomycetes	4751|Fungi	TU	WH2 motif	PAN1	GO:0000003,GO:0000147,GO:0000278,GO:0000281,GO:0000282,GO:0000910,GO:0003674,GO:0005488,GO:0005509,GO:0005515,GO:0005575,GO:0005622,GO:0005623,GO:0005634,GO:0005737,GO:0005856,GO:0005886,GO:0005933,GO:0005935,GO:0005937,GO:0005938,GO:0006810,GO:0006886,GO:0006897,GO:0006996,GO:0007010,GO:0007049,GO:0007114,GO:0007120,GO:0007121,GO:0007163,GO:0008064,GO:0008104,GO:0008150,GO:0009987,GO:0010638,GO:…	-	ko:K20047	-	-	-	-	ko00000,ko04131	-	-	-	DUF1720,EF-hand_4,WH2
g340.t1	35725.K2RPJ5	4.01e-30	108.0	2EY7M@1|root,2SZS1@2759|Eukaryota,3ACC7@33154|Opisthokonta,3P8VP@4751|Fungi,3QZXG@4890|Ascomycota,205YG@147541|Dothideomycetes	4751|Fungi	-	-	-	-	-	-	-	-	-	-	-	-	-	-	-
g341.t1	35725.K2RJ81	2.07e-246	680.0	COG0182@1|root,KOG1468@2759|Eukaryota,38EG5@33154|Opisthokonta,3NVZ3@4751|Fungi,3QKIW@4890|Ascomycota	4751|Fungi	J	Belongs to the eIF-2B alpha beta delta subunits family. MtnA subfamily	MRI1	GO:0000096,GO:0000097,GO:0003674,GO:0003824,GO:0005575,GO:0005622,GO:0005623,GO:0005634,GO:0005737,GO:0006082,GO:0006520,GO:0006555,GO:0006790,GO:0006807,GO:0008150,GO:0008152,GO:0008652,GO:0009058,GO:0009066,GO:0009067,GO:0009086,GO:0009987,GO:0016053,GO:0016853,GO:0016860,GO:0016861,GO:0017144,GO:0019509,GO:0019752,GO:0043094,GO:0043102,GO:0043226,GO:0043227,GO:0043229,GO:0043231,GO:0043436,GO:…	5.3.1.23	ko:K08963	ko00270,ko01100,map00270,map01100	M00034	R04420	RC01151	ko00000,ko00001,ko00002,ko01000	-	-	-	IF-2B
g342.t1	35725.K2RWX7	1.37e-187	523.0	COG0656@1|root,KOG1577@2759|Eukaryota,39SE4@33154|Opisthokonta,3NY1G@4751|Fungi,3QQM5@4890|Ascomycota,1ZYFH@147541|Dothideomycetes	4751|Fungi	S	Aldo/keto reductase family	-	-	-	-	-	-	-	-	-	-	-	-	Aldo_ket_red
g343.t1	310453.XP_007589076.1	0.0	1632.0	KOG1721@1|root,KOG1721@2759|Eukaryota,39SZD@33154|Opisthokonta,3NWFS@4751|Fungi,3QQXM@4890|Ascomycota,200JZ@147541|Dothideomycetes	4751|Fungi	S	Fungal specific transcription factor domain	-	-	-	-	-	-	-	-	-	-	-	-	Fungal_trans,Zn_clus
g346.t1	35725.K2QKH4	3.9e-64	203.0	COG5105@1|root,KOG3772@2759|Eukaryota,3A3N9@33154|Opisthokonta,3P4E5@4751|Fungi,3QWID@4890|Ascomycota,202PF@147541|Dothideomycetes	4751|Fungi	D	Rhodanese Homology Domain	ibp1	GO:0003674,GO:0003824,GO:0004721,GO:0004725,GO:0004792,GO:0005575,GO:0005622,GO:0005623,GO:0005634,GO:0005737,GO:0006464,GO:0006470,GO:0006793,GO:0006796,GO:0006807,GO:0008150,GO:0008152,GO:0009987,GO:0016311,GO:0016740,GO:0016782,GO:0016783,GO:0016787,GO:0016788,GO:0016791,GO:0019538,GO:0035335,GO:0036211,GO:0042578,GO:0043170,GO:0043226,GO:0043227,GO:0043229,GO:0043231,GO:0043412,GO:0044237,GO:…	3.1.3.48	ko:K18064,ko:K18065	-	M00693	-	-	ko00000,ko00002,ko01000,ko01009	-	-	-	Rhodanese
g347.t1	35725.K2RJP9	0.0	1338.0	COG0526@1|root,KOG0191@2759|Eukaryota,38HAB@33154|Opisthokonta,3NWMI@4751|Fungi,3QPMQ@4890|Ascomycota,200TM@147541|Dothideomycetes	4751|Fungi	O	Thioredoxin	-	GO:0003674,GO:0003756,GO:0003824,GO:0005488,GO:0005515,GO:0005575,GO:0005622,GO:0005623,GO:0005737,GO:0005783,GO:0005789,GO:0006457,GO:0006508,GO:0006511,GO:0006621,GO:0006807,GO:0006950,GO:0008104,GO:0008150,GO:0008152,GO:0009056,GO:0009057,GO:0009987,GO:0010033,GO:0010243,GO:0010498,GO:0012505,GO:0016020,GO:0016491,GO:0016667,GO:0016671,GO:0016853,GO:0016860,GO:0016864,GO:0019153,GO:0019538,GO:…	5.3.4.1	ko:K13984,ko:K13996	ko04141,map04141	-	-	-	ko00000,ko00001,ko01000,ko03110,ko04131	-	-	-	Thioredoxin,Thioredoxin_6
g348.t1	35725.K2R7N1	2.4e-141	405.0	2D1SD@1|root,2S4WS@2759|Eukaryota,3A0FY@33154|Opisthokonta,3P3K2@4751|Fungi,3QVQV@4890|Ascomycota,2022P@147541|Dothideomycetes	4751|Fungi	S	ETC complex I subunit conserved region	-	-	-	ko:K03949	ko00190,ko01100,ko04714,ko04723,ko04932,ko05010,ko05012,ko05016,map00190,map01100,map04714,map04723,map04932,map05010,map05012,map05016	M00146	-	-	ko00000,ko00001,ko00002	3.D.1.6	-	-	ETC_C1_NDUFA5
g349.t1	35725.K2RBU0	0.0	1347.0	KOG1844@1|root,KOG1844@2759|Eukaryota,38E5M@33154|Opisthokonta,3NYD8@4751|Fungi,3QKKU@4890|Ascomycota,200SN@147541|Dothideomycetes	4751|Fungi	S	SET (Su(var)3-9, Enhancer-of-zeste, Trithorax) domain	SET3	GO:0000118,GO:0000228,GO:0000785,GO:0000790,GO:0003674,GO:0003824,GO:0005488,GO:0005515,GO:0005575,GO:0005622,GO:0005623,GO:0005634,GO:0005654,GO:0005694,GO:0006323,GO:0006325,GO:0006333,GO:0006338,GO:0006342,GO:0006355,GO:0006464,GO:0006476,GO:0006479,GO:0006807,GO:0006996,GO:0008150,GO:0008152,GO:0008168,GO:0008170,GO:0008213,GO:0008276,GO:0008757,GO:0009889,GO:0009890,GO:0009892,GO:0009987,GO:…	-	ko:K07117	-	-	-	-	ko00000	-	-	-	PHD,SET
g350.t1	430998.XP_007679698.1	1.58e-256	745.0	COG2272@1|root,KOG1516@2759|Eukaryota,39K9U@33154|Opisthokonta,3NTVN@4751|Fungi,3QKH3@4890|Ascomycota,20A1W@147541|Dothideomycetes	4751|Fungi	G	Carboxylesterase family	-	-	-	-	-	-	-	-	-	-	-	-	COesterase
g352.t1	310453.XP_007589069.1	1.91e-49	185.0	KOG2504@1|root,KOG2504@2759|Eukaryota	2759|Eukaryota	IQ	monocarboxylate transporter	-	-	1.4.3.21	ko:K00276,ko:K08189	ko00260,ko00350,ko00360,ko00410,ko00950,ko00960,ko01100,ko01110,map00260,map00350,map00360,map00410,map00950,map00960,map01100,map01110	-	R02382,R02529,R02613,R03139,R04027,R04300,R06154,R06740	RC00062,RC00189,RC00676,RC01052	ko00000,ko00001,ko01000,ko02000	2.A.1.13	-	-	MFS_1
g354.t1	35725.K2SHB4	1.27e-245	686.0	COG0654@1|root,KOG3855@2759|Eukaryota,39SJZ@33154|Opisthokonta,3NZV5@4751|Fungi,3QPD3@4890|Ascomycota,1ZYUT@147541|Dothideomycetes	4751|Fungi	CH	FAD binding domain	-	-	-	-	-	-	-	-	-	-	-	-	FAD_binding_3
g355.t1	1047171.Mycgr3P43263	6.06e-21	104.0	COG2936@1|root,2QTIK@2759|Eukaryota,39TU7@33154|Opisthokonta,3P05Q@4751|Fungi,3QS8X@4890|Ascomycota,200Y1@147541|Dothideomycetes,3MK49@451867|Dothideomycetidae	4751|Fungi	S	X-Pro dipeptidyl-peptidase C-terminal non-catalytic domain	-	-	-	ko:K06978	-	-	-	-	ko00000	-	-	-	PepX_C,Peptidase_S15
g356.t1	5017.XP_007716891.1	6.32e-105	343.0	2EBXB@1|root,2SHWY@2759|Eukaryota,38E2G@33154|Opisthokonta,3NYVA@4751|Fungi,3QNKZ@4890|Ascomycota,203KE@147541|Dothideomycetes,4KH28@92860|Pleosporales	4751|Fungi	S	NACHT domain	-	-	-	-	-	-	-	-	-	-	-	-	NACHT
g358.t1	35725.K2SF92	8.45e-121	348.0	2AW8D@1|root,2RZY4@2759|Eukaryota,3A2UW@33154|Opisthokonta,3P2YS@4751|Fungi,3QVFJ@4890|Ascomycota,2057Y@147541|Dothideomycetes	4751|Fungi	S	NAD(P)H-binding	-	-	-	-	-	-	-	-	-	-	-	-	NAD_binding_10
g359.t1	35725.K2QZP8	1.45e-197	576.0	2CU4E@1|root,2RJ72@2759|Eukaryota,39VVA@33154|Opisthokonta,3NXH0@4751|Fungi,3QK64@4890|Ascomycota	4751|Fungi	K	Transcription factor	-	-	-	-	-	-	-	-	-	-	-	-	Fungal_trans,Zn_clus
g361.t1	35725.K2QK41	0.0	1988.0	COG5021@1|root,KOG0941@2759|Eukaryota,38BET@33154|Opisthokonta,3NUFY@4751|Fungi,3QM8S@4890|Ascomycota,203M1@147541|Dothideomycetes	4751|Fungi	H	Domain Homologous to E6-AP Carboxyl Terminus with	HUL4	GO:0003674,GO:0003824,GO:0004842,GO:0005575,GO:0005622,GO:0005623,GO:0005628,GO:0005737,GO:0006464,GO:0006807,GO:0008150,GO:0008152,GO:0009987,GO:0016020,GO:0016567,GO:0016740,GO:0019538,GO:0019787,GO:0032446,GO:0036211,GO:0042763,GO:0042764,GO:0043170,GO:0043412,GO:0044237,GO:0044238,GO:0044260,GO:0044267,GO:0044424,GO:0044464,GO:0061630,GO:0061659,GO:0070647,GO:0071704,GO:0140096,GO:1901564	2.3.2.26	ko:K12232	-	-	-	-	ko00000,ko01000,ko04121	-	-	-	HECT
g363.t1	35725.K2RBH0	0.0	886.0	COG0402@1|root,2RYNQ@2759|Eukaryota,39R8C@33154|Opisthokonta,3P03Z@4751|Fungi,3QRAY@4890|Ascomycota,1ZXRW@147541|Dothideomycetes	4751|Fungi	F	S-adenosylhomocysteine deaminase activity	-	-	-	-	-	-	-	-	-	-	-	-	Amidohydro_1
g364.t1	35725.K2R7E1	0.0	899.0	COG5531@1|root,KOG2570@2759|Eukaryota,38CY5@33154|Opisthokonta,3NV33@4751|Fungi,3QMTJ@4890|Ascomycota,1ZXUP@147541|Dothideomycetes	4751|Fungi	BK	SWIB/MDM2 domain	ssr3	GO:0000228,GO:0000785,GO:0000790,GO:0000988,GO:0000990,GO:0000991,GO:0003674,GO:0005575,GO:0005622,GO:0005623,GO:0005634,GO:0005694,GO:0005737,GO:0005829,GO:0006323,GO:0006325,GO:0006333,GO:0006337,GO:0006338,GO:0006355,GO:0006357,GO:0006950,GO:0006996,GO:0007154,GO:0008150,GO:0009267,GO:0009605,GO:0009889,GO:0009891,GO:0009893,GO:0009987,GO:0009991,GO:0010468,GO:0010556,GO:0010557,GO:0010604,GO:…	2.7.11.1	ko:K06276,ko:K11650,ko:K11760,ko:K11775	ko01524,ko03320,ko04011,ko04068,ko04071,ko04140,ko04150,ko04151,ko04152,ko04210,ko04510,ko04660,ko04664,ko04714,ko04722,ko04910,ko04919,ko04931,ko04960,ko05145,ko05160,ko05205,ko05213,ko05215,ko05223,ko05225,ko05231,map01524,map03320,map04011,map04068,map04071,map04140,map04150,map04151,map04152,map04210,map04510,map04660,map04664,map04714,map04722,map04910,map04919,map04931,map04960,map05145,map…	-	-	-	ko00000,ko00001,ko01000,ko01001,ko03021,ko03036,ko04131	-	-	-	SWIB
g365.t1	35725.K2RHT3	0.0	978.0	COG2072@1|root,KOG1399@2759|Eukaryota,39JRD@33154|Opisthokonta,3Q438@4751|Fungi,3RM7Y@4890|Ascomycota,209NF@147541|Dothideomycetes	4751|Fungi	Q	Pyridine nucleotide-disulphide oxidoreductase	-	-	-	-	-	-	-	-	-	-	-	-	FMO-like,K_oxygenase,NAD_binding_8,Pyr_redox_2,Pyr_redox_3
g366.t1	35725.K2S0H1	0.0	873.0	2CMC3@1|root,2QPXZ@2759|Eukaryota,38CYT@33154|Opisthokonta,3NWMK@4751|Fungi,3QN9I@4890|Ascomycota,1ZZ69@147541|Dothideomycetes	4751|Fungi	G	Belongs to the tannase family	-	-	3.1.1.73	ko:K09252	-	-	-	-	ko00000,ko01000	-	-	-	Tannase
g367.t1	310453.XP_007589064.1	3.79e-177	509.0	KOG4642@1|root,KOG4642@2759|Eukaryota,38EHB@33154|Opisthokonta,3NWQZ@4751|Fungi,3QNCE@4890|Ascomycota,1ZXVA@147541|Dothideomycetes	4751|Fungi	O	Modified RING finger domain	-	-	2.3.2.27	ko:K09561	ko04120,ko04141,map04120,map04141	-	-	-	ko00000,ko00001,ko01000,ko03110,ko04121,ko04131	-	-	-	TPR_1,TPR_11,U-box
g370.t1	35725.K2R760	0.0	1456.0	KOG0592@1|root,KOG0592@2759|Eukaryota,38C50@33154|Opisthokonta,3NWKX@4751|Fungi,3QKYB@4890|Ascomycota,201B4@147541|Dothideomycetes	4751|Fungi	T	Serine/Threonine protein kinases, catalytic domain	PKH1	GO:0000165,GO:0000166,GO:0000196,GO:0001932,GO:0001934,GO:0003674,GO:0003824,GO:0004672,GO:0004674,GO:0004676,GO:0005488,GO:0005524,GO:0005543,GO:0005547,GO:0005575,GO:0005622,GO:0005623,GO:0005634,GO:0005737,GO:0005829,GO:0005938,GO:0006464,GO:0006468,GO:0006793,GO:0006796,GO:0006807,GO:0006810,GO:0006897,GO:0006950,GO:0007034,GO:0007154,GO:0007165,GO:0008144,GO:0008150,GO:0008152,GO:0008289,GO:…	2.7.11.1	ko:K06276	ko01524,ko03320,ko04011,ko04068,ko04071,ko04140,ko04150,ko04151,ko04152,ko04210,ko04510,ko04660,ko04664,ko04722,ko04910,ko04919,ko04931,ko04960,ko05145,ko05160,ko05205,ko05213,ko05215,ko05223,ko05231,map01524,map03320,map04011,map04068,map04071,map04140,map04150,map04151,map04152,map04210,map04510,map04660,map04664,map04722,map04910,map04919,map04931,map04960,map05145,map05160,map05205,map05213,m…	-	-	-	ko00000,ko00001,ko01000,ko01001,ko04131	-	-	-	PH_3,Pkinase
g372.t1	35725.K2S094	5.95e-139	434.0	2EFMC@1|root,2SKSW@2759|Eukaryota,3A262@33154|Opisthokonta,3P37A@4751|Fungi,3QV4D@4890|Ascomycota,204W9@147541|Dothideomycetes	4751|Fungi	-	-	-	-	-	-	-	-	-	-	-	-	-	-	-
g373.t1	35725.K2QJV7	0.0	1118.0	KOG0717@1|root,KOG0717@2759|Eukaryota,39KZI@33154|Opisthokonta,3Q5D7@4751|Fungi,3QUWE@4890|Ascomycota,209UP@147541|Dothideomycetes	4751|Fungi	O	DnaJ molecular chaperone homology domain	-	-	-	-	-	-	-	-	-	-	-	-	DnaJ
g377.t1	310453.XP_007587807.1	5.53e-267	753.0	COG0443@1|root,KOG0101@2759|Eukaryota,39UVQ@33154|Opisthokonta,3NU3M@4751|Fungi,3QPAI@4890|Ascomycota,1ZX9E@147541|Dothideomycetes	4751|Fungi	O	Belongs to the heat shock protein 70 family	-	-	-	-	-	-	-	-	-	-	-	-	HSP70
g378.t1	35725.K2RTV7	3.25e-37	137.0	COG1028@1|root,KOG0725@2759|Eukaryota,3A087@33154|Opisthokonta,3P2IW@4751|Fungi,3QU6R@4890|Ascomycota,201EV@147541|Dothideomycetes	4751|Fungi	Q	short-chain dehydrogenase reductase SDR	-	-	1.1.1.100	ko:K00059	ko00061,ko00333,ko00780,ko01040,ko01100,ko01130,ko01212,map00061,map00333,map00780,map01040,map01100,map01130,map01212	M00083,M00572	R04533,R04534,R04536,R04543,R04566,R04953,R04964,R07759,R07763,R10116,R10120,R11671	RC00029,RC00117	ko00000,ko00001,ko00002,ko01000,ko01004	-	-	-	adh_short_C2
g380.t1	61459.XP_007780016.1	0.0	1019.0	KOG1192@1|root,KOG1192@2759|Eukaryota,39FX6@33154|Opisthokonta,3NU1I@4751|Fungi,3QS0M@4890|Ascomycota,20EJC@147545|Eurotiomycetes	4751|Fungi	CG	Glycosyltransferase family 28 N-terminal domain	-	-	-	-	-	-	-	-	-	-	-	-	Glyco_transf_28,UDPGT
g381.t1	35725.K2SJK6	2.14e-119	348.0	2EHSG@1|root,2S0J4@2759|Eukaryota,3A1VD@33154|Opisthokonta,3P3G8@4751|Fungi,3QVG7@4890|Ascomycota,2051Z@147541|Dothideomycetes	4751|Fungi	S	Domain of unknown function (DUF3328)	-	-	-	-	-	-	-	-	-	-	-	-	DUF3328
g382.t1	35725.K2T100	1.59e-85	259.0	2C9WN@1|root,2S37A@2759|Eukaryota,3A4JH@33154|Opisthokonta,3P4CE@4751|Fungi,3QV18@4890|Ascomycota,204XJ@147541|Dothideomycetes	4751|Fungi	S	Acetyltransferase (GNAT) domain	-	-	-	-	-	-	-	-	-	-	-	-	Acetyltransf_3
g383.t1	85929.M3BXA6	2.33e-115	338.0	2CXHF@1|root,2RXIB@2759|Eukaryota,39Y6K@33154|Opisthokonta,3NUHT@4751|Fungi,3QN8C@4890|Ascomycota,208WB@147541|Dothideomycetes,3MPKQ@451867|Dothideomycetidae	4751|Fungi	S	Domain of unknown function (DUF3328)	-	-	-	-	-	-	-	-	-	-	-	-	DUF3328
g384.t1	310453.XP_007584847.1	1.17e-107	344.0	KOG1591@1|root,KOG1591@2759|Eukaryota,39UVM@33154|Opisthokonta,3NXWJ@4751|Fungi,3QJQB@4890|Ascomycota,204AE@147541|Dothideomycetes	4751|Fungi	E	Prolyl 4-hydroxylase alpha subunit homologues.	-	-	1.14.11.2	ko:K00472	ko00330,ko01100,map00330,map01100	-	R01252	RC00478	ko00000,ko00001,ko01000	-	-	-	2OG-FeII_Oxy_3
g385.t1	35725.K2S9U4	2.86e-268	733.0	COG1064@1|root,KOG0023@2759|Eukaryota,38EJ7@33154|Opisthokonta,3NVVI@4751|Fungi,3QKI8@4890|Ascomycota,1ZZEF@147541|Dothideomycetes	4751|Fungi	Q	Alcohol dehydrogenase GroES-like domain	-	-	1.1.1.2	ko:K00002	ko00010,ko00040,ko00561,ko00930,ko01100,ko01110,ko01120,ko01130,ko01220,map00010,map00040,map00561,map00930,map01100,map01110,map01120,map01130,map01220	M00014	R00746,R01041,R01481,R05231	RC00087,RC00088,RC00099,RC00108	ko00000,ko00001,ko00002,ko01000,ko04147	-	-	-	ADH_N,ADH_zinc_N
g386.t1	310453.XP_007583753.1	1.2e-262	720.0	COG1063@1|root,KOG0024@2759|Eukaryota,39SQD@33154|Opisthokonta,3P022@4751|Fungi,3QNPS@4890|Ascomycota,1ZZH1@147541|Dothideomycetes	4751|Fungi	Q	Alcohol dehydrogenase GroES-like domain	-	GO:0000721,GO:0003674,GO:0003824,GO:0005575,GO:0005622,GO:0005623,GO:0005737,GO:0006066,GO:0008150,GO:0008152,GO:0009058,GO:0016491,GO:0016614,GO:0016616,GO:0019751,GO:0034077,GO:0034079,GO:0034311,GO:0034312,GO:0042844,GO:0042845,GO:0044281,GO:0044283,GO:0044424,GO:0044464,GO:0046165,GO:0046173,GO:0055114,GO:0071704,GO:1901576,GO:1901615,GO:1901617,GO:1902652,GO:1902653	1.1.1.303,1.1.1.4	ko:K00004	ko00650,map00650	-	R02855,R02946,R10504	RC00205,RC00525	ko00000,ko00001,ko01000	-	-	-	ADH_N,ADH_zinc_N
g388.t1	35725.K2RGJ5	2.06e-67	207.0	2E0N4@1|root,2S828@2759|Eukaryota,3A6JN@33154|Opisthokonta,3P6S8@4751|Fungi,3QY3C@4890|Ascomycota	4751|Fungi	S	trafficking pga2	-	-	-	-	-	-	-	-	-	-	-	-	PGA2
g390.t1	35725.K2S9U9	7.67e-192	553.0	2AX57@1|root,2RZYG@2759|Eukaryota,3A0WG@33154|Opisthokonta,3P28H@4751|Fungi,3QVE1@4890|Ascomycota,209BS@147541|Dothideomycetes	4751|Fungi	S	extracellular protein	-	-	-	-	-	-	-	-	-	-	-	-	-
g391.t1	35725.K2S5S8	9.91e-145	434.0	COG2124@1|root,KOG0157@2759|Eukaryota,39TXH@33154|Opisthokonta,3NW2X@4751|Fungi,3QQSV@4890|Ascomycota	4751|Fungi	Q	Cytochrome p-450	-	-	1.7.1.14	ko:K15877	ko00910,ko01120,map00910,map01120	M00529	R02492,R09446,R09808,R09809	RC02794	ko00000,ko00001,ko00002,ko01000	-	-	-	p450
g392.t1	35725.K2SK10	1.18e-155	475.0	2D1SG@1|root,2SJ3V@2759|Eukaryota,39YD6@33154|Opisthokonta,3NXV3@4751|Fungi,3QP85@4890|Ascomycota,204AC@147541|Dothideomycetes	4751|Fungi	S	Heterokaryon incompatibility protein (HET)	-	-	-	-	-	-	-	-	-	-	-	-	HET
g393.t1	35725.K2RLM8	0.0	1716.0	COG0571@1|root,KOG0701@2759|Eukaryota,39W3A@33154|Opisthokonta,3NX67@4751|Fungi,3QKRM@4890|Ascomycota,1ZXD3@147541|Dothideomycetes	4751|Fungi	A	Belongs to the helicase family. Dicer subfamily	dcl2	GO:0003674,GO:0003676,GO:0003723,GO:0003824,GO:0004518,GO:0004519,GO:0004521,GO:0004525,GO:0004540,GO:0005488,GO:0005575,GO:0005622,GO:0005623,GO:0005634,GO:0005737,GO:0006139,GO:0006396,GO:0006725,GO:0006807,GO:0008150,GO:0008152,GO:0009892,GO:0009987,GO:0010033,GO:0010467,GO:0010468,GO:0010605,GO:0010608,GO:0010629,GO:0014070,GO:0016070,GO:0016246,GO:0016441,GO:0016442,GO:0016458,GO:0016787,GO:…	-	-	-	-	-	-	-	-	-	-	DEAD,Dicer_dimer,Helicase_C,ResIII,Ribonuclease_3
g399.t1	1108849.XP_002561470.1	6.93e-26	99.4	COG0251@1|root,2S1PE@2759|Eukaryota,3A3E9@33154|Opisthokonta,3P4FP@4751|Fungi,3QXQA@4890|Ascomycota	4751|Fungi	J	endoribonuclease L-PSP	-	-	-	-	-	-	-	-	-	-	-	-	Ribonuc_L-PSP
g400.t1	310453.XP_007585170.1	5.3e-187	528.0	COG1028@1|root,KOG1208@2759|Eukaryota,38CZD@33154|Opisthokonta,3NW36@4751|Fungi,3QKWG@4890|Ascomycota,20421@147541|Dothideomycetes	4751|Fungi	Q	short-chain dehydrogenase protein	-	-	-	-	-	-	-	-	-	-	-	-	adh_short
g402.t1	310453.XP_007585172.1	6.62e-75	226.0	KOG4487@1|root,KOG4487@2759|Eukaryota,3A6CR@33154|Opisthokonta,3P54N@4751|Fungi,3QXDP@4890|Ascomycota,2034T@147541|Dothideomycetes	4751|Fungi	S	Ctf8	-	-	-	ko:K11270	-	-	-	-	ko00000,ko03036	-	-	-	Ctf8
g403.t1	35725.K2S3Z5	1.19e-103	315.0	COG1965@1|root,KOG3413@2759|Eukaryota,3A3XZ@33154|Opisthokonta,3P5HA@4751|Fungi,3QW78@4890|Ascomycota,20296@147541|Dothideomycetes	4751|Fungi	P	Frataxin-like domain	YFH1	GO:0003674,GO:0003824,GO:0004322,GO:0005488,GO:0005506,GO:0005575,GO:0005622,GO:0005623,GO:0005737,GO:0005739,GO:0005759,GO:0006464,GO:0006518,GO:0006575,GO:0006725,GO:0006749,GO:0006778,GO:0006779,GO:0006783,GO:0006790,GO:0006807,GO:0006873,GO:0006875,GO:0006879,GO:0006950,GO:0006979,GO:0006996,GO:0007005,GO:0008150,GO:0008152,GO:0008198,GO:0008199,GO:0009058,GO:0009987,GO:0016043,GO:0016226,GO:…	1.16.3.1	ko:K19054	ko00860,map00860	-	R00078	RC02758	ko00000,ko00001,ko01000,ko03029	-	-	-	Frataxin_Cyay
g405.t1	310453.XP_007585177.1	2.03e-184	525.0	COG0531@1|root,KOG1289@2759|Eukaryota,38BSD@33154|Opisthokonta,3NWJI@4751|Fungi,3QMB4@4890|Ascomycota,200U7@147541|Dothideomycetes	4751|Fungi	E	Amino acid permease	TPO5	GO:0003333,GO:0003674,GO:0005215,GO:0005342,GO:0005575,GO:0005622,GO:0005623,GO:0005737,GO:0005783,GO:0005794,GO:0005886,GO:0005887,GO:0006810,GO:0006811,GO:0006820,GO:0006865,GO:0008150,GO:0008509,GO:0008514,GO:0012505,GO:0015075,GO:0015171,GO:0015179,GO:0015203,GO:0015291,GO:0015297,GO:0015318,GO:0015711,GO:0015807,GO:0015846,GO:0015849,GO:0016020,GO:0016021,GO:0022804,GO:0022857,GO:0031224,GO:…	-	-	-	-	-	-	-	-	-	-	AA_permease,AA_permease_2
g408.t1	310453.XP_007585181.1	0.0	2247.0	COG1020@1|root,KOG1178@2759|Eukaryota,38FV5@33154|Opisthokonta,3NWTQ@4751|Fungi,3QKU2@4890|Ascomycota,200GU@147541|Dothideomycetes	4751|Fungi	Q	Male sterility protein	LYS2	GO:0003674,GO:0003824,GO:0004043,GO:0005575,GO:0005622,GO:0005623,GO:0005737,GO:0006082,GO:0006520,GO:0006553,GO:0006807,GO:0008150,GO:0008152,GO:0008652,GO:0009058,GO:0009066,GO:0009067,GO:0009085,GO:0009987,GO:0016053,GO:0016491,GO:0016620,GO:0016903,GO:0019752,GO:0019878,GO:0043436,GO:0044237,GO:0044238,GO:0044249,GO:0044281,GO:0044283,GO:0044424,GO:0044464,GO:0046394,GO:0055114,GO:0071704,GO:…	1.2.1.95	ko:K00143	ko00300,ko01100,ko01110,ko01130,ko01230,map00300,map01100,map01110,map01130,map01230	M00030	R03098,R04390,R04863,R11679	RC00039,RC00043,RC00070,RC00080,RC00184,RC02816	ko00000,ko00001,ko00002,ko01000	-	-	iMM904.YBR115C,iND750.YBR115C	AMP-binding,AMP-binding_C,Condensation,NAD_binding_4,PP-binding
g409.t1	310453.XP_007585182.1	0.0	1087.0	28JN0@1|root,2QS15@2759|Eukaryota,38HMZ@33154|Opisthokonta,3NZ8U@4751|Fungi,3QMX7@4890|Ascomycota,1ZYR3@147541|Dothideomycetes	4751|Fungi	-	-	-	-	-	-	-	-	-	-	-	-	-	-	-
g410.t1	35725.K2RDL3	1.19e-74	226.0	2BVQR@1|root,2S2BT@2759|Eukaryota,3A31R@33154|Opisthokonta,3P3CF@4751|Fungi,3QVW6@4890|Ascomycota,202M2@147541|Dothideomycetes	4751|Fungi	-	-	-	-	-	-	-	-	-	-	-	-	-	-	-
g412.t1	310453.XP_007585184.1	0.0	912.0	28J4Z@1|root,2QRH3@2759|Eukaryota,399VW@33154|Opisthokonta,3NVMS@4751|Fungi,3QMWI@4890|Ascomycota	4751|Fungi	S	C6 zinc finger domain-containing protein	-	-	-	-	-	-	-	-	-	-	-	-	Fungal_trans_2,Zn_clus
g413.t1	310453.XP_007585185.1	4.64e-185	535.0	2C71R@1|root,2SMN8@2759|Eukaryota,3A2RV@33154|Opisthokonta,3P3J9@4751|Fungi,3QUDP@4890|Ascomycota	4751|Fungi	-	-	-	-	-	-	-	-	-	-	-	-	-	-	Zn_clus
g414.t1	310453.XP_007585186.1	4.3e-309	850.0	28QNI@1|root,2QXBB@2759|Eukaryota,38G4M@33154|Opisthokonta,3NYTR@4751|Fungi,3QR1U@4890|Ascomycota,1ZXG0@147541|Dothideomycetes	4751|Fungi	S	Protein of unknown function (DUF1593)	-	-	-	-	-	-	-	-	-	-	-	-	DUF1593
g415.t1	35725.K2RDL9	1.06e-231	637.0	COG0656@1|root,KOG1577@2759|Eukaryota,38HH0@33154|Opisthokonta,3NV0A@4751|Fungi,3QMT9@4890|Ascomycota,1ZXTF@147541|Dothideomycetes	4751|Fungi	S	Aldo/keto reductase family	-	-	1.1.1.307	ko:K17743	ko00040,ko01100,map00040,map01100	-	R01431,R09477	RC00133	ko00000,ko00001,ko01000	-	-	-	Aldo_ket_red
g417.t1	310453.XP_007585189.1	0.0	1361.0	COG0021@1|root,KOG0523@2759|Eukaryota,39RBK@33154|Opisthokonta,3NX4E@4751|Fungi,3QQD9@4890|Ascomycota,1ZXIE@147541|Dothideomycetes	4751|Fungi	G	Transketolase, thiamine diphosphate binding domain	-	-	2.2.1.3	ko:K17100	ko00680,ko01120,ko01200,map00680,map01120,map01200	M00344	R01440	RC00032,RC00130	ko00000,ko00001,ko00002,ko01000	-	-	-	Transket_pyr,Transketolase_C,Transketolase_N
g418.t1	35725.K2RDK7	5.28e-114	367.0	2EHV9@1|root,2SNEM@2759|Eukaryota,38WGI@33154|Opisthokonta,3Q0MC@4751|Fungi,3RAXW@4890|Ascomycota,205DH@147541|Dothideomycetes	35725.K2RDK7|-	B	GAL4-like Zn(II)2Cys6 (or C6 zinc) binuclear cluster DNA-binding domain	-	-	-	-	-	-	-	-	-	-	-	-	-
g419.t1	310453.XP_007580144.1	3.88e-41	137.0	2D7RD@1|root,2T763@2759|Eukaryota,3ADHA@33154|Opisthokonta,3P8P3@4751|Fungi,3R0MT@4890|Ascomycota	4751|Fungi	S	Fungal hydrophobin	-	-	-	-	-	-	-	-	-	-	-	-	Hydrophobin_2
g421.t1	5062.CADAORAP00011224	1.55e-129	399.0	COG0738@1|root,2QSZ7@2759|Eukaryota,39I3J@33154|Opisthokonta,3NWFD@4751|Fungi,3QQ06@4890|Ascomycota,20EAJ@147545|Eurotiomycetes,3S490@5042|Eurotiales	4751|Fungi	G	MFS efflux transporter	-	-	-	-	-	-	-	-	-	-	-	-	MFS_1
g424.t1	35725.K2RDK0	0.0	1323.0	2D3X1@1|root,2S51C@2759|Eukaryota,39TPK@33154|Opisthokonta,3NXMM@4751|Fungi,3QQ3T@4890|Ascomycota,2029H@147541|Dothideomycetes	4751|Fungi	S	Growth-Arrest-Specific Protein 2 Domain	-	-	-	-	-	-	-	-	-	-	-	-	GAS2
g425.t1	35725.K2S2T9	1.01e-57	189.0	2C9C5@1|root,2SF70@2759|Eukaryota,3A9DP@33154|Opisthokonta,3P1Y9@4751|Fungi,3QY1Y@4890|Ascomycota,201J5@147541|Dothideomycetes	4751|Fungi	-	-	-	-	-	-	-	-	-	-	-	-	-	-	-
g426.t1	35725.K2RLH1	3e-102	298.0	2EI4P@1|root,2SNMP@2759|Eukaryota,3A3D0@33154|Opisthokonta,3P3T9@4751|Fungi,3QVSG@4890|Ascomycota,20235@147541|Dothideomycetes	4751|Fungi	-	-	-	-	-	-	-	-	-	-	-	-	-	-	-
g427.t1	35725.K2R975	4.34e-73	239.0	2D7TY@1|root,2S59S@2759|Eukaryota,3A6M2@33154|Opisthokonta,3P5IE@4751|Fungi,3QXGS@4890|Ascomycota	4751|Fungi	-	-	-	-	-	-	-	-	-	-	-	-	-	-	Cyclin_N
g428.t1	35725.K2RDJ4	0.0	1808.0	COG0553@1|root,KOG1001@2759|Eukaryota,39C66@33154|Opisthokonta,3NWA8@4751|Fungi,3QMUM@4890|Ascomycota,1ZZ6U@147541|Dothideomycetes	4751|Fungi	KL	SNF2 family N-terminal domain	-	-	-	-	-	-	-	-	-	-	-	-	Helicase_C,SNF2_N
g429.t1	35725.K2QM92	0.0	1590.0	COG0604@1|root,KOG1198@2759|Eukaryota,39PQT@33154|Opisthokonta,3Q5ZK@4751|Fungi,3RP1X@4890|Ascomycota,209US@147541|Dothideomycetes	4751|Fungi	C	Luciferase-like monooxygenase	-	-	-	-	-	-	-	-	-	-	-	-	ADH_zinc_N,Bac_luciferase
g430.t1	35725.K2RLG7	3.25e-58	191.0	COG5045@1|root,KOG3344@2759|Eukaryota,3A3IE@33154|Opisthokonta,3P3VQ@4751|Fungi,3QMD2@4890|Ascomycota,201KS@147541|Dothideomycetes	4751|Fungi	J	Plectin/S10 domain	-	GO:0000028,GO:0002181,GO:0003674,GO:0003676,GO:0003723,GO:0003735,GO:0005198,GO:0005488,GO:0005575,GO:0005622,GO:0005623,GO:0005737,GO:0005829,GO:0005840,GO:0006403,GO:0006405,GO:0006407,GO:0006412,GO:0006518,GO:0006611,GO:0006807,GO:0006810,GO:0006886,GO:0006913,GO:0006996,GO:0008104,GO:0008150,GO:0008152,GO:0009058,GO:0009059,GO:0009987,GO:0010467,GO:0015031,GO:0015833,GO:0015931,GO:0015935,GO:…	-	ko:K02947	ko03010,map03010	M00177	-	-	br01610,ko00000,ko00001,ko00002,ko03011	-	-	-	S10_plectin
g431.t1	35725.K2R971	1.77e-147	421.0	KOG2827@1|root,KOG2827@2759|Eukaryota,38STT@33154|Opisthokonta,3NXK5@4751|Fungi,3QJGX@4890|Ascomycota,201M6@147541|Dothideomycetes	4751|Fungi	S	Telomere stability and silencing	-	GO:0000375,GO:0000377,GO:0000398,GO:0005575,GO:0005622,GO:0005623,GO:0005634,GO:0005681,GO:0005737,GO:0006139,GO:0006325,GO:0006342,GO:0006355,GO:0006396,GO:0006397,GO:0006725,GO:0006807,GO:0006996,GO:0008150,GO:0008152,GO:0008380,GO:0009889,GO:0009890,GO:0009892,GO:0009987,GO:0010467,GO:0010468,GO:0010556,GO:0010558,GO:0010605,GO:0010629,GO:0016043,GO:0016070,GO:0016071,GO:0016458,GO:0019219,GO:…	-	-	-	-	-	-	-	-	-	-	Telomere_Sde2
g432.t1	5022.CBX93040	3.99e-222	637.0	COG0624@1|root,2QPR4@2759|Eukaryota,38F26@33154|Opisthokonta,3NWKV@4751|Fungi,3QJII@4890|Ascomycota,1ZXH5@147541|Dothideomycetes,4KAZI@92860|Pleosporales	4751|Fungi	E	Peptidase family M20/M25/M40	-	-	-	-	-	-	-	-	-	-	-	-	M20_dimer,Peptidase_M20,Peptidase_M28
g434.t1	35725.K2RLG2	0.0	1698.0	COG4850@1|root,2QT5E@2759|Eukaryota,38W63@33154|Opisthokonta,3NTW2@4751|Fungi,3QM80@4890|Ascomycota,209Q8@147541|Dothideomycetes	4751|Fungi	S	Uncharacterized conserved protein (DUF2183)	-	GO:0003674,GO:0003824,GO:0005575,GO:0005622,GO:0005623,GO:0005737,GO:0005856,GO:0005938,GO:0006629,GO:0006793,GO:0006796,GO:0006996,GO:0007010,GO:0008150,GO:0008152,GO:0008195,GO:0009987,GO:0015629,GO:0016043,GO:0016311,GO:0016787,GO:0016788,GO:0016791,GO:0030029,GO:0030036,GO:0030479,GO:0030863,GO:0030864,GO:0042578,GO:0043226,GO:0043228,GO:0043229,GO:0043232,GO:0044237,GO:0044238,GO:0044255,GO:…	-	-	-	-	-	-	-	-	-	-	DUF2183
g435.t1	35725.K2R968	7.49e-311	860.0	COG1275@1|root,2QV03@2759|Eukaryota,38HKD@33154|Opisthokonta,3NYZR@4751|Fungi,3QK0A@4890|Ascomycota,1ZYCP@147541|Dothideomycetes	4751|Fungi	P	Voltage-dependent anion channel	-	GO:0003674,GO:0005215,GO:0005310,GO:0005342,GO:0005575,GO:0006810,GO:0006811,GO:0006812,GO:0006820,GO:0006835,GO:0006855,GO:0008150,GO:0008324,GO:0008509,GO:0008514,GO:0015075,GO:0015077,GO:0015078,GO:0015140,GO:0015141,GO:0015238,GO:0015291,GO:0015293,GO:0015294,GO:0015295,GO:0015318,GO:0015366,GO:0015556,GO:0015672,GO:0015711,GO:0015740,GO:0015743,GO:0015744,GO:0015849,GO:0015893,GO:0016020,GO:…	-	-	-	-	-	-	-	-	-	-	SLAC1
g436.t1	5057.CADACLAP00000406	2.86e-09	66.2	COG0667@1|root,2QU2T@2759|Eukaryota,38G7V@33154|Opisthokonta,3NUHU@4751|Fungi,3QM22@4890|Ascomycota,20CHF@147545|Eurotiomycetes	4751|Fungi	C	Aldo/keto reductase family	-	-	-	ko:K15303	ko00980,map00980	-	R09412,R09413,R09414,R09415	RC00099	ko00000,ko00001	-	-	-	Aldo_ket_red
g437.t1	35725.K2S2S3	0.0	1046.0	COG3104@1|root,KOG1237@2759|Eukaryota,38GCY@33154|Opisthokonta,3NVVT@4751|Fungi,3QJX1@4890|Ascomycota,1ZY2U@147541|Dothideomycetes	4751|Fungi	E	POT family	PTR2	-	-	ko:K03305	-	-	-	-	ko00000	2.A.17	-	-	PTR2
g438.t1	35725.K2RLF7	7.62e-298	834.0	2B0MQ@1|root,2S088@2759|Eukaryota,39JQ4@33154|Opisthokonta,3Q422@4751|Fungi,3RM6G@4890|Ascomycota,1ZXFY@147541|Dothideomycetes	4751|Fungi	S	Uncharacterized protein conserved in bacteria (DUF2236)	-	-	-	-	-	-	-	-	-	-	-	-	DUF2236
g439.t1	35725.K2RDG8	0.0	1186.0	KOG4469@1|root,KOG4469@2759|Eukaryota,38GF1@33154|Opisthokonta,3NWFK@4751|Fungi,3QJNQ@4890|Ascomycota,20094@147541|Dothideomycetes	4751|Fungi	S	Rgp1	RGP1	GO:0000139,GO:0003674,GO:0005085,GO:0005088,GO:0005488,GO:0005515,GO:0005575,GO:0005622,GO:0005623,GO:0005737,GO:0005794,GO:0006810,GO:0008150,GO:0009966,GO:0009967,GO:0010646,GO:0010647,GO:0012505,GO:0016020,GO:0016192,GO:0016197,GO:0016482,GO:0017016,GO:0017112,GO:0017137,GO:0019899,GO:0023051,GO:0023056,GO:0031090,GO:0031267,GO:0031984,GO:0032006,GO:0032008,GO:0032045,GO:0032991,GO:0034066,GO:…	-	ko:K20477	-	-	-	-	ko00000,ko04131	-	-	-	Rgp1
g440.t1	35725.K2QM69	1.45e-45	158.0	2CHM1@1|root,2SQV7@2759|Eukaryota,3A6Y4@33154|Opisthokonta,3P58W@4751|Fungi,3QY57@4890|Ascomycota,2035M@147541|Dothideomycetes	4751|Fungi	-	-	-	-	-	-	-	-	-	-	-	-	-	-	-
g441.t1	310453.XP_007588372.1	9.42e-187	526.0	COG0665@1|root,KOG3923@2759|Eukaryota,39SQP@33154|Opisthokonta,3NXYK@4751|Fungi,3QKPT@4890|Ascomycota,1ZXC9@147541|Dothideomycetes	4751|Fungi	E	FAD dependent oxidoreductase	-	-	1.4.3.3	ko:K00273	ko00260,ko00311,ko00330,ko00472,ko01100,ko01130,ko04146,map00260,map00311,map00330,map00472,map01100,map01130,map04146	-	R00366,R02457,R02894,R02923,R04221,R07400	RC00006,RC00018,RC00135	ko00000,ko00001,ko01000	-	-	-	DAO
g442.t1	35725.K2RLF2	1.87e-125	409.0	2D31Z@1|root,2SPY3@2759|Eukaryota,3A2AR@33154|Opisthokonta,3P5K4@4751|Fungi,3QNRI@4890|Ascomycota,2033Z@147541|Dothideomycetes	4751|Fungi	-	-	-	-	-	-	-	-	-	-	-	-	-	-	-
g443.t1	35725.K2R958	0.0	1789.0	COG0209@1|root,KOG1112@2759|Eukaryota,38B81@33154|Opisthokonta,3NWE4@4751|Fungi,3QKVZ@4890|Ascomycota,201BC@147541|Dothideomycetes	4751|Fungi	F	Provides the precursors necessary for DNA synthesis. Catalyzes the biosynthesis of deoxyribonucleotides from the corresponding ribonucleotides	RNR1	GO:0000166,GO:0003674,GO:0003824,GO:0004550,GO:0004748,GO:0005488,GO:0005524,GO:0005575,GO:0005622,GO:0005623,GO:0005634,GO:0005737,GO:0005739,GO:0005829,GO:0005971,GO:0006139,GO:0006165,GO:0006213,GO:0006220,GO:0006221,GO:0006235,GO:0006240,GO:0006725,GO:0006753,GO:0006793,GO:0006796,GO:0006807,GO:0008144,GO:0008150,GO:0008152,GO:0009058,GO:0009116,GO:0009117,GO:0009119,GO:0009132,GO:0009133,GO:…	1.17.4.1	ko:K10807	ko00230,ko00240,ko00480,ko00983,ko01100,map00230,map00240,map00480,map00983,map01100	M00053	R02017,R02019,R02024,R08363,R08364,R11893	RC00613,RC01003	ko00000,ko00001,ko00002,ko01000,ko03400	-	-	-	ATP-cone,Ribonuc_red_lgC,Ribonuc_red_lgN
g444.t1	35725.K2QM60	4.03e-135	398.0	KOG3756@1|root,KOG3756@2759|Eukaryota,3A475@33154|Opisthokonta,3P3YQ@4751|Fungi,3QVME@4890|Ascomycota,2031N@147541|Dothideomycetes	4751|Fungi	S	pinin/SDK/memA/ protein conserved region	-	-	-	-	-	-	-	-	-	-	-	-	Pinin_SDK_memA
g445.t1	35725.K2S2R2	2.84e-241	663.0	COG0596@1|root,KOG4178@2759|Eukaryota,39WAD@33154|Opisthokonta,3NZHF@4751|Fungi,3QNFP@4890|Ascomycota,1ZX8K@147541|Dothideomycetes	4751|Fungi	I	alpha/beta hydrolase fold	-	-	3.1.3.76,3.3.2.10	ko:K08726	ko00590,ko00625,ko01100,ko01120,ko04146,map00590,map00625,map01100,map01120,map04146	-	R05842,R07108,R07109,R07110,R07111	RC01477,RC01757	ko00000,ko00001,ko01000,ko01002,ko01009	-	-	-	Abhydrolase_1
g446.t1	310453.XP_007579862.1	4.2e-266	731.0	COG1063@1|root,KOG0024@2759|Eukaryota,38QZD@33154|Opisthokonta,3NUAP@4751|Fungi,3QRWS@4890|Ascomycota,2047Y@147541|Dothideomycetes	4751|Fungi	Q	Alcohol dehydrogenase GroES-like domain	-	-	1.1.1.14	ko:K00008	ko00040,ko00051,ko01100,map00040,map00051,map01100	M00014	R00875,R01896	RC00085,RC00102	ko00000,ko00001,ko00002,ko01000	-	-	-	ADH_N,ADH_zinc_N
g447.t1	35725.K2R953	4.22e-252	703.0	COG1310@1|root,KOG3050@2759|Eukaryota,38DQP@33154|Opisthokonta,3NW2Z@4751|Fungi,3QQR0@4890|Ascomycota,1ZXWS@147541|Dothideomycetes	4751|Fungi	OT	Maintenance of mitochondrial structure and function	-	GO:0000003,GO:0000338,GO:0000909,GO:0003006,GO:0005575,GO:0005622,GO:0005623,GO:0005634,GO:0006464,GO:0006508,GO:0006807,GO:0007275,GO:0008150,GO:0008152,GO:0008180,GO:0009987,GO:0019538,GO:0019953,GO:0022414,GO:0030582,GO:0030584,GO:0032501,GO:0032502,GO:0032991,GO:0036211,GO:0043170,GO:0043226,GO:0043227,GO:0043229,GO:0043231,GO:0043412,GO:0044237,GO:0044238,GO:0044260,GO:0044267,GO:0044422,GO:…	-	ko:K12179	-	-	-	-	ko00000,ko04121	-	-	-	JAB,MitMem_reg
g449.t1	35725.K2S2Q4	6.93e-193	562.0	2EMD7@1|root,2SR2P@2759|Eukaryota,3AA8F@33154|Opisthokonta,3P6WX@4751|Fungi,3QZKX@4890|Ascomycota,203CR@147541|Dothideomycetes	4751|Fungi	-	-	-	-	-	-	-	-	-	-	-	-	-	-	-
g451.t1	35725.K2R950	5.33e-199	556.0	COG0604@1|root,KOG1198@2759|Eukaryota,39SMA@33154|Opisthokonta,3P1G3@4751|Fungi,3QS1S@4890|Ascomycota,1ZXN9@147541|Dothideomycetes	4751|Fungi	C	Alcohol dehydrogenase GroES-like domain	-	-	-	-	-	-	-	-	-	-	-	-	ADH_N,ADH_zinc_N
g452.t1	35725.K2RDE5	0.0	919.0	2CMKV@1|root,2QQRB@2759|Eukaryota,39JIX@33154|Opisthokonta,3Q3W3@4751|Fungi,3RKZD@4890|Ascomycota,1ZZC9@147541|Dothideomycetes	4751|Fungi	S	Protein of unknown function (DUF3445)	-	-	-	-	-	-	-	-	-	-	-	-	DUF3445
g453.t1	35725.K2QM48	0.0	967.0	COG2072@1|root,KOG1399@2759|Eukaryota,38CFF@33154|Opisthokonta,3NUZI@4751|Fungi,3QR8P@4890|Ascomycota,2011U@147541|Dothideomycetes	4751|Fungi	Q	Pyridine nucleotide-disulphide oxidoreductase	-	-	-	-	-	-	-	-	-	-	-	-	FMO-like,NAD_binding_8
g454.t1	35725.K2S2P8	0.0	1013.0	COG1796@1|root,KOG2534@2759|Eukaryota,38C9S@33154|Opisthokonta,3NYUB@4751|Fungi,3QP4X@4890|Ascomycota,1ZY2H@147541|Dothideomycetes	4751|Fungi	L	DNA polymerase X family	-	GO:0000278,GO:0000726,GO:0000731,GO:0003674,GO:0003824,GO:0003887,GO:0003896,GO:0003899,GO:0006139,GO:0006259,GO:0006260,GO:0006261,GO:0006269,GO:0006281,GO:0006284,GO:0006287,GO:0006301,GO:0006302,GO:0006303,GO:0006725,GO:0006807,GO:0006950,GO:0006974,GO:0007049,GO:0008150,GO:0008152,GO:0009058,GO:0009059,GO:0009987,GO:0016070,GO:0016740,GO:0016772,GO:0016779,GO:0016829,GO:0016835,GO:0018130,GO:…	2.7.7.7	ko:K03512,ko:K03513,ko:K10981	ko03410,ko03450,map03410,map03450	M00296	-	-	ko00000,ko00001,ko00002,ko01000,ko03400	-	-	-	DNA_pol_B_palm,DNA_pol_B_thumb,DNA_pol_lambd_f,HHH_8
g456.t1	33188.XP_002544183.1	1.16e-16	82.0	COG1179@1|root,KOG2018@2759|Eukaryota,38EFZ@33154|Opisthokonta,3NVU4@4751|Fungi,3QNI4@4890|Ascomycota,20B9C@147545|Eurotiomycetes,3B0MD@33183|Onygenales	4751|Fungi	O	ThiF family	-	GO:0003674,GO:0003824,GO:0005575,GO:0005622,GO:0005623,GO:0005737,GO:0005739,GO:0005740,GO:0005741,GO:0006139,GO:0006396,GO:0006399,GO:0006400,GO:0006725,GO:0006807,GO:0008033,GO:0008150,GO:0008152,GO:0008641,GO:0009451,GO:0009987,GO:0010467,GO:0016020,GO:0016070,GO:0016829,GO:0016835,GO:0016836,GO:0016874,GO:0016877,GO:0019867,GO:0031090,GO:0031966,GO:0031967,GO:0031968,GO:0031975,GO:0034470,GO:…	-	ko:K22132	-	-	-	-	ko00000,ko03016	-	-	-	ThiF
g457.t1	35725.K2RLD5	3.86e-140	428.0	COG1179@1|root,KOG4157@1|root,KOG2018@2759|Eukaryota,KOG4157@2759|Eukaryota,38EFZ@33154|Opisthokonta,3NVU4@4751|Fungi,3QNI4@4890|Ascomycota,201AW@147541|Dothideomycetes	4751|Fungi	O	ThiF family	-	GO:0003674,GO:0003824,GO:0005575,GO:0005622,GO:0005623,GO:0005737,GO:0005739,GO:0005740,GO:0005741,GO:0006139,GO:0006396,GO:0006399,GO:0006400,GO:0006725,GO:0006807,GO:0008033,GO:0008150,GO:0008152,GO:0008641,GO:0009451,GO:0009987,GO:0010467,GO:0016020,GO:0016070,GO:0016829,GO:0016835,GO:0016836,GO:0016874,GO:0016877,GO:0019867,GO:0031090,GO:0031966,GO:0031967,GO:0031968,GO:0031975,GO:0034470,GO:…	-	ko:K22132	-	-	-	-	ko00000,ko03016	-	-	-	ThiF
g459.t1	35725.K2R945	1.07e-225	629.0	COG1028@1|root,KOG0725@2759|Eukaryota,3905U@33154|Opisthokonta,3NVVN@4751|Fungi,3QK8D@4890|Ascomycota,1ZZA7@147541|Dothideomycetes	4751|Fungi	Q	Enoyl-(Acyl carrier protein) reductase	SPS19	GO:0000003,GO:0003006,GO:0003674,GO:0003824,GO:0005575,GO:0005622,GO:0005623,GO:0005737,GO:0005777,GO:0005782,GO:0006082,GO:0006629,GO:0006631,GO:0007049,GO:0008150,GO:0008152,GO:0008670,GO:0009056,GO:0009062,GO:0009653,GO:0009987,GO:0016042,GO:0016054,GO:0016491,GO:0016627,GO:0016628,GO:0019752,GO:0019953,GO:0022402,GO:0022413,GO:0022414,GO:0030154,GO:0030435,GO:0030437,GO:0031907,GO:0031974,GO:…	1.3.1.34	ko:K13237	ko04146,map04146	-	-	-	ko00000,ko00001,ko01000	-	-	-	adh_short_C2
g460.t1	35725.K2RDD8	3.55e-104	302.0	2DZQX@1|root,2S77Q@2759|Eukaryota,3A7KI@33154|Opisthokonta,3P4XI@4751|Fungi,3QY8K@4890|Ascomycota,202TT@147541|Dothideomycetes	4751|Fungi	-	-	-	-	-	ko:K19717	ko04139,map04139	-	-	-	ko00000,ko00001,ko04131	-	-	-	DUF1772
g461.t1	35725.K2S2P2	6.15e-163	472.0	2D1FQ@1|root,2SHYE@2759|Eukaryota,39T2C@33154|Opisthokonta,3NURP@4751|Fungi,3RJCE@4890|Ascomycota,201CG@147541|Dothideomycetes	4751|Fungi	G	Belongs to the tannase family	-	-	3.1.1.73	ko:K09252	-	-	-	-	ko00000,ko01000	-	-	-	Tannase
g464.t1	35725.K2R942	5.06e-177	496.0	2CXIE@1|root,2RXTJ@2759|Eukaryota,39SMW@33154|Opisthokonta,3P1UP@4751|Fungi,3QR6M@4890|Ascomycota,201R1@147541|Dothideomycetes	4751|Fungi	-	-	-	-	-	-	-	-	-	-	-	-	-	-	-
g465.t1	310453.XP_007586227.1	2.94e-74	237.0	2D2MD@1|root,2SNAH@2759|Eukaryota,3A1N6@33154|Opisthokonta,3P3CB@4751|Fungi,3QW0E@4890|Ascomycota,202WV@147541|Dothideomycetes	4751|Fungi	S	integral membrane protein	-	-	-	-	-	-	-	-	-	-	-	-	-
g466.t1	310453.XP_007586233.1	1.46e-248	684.0	COG2175@1|root,2SKCE@2759|Eukaryota,38GVG@33154|Opisthokonta,3NXH7@4751|Fungi,3QP5J@4890|Ascomycota,204SK@147541|Dothideomycetes	4751|Fungi	E	Taurine catabolism dioxygenase TauD, TfdA family	-	-	-	-	-	-	-	-	-	-	-	-	TauD
g467.t1	35725.K2S2N7	4.34e-262	733.0	COG2124@1|root,KOG0158@2759|Eukaryota,39YVM@33154|Opisthokonta,3Q4B3@4751|Fungi,3RN8D@4890|Ascomycota,209VX@147541|Dothideomycetes	4751|Fungi	Q	Cytochrome P450	-	-	-	-	-	-	-	-	-	-	-	-	p450
g468.t1	35725.K2RLC1	0.0	1053.0	2CXNG@1|root,2RYQA@2759|Eukaryota,39TH2@33154|Opisthokonta,3NWGU@4751|Fungi,3QM29@4890|Ascomycota,1ZYT7@147541|Dothideomycetes	4751|Fungi	I	Cryptococcal mannosyltransferase 1	-	-	-	-	-	-	-	-	-	-	-	-	CAP59_mtransfer
g469.t1	310453.XP_007587189.1	1.15e-139	454.0	2F0H9@1|root,2T1NJ@2759|Eukaryota,3AD6M@33154|Opisthokonta,3P6F8@4751|Fungi,3QXRS@4890|Ascomycota,205DI@147541|Dothideomycetes	4751|Fungi	-	-	-	-	-	-	-	-	-	-	-	-	-	-	-
g472.t1	35725.K2S2N2	0.0	1442.0	KOG2175@1|root,KOG2175@2759|Eukaryota,38EYR@33154|Opisthokonta,3NV03@4751|Fungi,3QK2A@4890|Ascomycota,1ZZ7S@147541|Dothideomycetes	4751|Fungi	G	Component of IIS longevity pathway SMK-1	PSY2	GO:0000003,GO:0000075,GO:0000228,GO:0000785,GO:0000790,GO:0003674,GO:0005575,GO:0005622,GO:0005623,GO:0005634,GO:0005694,GO:0006282,GO:0006464,GO:0006470,GO:0006793,GO:0006796,GO:0006807,GO:0006950,GO:0006974,GO:0007049,GO:0007063,GO:0007154,GO:0007165,GO:0008047,GO:0008150,GO:0008152,GO:0008287,GO:0009893,GO:0009966,GO:0009968,GO:0009987,GO:0010564,GO:0010604,GO:0010639,GO:0010646,GO:0010648,GO:…	-	ko:K17491	ko04212,ko04922,map04212,map04922	-	-	-	ko00000,ko00001,ko01009,ko03400	-	-	-	SMK-1
g474.t1	35725.K2RLB4	0.0	892.0	COG2021@1|root,2QRIX@2759|Eukaryota,38CBT@33154|Opisthokonta,3NXB4@4751|Fungi,3QN8R@4890|Ascomycota,1ZZ4V@147541|Dothideomycetes	4751|Fungi	H	alpha/beta hydrolase fold	-	GO:0000096,GO:0000097,GO:0003674,GO:0003824,GO:0004414,GO:0006082,GO:0006520,GO:0006555,GO:0006790,GO:0006807,GO:0008150,GO:0008152,GO:0008374,GO:0008652,GO:0009058,GO:0009066,GO:0009067,GO:0009069,GO:0009086,GO:0009092,GO:0009987,GO:0016053,GO:0016407,GO:0016413,GO:0016740,GO:0016746,GO:0016747,GO:0019752,GO:0043436,GO:0044237,GO:0044238,GO:0044249,GO:0044272,GO:0044281,GO:0044283,GO:0046394,GO:…	2.3.1.31	ko:K00641	ko00270,ko01100,ko01130,map00270,map01100,map01130	-	R01776	RC00004,RC00041	ko00000,ko00001,ko01000	-	-	-	Abhydrolase_1
g475.t1	35725.K2R934	0.0	980.0	COG5391@1|root,KOG2273@2759|Eukaryota,38FQS@33154|Opisthokonta,3NV7M@4751|Fungi,3QKHG@4890|Ascomycota,1ZZVZ@147541|Dothideomycetes	4751|Fungi	U	Plays a role in vesicular protein sorting	VPS17	GO:0000003,GO:0003006,GO:0003674,GO:0005488,GO:0005543,GO:0005575,GO:0005622,GO:0005623,GO:0005628,GO:0005737,GO:0005768,GO:0006810,GO:0006886,GO:0006897,GO:0006996,GO:0007049,GO:0008104,GO:0008150,GO:0008289,GO:0009653,GO:0009987,GO:0010927,GO:0012505,GO:0015031,GO:0015833,GO:0016020,GO:0016043,GO:0016050,GO:0016192,GO:0016197,GO:0016482,GO:0019898,GO:0019953,GO:0022402,GO:0022413,GO:0022414,GO:…	-	-	-	-	-	-	-	-	-	-	PX,Vps5
g476.t1	310453.XP_007587192.1	0.0	1134.0	COG0480@1|root,KOG0465@2759|Eukaryota,39J91@33154|Opisthokonta,3NV1B@4751|Fungi,3QN3C@4890|Ascomycota,2005U@147541|Dothideomycetes	4751|Fungi	J	Mitochondrial GTPase that mediates the disassembly of ribosomes from messenger RNA at the termination of mitochondrial protein biosynthesis. Not involved in the GTP-dependent ribosomal translocation step during translation elongation	MEF2	GO:0000002,GO:0000166,GO:0001882,GO:0001883,GO:0003674,GO:0003676,GO:0003723,GO:0003746,GO:0003824,GO:0003924,GO:0005488,GO:0005525,GO:0005575,GO:0005622,GO:0005623,GO:0005737,GO:0005739,GO:0005829,GO:0006412,GO:0006414,GO:0006518,GO:0006807,GO:0006996,GO:0007005,GO:0008135,GO:0008150,GO:0008152,GO:0009058,GO:0009059,GO:0009987,GO:0010467,GO:0016043,GO:0016462,GO:0016787,GO:0016817,GO:0016818,GO:…	-	ko:K02355	-	-	-	-	ko00000,ko03012,ko03029	-	-	-	EFG_C,EFG_II,GTP_EFTU,GTP_EFTU_D2
g477.t1	35725.K2QM25	6.23e-203	570.0	KOG0118@1|root,KOG0118@2759|Eukaryota,38I3K@33154|Opisthokonta,3NZQ5@4751|Fungi,3QMAU@4890|Ascomycota,200N4@147541|Dothideomycetes	4751|Fungi	A	RNA recognition motif	-	GO:0000228,GO:0000723,GO:0000781,GO:0000784,GO:0003674,GO:0003676,GO:0003677,GO:0003697,GO:0003723,GO:0005488,GO:0005575,GO:0005622,GO:0005623,GO:0005634,GO:0005694,GO:0006139,GO:0006259,GO:0006725,GO:0006807,GO:0006996,GO:0008150,GO:0008152,GO:0009987,GO:0016043,GO:0031974,GO:0031981,GO:0032200,GO:0034641,GO:0042162,GO:0042592,GO:0043047,GO:0043170,GO:0043226,GO:0043227,GO:0043228,GO:0043229,GO:…	-	-	-	-	-	-	-	-	-	-	RRM_1
g479.t1	310453.XP_007587196.1	7.32e-296	821.0	COG0369@1|root,KOG1159@2759|Eukaryota,38DM1@33154|Opisthokonta,3NUCM@4751|Fungi,3QJZ9@4890|Ascomycota,2017D@147541|Dothideomycetes	4751|Fungi	C	Component of the cytosolic iron-sulfur (Fe-S) protein assembly (CIA) machinery. Required for the maturation of extramitochondrial Fe-S proteins. Part of an electron transfer chain functioning in an early step of cytosolic Fe-S biogenesis. Transfers electrons from NADPH to the Fe-S cluster of DRE2. Positively controls H(2)O(2)-induced cell death	TAH18	GO:0000166,GO:0001505,GO:0003674,GO:0003824,GO:0005488,GO:0005515,GO:0005575,GO:0005622,GO:0005623,GO:0005737,GO:0005739,GO:0005829,GO:0006790,GO:0006807,GO:0006809,GO:0008150,GO:0008152,GO:0009058,GO:0009889,GO:0009891,GO:0009893,GO:0009987,GO:0010181,GO:0010941,GO:0010942,GO:0016043,GO:0016226,GO:0016491,GO:0016651,GO:0017144,GO:0019222,GO:0022607,GO:0031163,GO:0031323,GO:0031325,GO:0031326,GO:…	-	-	-	-	-	-	-	-	-	-	FAD_binding_1,Flavodoxin_1,NAD_binding_1
g482.t1	310453.XP_007580965.1	3.23e-163	460.0	COG1028@1|root,KOG1200@2759|Eukaryota,39WD5@33154|Opisthokonta,3NYFT@4751|Fungi,3QSEJ@4890|Ascomycota,1ZXQB@147541|Dothideomycetes	4751|Fungi	Q	KR domain	-	-	-	-	-	-	-	-	-	-	-	-	adh_short_C2
g483.t1	35725.K2RDB8	3.82e-185	522.0	KOG1747@1|root,KOG1747@2759|Eukaryota,38DWE@33154|Opisthokonta,3NXFR@4751|Fungi,3QS6R@4890|Ascomycota,200SD@147541|Dothideomycetes	4751|Fungi	W	Actin depolymerisation factor/cofilin -like domains	TWF1	GO:0003674,GO:0003779,GO:0003785,GO:0005488,GO:0005515,GO:0005575,GO:0005622,GO:0005623,GO:0005737,GO:0005856,GO:0005884,GO:0005937,GO:0005938,GO:0006996,GO:0007010,GO:0007015,GO:0008064,GO:0008092,GO:0008104,GO:0008150,GO:0008154,GO:0009987,GO:0010638,GO:0010639,GO:0015629,GO:0016043,GO:0022411,GO:0030029,GO:0030036,GO:0030042,GO:0030427,GO:0030479,GO:0030832,GO:0030833,GO:0030834,GO:0030836,GO:…	-	ko:K08870	-	-	-	-	ko00000	-	-	-	Cofilin_ADF
g484.t1	310453.XP_007580967.1	3.54e-194	541.0	KOG0756@1|root,KOG0756@2759|Eukaryota,39H2P@33154|Opisthokonta,3NVPF@4751|Fungi,3QMV3@4890|Ascomycota,1ZYIP@147541|Dothideomycetes	4751|Fungi	C	Belongs to the mitochondrial carrier (TC 2.A.29) family	SFC1	GO:0003674,GO:0005215,GO:0005310,GO:0005342,GO:0005469,GO:0005575,GO:0005622,GO:0005623,GO:0005737,GO:0005739,GO:0005740,GO:0005743,GO:0006810,GO:0006811,GO:0006820,GO:0006835,GO:0006839,GO:0006855,GO:0008150,GO:0008509,GO:0008514,GO:0015075,GO:0015138,GO:0015141,GO:0015238,GO:0015291,GO:0015297,GO:0015318,GO:0015556,GO:0015711,GO:0015740,GO:0015741,GO:0015744,GO:0015849,GO:0015893,GO:0016020,GO:…	-	ko:K15100	-	-	-	-	ko00000,ko02000	2.A.29.7	-	-	Mito_carr
g485.t1	35725.K2S2M1	0.0	2134.0	COG5307@1|root,KOG0929@2759|Eukaryota,39SV3@33154|Opisthokonta,3NW3N@4751|Fungi,3QKKT@4890|Ascomycota,2017P@147541|Dothideomycetes	4751|Fungi	U	Sec7 domain	-	GO:0000139,GO:0003674,GO:0005085,GO:0005086,GO:0005488,GO:0005515,GO:0005575,GO:0005622,GO:0005623,GO:0005737,GO:0005739,GO:0005794,GO:0006810,GO:0006886,GO:0006887,GO:0006950,GO:0008104,GO:0008150,GO:0009966,GO:0009967,GO:0009987,GO:0010646,GO:0010647,GO:0012505,GO:0015031,GO:0015833,GO:0016020,GO:0016192,GO:0019899,GO:0023051,GO:0023052,GO:0023056,GO:0031090,GO:0031984,GO:0032012,GO:0032014,GO:…	-	-	-	-	-	-	-	-	-	-	PH,PH_9,Sec7
g486.t1	310453.XP_007580969.1	0.0	1071.0	COG2866@1|root,KOG2650@2759|Eukaryota,38DUK@33154|Opisthokonta,3NXUQ@4751|Fungi,3QK57@4890|Ascomycota,1ZZ1F@147541|Dothideomycetes	4751|Fungi	O	Zn_pept	ECM14	GO:0000322,GO:0000323,GO:0000324,GO:0003674,GO:0003824,GO:0004175,GO:0004180,GO:0004181,GO:0004222,GO:0005575,GO:0005576,GO:0005615,GO:0005622,GO:0005623,GO:0005737,GO:0005773,GO:0006508,GO:0006807,GO:0008150,GO:0008152,GO:0008233,GO:0008235,GO:0008237,GO:0008238,GO:0009272,GO:0009987,GO:0016787,GO:0019538,GO:0042546,GO:0043170,GO:0043226,GO:0043227,GO:0043229,GO:0043231,GO:0044085,GO:0044238,GO:…	-	ko:K08783	-	-	-	-	ko00000,ko01000,ko01002	-	-	-	Peptidase_M14
g488.t1	310453.XP_007580971.1	8.42e-93	271.0	2BBTQ@1|root,2S0YM@2759|Eukaryota,3A662@33154|Opisthokonta,3P5VC@4751|Fungi,3QX7M@4890|Ascomycota,202G4@147541|Dothideomycetes	4751|Fungi	S	Putative transmembrane protein 170	-	GO:0005575,GO:0016020,GO:0016021,GO:0031224,GO:0044425	-	-	-	-	-	-	-	-	-	-	Tmemb_170
g489.t1	35725.K2S2L6	0.0	1157.0	2CE3K@1|root,2S88F@2759|Eukaryota,39JDD@33154|Opisthokonta,3Q3Q4@4751|Fungi,3RKSH@4890|Ascomycota	4751|Fungi	S	Peroxisomal membrane protein Pex17	-	-	-	-	-	-	-	-	-	-	-	-	-
g490.t1	310453.XP_007580972.1	2e-273	760.0	COG2145@1|root,2QS2M@2759|Eukaryota,38EVB@33154|Opisthokonta,3NTW4@4751|Fungi,3QQ75@4890|Ascomycota,1ZXD2@147541|Dothideomycetes	4751|Fungi	H	Thiamine monophosphate synthase	THI6	GO:0003674,GO:0003824,GO:0004417,GO:0004789,GO:0005575,GO:0005622,GO:0005623,GO:0005737,GO:0005829,GO:0006725,GO:0006766,GO:0006767,GO:0006772,GO:0006790,GO:0006793,GO:0006796,GO:0006807,GO:0008150,GO:0008152,GO:0009058,GO:0009110,GO:0009228,GO:0009987,GO:0016301,GO:0016310,GO:0016740,GO:0016765,GO:0016772,GO:0016773,GO:0017144,GO:0018130,GO:0019438,GO:0034641,GO:0042364,GO:0042723,GO:0042724,GO:…	2.5.1.3,2.7.1.50	ko:K14154	ko00730,ko01100,map00730,map01100	M00127	R03223,R04448,R10712	RC00002,RC00017,RC00224,RC03255,RC03397	ko00000,ko00001,ko00002,ko01000	-	-	-	HK,TMP-TENI
g491.t1	35725.K2QM03	8.48e-295	808.0	COG0462@1|root,KOG0225@2759|Eukaryota,38G37@33154|Opisthokonta,3NUI6@4751|Fungi,3QPU2@4890|Ascomycota,1ZZZ0@147541|Dothideomycetes	4751|Fungi	C	The pyruvate dehydrogenase complex catalyzes the overall conversion of pyruvate to acetyl-CoA and CO(2)	PDA1	GO:0003674,GO:0003824,GO:0004738,GO:0004739,GO:0005575,GO:0005622,GO:0005623,GO:0005634,GO:0005730,GO:0005737,GO:0005739,GO:0005759,GO:0005967,GO:0006082,GO:0006084,GO:0006085,GO:0006086,GO:0006090,GO:0006091,GO:0006099,GO:0006101,GO:0006139,GO:0006163,GO:0006164,GO:0006637,GO:0006725,GO:0006732,GO:0006753,GO:0006790,GO:0006793,GO:0006796,GO:0006807,GO:0007124,GO:0008150,GO:0008152,GO:0009058,GO:…	1.2.4.1	ko:K00161	ko00010,ko00020,ko00620,ko01100,ko01110,ko01120,ko01130,ko01200,ko04066,ko04922,ko05230,map00010,map00020,map00620,map01100,map01110,map01120,map01130,map01200,map04066,map04922,map05230	M00307	R00014,R00209,R01699,R03270	RC00004,RC00027,RC00627,RC02742,RC02744,RC02882	br01601,ko00000,ko00001,ko00002,ko01000	-	-	iMM904.YER178W,iND750.YER178W	E1_dh
g492.t1	310453.XP_007580974.1	1.09e-284	793.0	KOG2696@1|root,KOG2696@2759|Eukaryota,38YSJ@33154|Opisthokonta,3NWPI@4751|Fungi,3QK65@4890|Ascomycota,1ZZQK@147541|Dothideomycetes	4751|Fungi	B	Catalytic component of the histone acetylase B (HAT-B) complex. Has intrinsic substrate specificity that modifies lysine in recognition sequence GXGKXG. Involved in DNA double-strand break repair	HAT1	GO:0000123,GO:0000228,GO:0000302,GO:0000785,GO:0000790,GO:0001558,GO:0003674,GO:0003682,GO:0003824,GO:0004402,GO:0005488,GO:0005515,GO:0005575,GO:0005622,GO:0005623,GO:0005634,GO:0005654,GO:0005694,GO:0005737,GO:0006139,GO:0006259,GO:0006281,GO:0006325,GO:0006342,GO:0006348,GO:0006355,GO:0006464,GO:0006473,GO:0006475,GO:0006725,GO:0006807,GO:0006950,GO:0006974,GO:0006979,GO:0006996,GO:0008080,GO:…	2.3.1.48	ko:K11303	ko05034,map05034	-	-	-	ko00000,ko00001,ko01000,ko03036	-	-	-	Acetyltransf_1,Hat1_N
g493.t1	35725.K2RL90	1.13e-241	670.0	KOG3907@1|root,KOG3907@2759|Eukaryota,38EXN@33154|Opisthokonta,3NWZP@4751|Fungi,3QK67@4890|Ascomycota,200JH@147541|Dothideomycetes	4751|Fungi	U	ZIP Zinc transporter	-	GO:0000041,GO:0000139,GO:0003674,GO:0005215,GO:0005384,GO:0005385,GO:0005575,GO:0005622,GO:0005623,GO:0005737,GO:0005768,GO:0005770,GO:0005783,GO:0005794,GO:0005802,GO:0006810,GO:0006811,GO:0006812,GO:0006828,GO:0006829,GO:0006873,GO:0006875,GO:0008150,GO:0008324,GO:0009987,GO:0012505,GO:0015075,GO:0015318,GO:0016020,GO:0016021,GO:0019725,GO:0022857,GO:0022890,GO:0030001,GO:0030003,GO:0030026,GO:…	-	ko:K14715	-	-	-	-	ko00000,ko02000	2.A.5.2.1,2.A.5.7.1	-	-	Zip
g494.t1	35725.K2R918	1.91e-176	530.0	KOG0773@1|root,KOG0773@2759|Eukaryota,39U86@33154|Opisthokonta,3P03E@4751|Fungi,3QJGF@4890|Ascomycota	4751|Fungi	K	homeobox and C2H2 transcription factor	HMLALPHA2	GO:0000003,GO:0000122,GO:0000981,GO:0001196,GO:0001198,GO:0001227,GO:0003006,GO:0003674,GO:0003676,GO:0003677,GO:0003700,GO:0005488,GO:0005575,GO:0005622,GO:0005623,GO:0005634,GO:0006355,GO:0006357,GO:0007530,GO:0007531,GO:0007532,GO:0008150,GO:0008301,GO:0009405,GO:0009889,GO:0009890,GO:0009892,GO:0009987,GO:0010468,GO:0010556,GO:0010558,GO:0010605,GO:0010629,GO:0019219,GO:0019222,GO:0022414,GO:…	-	ko:K09359	ko04113,map04113	-	-	-	ko00000,ko00001,ko03000	-	-	-	Homeobox,Homeobox_KN
g495.t1	35725.K2S2K3	0.0	2569.0	COG0474@1|root,KOG0206@2759|Eukaryota,38BZ2@33154|Opisthokonta,3NX4W@4751|Fungi,3QQ2B@4890|Ascomycota,1ZY0D@147541|Dothideomycetes	4751|Fungi	P	Belongs to the cation transport ATPase (P-type) (TC 3.A.3) family. Type IV subfamily	DRS2	GO:0000028,GO:0000749,GO:0003674,GO:0003824,GO:0004012,GO:0005215,GO:0005319,GO:0005548,GO:0005575,GO:0005622,GO:0005623,GO:0005737,GO:0005783,GO:0005794,GO:0005802,GO:0005886,GO:0006810,GO:0006811,GO:0006820,GO:0006869,GO:0006886,GO:0006892,GO:0006897,GO:0006900,GO:0006996,GO:0008104,GO:0008150,GO:0009987,GO:0010033,GO:0010876,GO:0012505,GO:0015031,GO:0015711,GO:0015748,GO:0015833,GO:0015914,GO:…	3.6.3.1	ko:K14802	-	-	-	-	ko00000,ko01000,ko03009	3.A.3.8	-	-	Cation_ATPase,E1-E2_ATPase,Hydrolase,PhoLip_ATPase_C,PhoLip_ATPase_N
g496.t1	310453.XP_007580978.1	1.93e-54	180.0	COG0665@1|root,KOG3923@2759|Eukaryota,39SQP@33154|Opisthokonta,3P2MY@4751|Fungi,3QUQ7@4890|Ascomycota,201EA@147541|Dothideomycetes	4751|Fungi	E	FAD dependent oxidoreductase	-	-	-	-	-	-	-	-	-	-	-	-	DAO
g498.t1	35725.K2RL84	3.12e-180	516.0	COG0494@1|root,KOG3041@2759|Eukaryota,39XMH@33154|Opisthokonta,3P0BG@4751|Fungi,3QPHP@4890|Ascomycota,205AY@147541|Dothideomycetes	4751|Fungi	L	Nudix family	-	-	-	-	-	-	-	-	-	-	-	-	NUDIX
g500.t1	35725.K2S2J5	1.05e-261	721.0	COG1601@1|root,KOG2767@2759|Eukaryota,38DWM@33154|Opisthokonta,3NUY5@4751|Fungi,3QPWD@4890|Ascomycota,1ZZMN@147541|Dothideomycetes	4751|Fungi	J	domain present in translation initiation factor eIF2B and eIF5	TIF5	GO:0001732,GO:0002181,GO:0002183,GO:0003674,GO:0003676,GO:0003723,GO:0003743,GO:0005092,GO:0005096,GO:0005488,GO:0005515,GO:0005575,GO:0005622,GO:0005623,GO:0005737,GO:0005829,GO:0005840,GO:0006412,GO:0006413,GO:0006417,GO:0006446,GO:0006518,GO:0006807,GO:0006996,GO:0008047,GO:0008135,GO:0008150,GO:0008152,GO:0009058,GO:0009059,GO:0009889,GO:0009890,GO:0009892,GO:0009987,GO:0010467,GO:0010468,GO:…	-	ko:K03262	ko03013,ko04214,map03013,map04214	-	-	-	ko00000,ko00001,ko03012	-	-	-	W2,eIF-5_eIF-2B
g501.t1	35725.K2RL80	3.03e-48	156.0	2E6GF@1|root,2SD63@2759|Eukaryota,3ABQV@33154|Opisthokonta,3P8SD@4751|Fungi,3QZSQ@4890|Ascomycota,2039V@147541|Dothideomycetes	4751|Fungi	S	Surfeit locus protein 5 subunit 22 of Mediator complex	-	GO:0003674,GO:0003712,GO:0003713,GO:0005575,GO:0005622,GO:0005623,GO:0005634,GO:0005654,GO:0006355,GO:0006357,GO:0008150,GO:0009889,GO:0009891,GO:0009893,GO:0010468,GO:0010556,GO:0010557,GO:0010604,GO:0016592,GO:0019219,GO:0019222,GO:0031323,GO:0031325,GO:0031326,GO:0031328,GO:0031974,GO:0031981,GO:0032991,GO:0043226,GO:0043227,GO:0043229,GO:0043231,GO:0043233,GO:0044422,GO:0044424,GO:0044428,GO:…	-	ko:K15140	-	-	-	-	ko00000,ko03021	-	-	-	Med22
g502.t1	35725.K2R909	2.15e-123	357.0	COG0262@1|root,KOG1324@2759|Eukaryota,3A5M4@33154|Opisthokonta,3P56D@4751|Fungi,3QUA4@4890|Ascomycota,2023R@147541|Dothideomycetes	4751|Fungi	H	Belongs to the dihydrofolate reductase family	-	GO:0003674,GO:0003824,GO:0004146,GO:0006082,GO:0006575,GO:0006725,GO:0006732,GO:0006760,GO:0006807,GO:0008150,GO:0008152,GO:0009058,GO:0009108,GO:0009396,GO:0009987,GO:0016053,GO:0016491,GO:0016645,GO:0016646,GO:0018130,GO:0019438,GO:0019752,GO:0034641,GO:0042398,GO:0042558,GO:0042559,GO:0043436,GO:0043603,GO:0043604,GO:0043648,GO:0044237,GO:0044249,GO:0044271,GO:0044281,GO:0044283,GO:0046394,GO:…	1.5.1.3	ko:K00287	ko00670,ko00790,ko01100,ko01523,map00670,map00790,map01100,map01523	M00126,M00840	R00936,R00937,R00939,R00940,R02235,R02236,R11765	RC00109,RC00110,RC00158	ko00000,ko00001,ko00002,ko01000	-	-	-	DHFR_1
g503.t1	35725.K2QLY7	0.0	990.0	COG2021@1|root,2QR3J@2759|Eukaryota,38CHD@33154|Opisthokonta,3NVHE@4751|Fungi,3QM8P@4890|Ascomycota,200NJ@147541|Dothideomycetes	4751|Fungi	H	alpha/beta hydrolase fold	cys2	GO:0000096,GO:0000097,GO:0003674,GO:0003824,GO:0004414,GO:0006082,GO:0006520,GO:0006534,GO:0006535,GO:0006555,GO:0006563,GO:0006790,GO:0006807,GO:0008150,GO:0008152,GO:0008374,GO:0008652,GO:0009001,GO:0009058,GO:0009066,GO:0009069,GO:0009070,GO:0009987,GO:0016053,GO:0016407,GO:0016412,GO:0016413,GO:0016740,GO:0016746,GO:0016747,GO:0019344,GO:0019752,GO:0043436,GO:0044237,GO:0044238,GO:0044249,GO:…	2.3.1.31	ko:K00641	ko00270,ko01100,ko01130,map00270,map01100,map01130	-	R01776	RC00004,RC00041	ko00000,ko00001,ko01000	-	-	-	Abhydrolase_1
g505.t1	310453.XP_007585602.1	7.38e-169	473.0	2E17G@1|root,2S2TB@2759|Eukaryota,3A42H@33154|Opisthokonta,3P41F@4751|Fungi,3QX3T@4890|Ascomycota,203N2@147541|Dothideomycetes	4751|Fungi	S	Protein of unknown function (DUF1349)	-	-	-	-	-	-	-	-	-	-	-	-	DUF1349
g507.t1	310453.XP_007580985.1	1.5e-232	641.0	COG0204@1|root,KOG2898@2759|Eukaryota,38EMP@33154|Opisthokonta,3NXYP@4751|Fungi,3QN7M@4890|Ascomycota,1ZX7Y@147541|Dothideomycetes	4751|Fungi	I	Phosphate acyltransferases	vps66	GO:0003674,GO:0003824,GO:0003841,GO:0006629,GO:0006638,GO:0006639,GO:0006641,GO:0008150,GO:0008152,GO:0008374,GO:0008610,GO:0009058,GO:0009987,GO:0016411,GO:0016740,GO:0016746,GO:0016747,GO:0019432,GO:0042171,GO:0044237,GO:0044238,GO:0044249,GO:0044255,GO:0045017,GO:0046460,GO:0046463,GO:0046486,GO:0071617,GO:0071704,GO:1901576	-	-	-	-	-	-	-	-	-	-	Acyltransferase
g508.t1	35725.K2RL71	0.0	1179.0	COG5059@1|root,KOG0239@2759|Eukaryota,38D7J@33154|Opisthokonta,3NX16@4751|Fungi,3QJXP@4890|Ascomycota,2009C@147541|Dothideomycetes	4751|Fungi	Z	Belongs to the TRAFAC class myosin-kinesin ATPase superfamily. Kinesin family	KAR3	GO:0000003,GO:0000022,GO:0000070,GO:0000166,GO:0000226,GO:0000228,GO:0000235,GO:0000278,GO:0000280,GO:0000741,GO:0000742,GO:0000743,GO:0000746,GO:0000747,GO:0000775,GO:0000776,GO:0000777,GO:0000778,GO:0000779,GO:0000780,GO:0000793,GO:0000794,GO:0000819,GO:0000922,GO:0001578,GO:0003674,GO:0003774,GO:0003777,GO:0003824,GO:0005488,GO:0005515,GO:0005524,GO:0005575,GO:0005622,GO:0005623,GO:0005634,GO:…	-	ko:K10405,ko:K17945	-	-	-	-	ko00000,ko03029,ko03036,ko04131,ko04812	-	-	-	Kinesin
g509.t1	35725.K2R901	4.45e-307	845.0	COG0428@1|root,KOG2474@2759|Eukaryota,38GFA@33154|Opisthokonta,3NZD6@4751|Fungi,3QQTU@4890|Ascomycota,1ZY5V@147541|Dothideomycetes	4751|Fungi	P	ZIP Zinc transporter	ZRT3	GO:0000041,GO:0000322,GO:0000323,GO:0000324,GO:0000329,GO:0003674,GO:0005215,GO:0005385,GO:0005575,GO:0005622,GO:0005623,GO:0005737,GO:0005773,GO:0005774,GO:0005783,GO:0005789,GO:0006810,GO:0006811,GO:0006812,GO:0006829,GO:0006873,GO:0006875,GO:0006882,GO:0007034,GO:0008150,GO:0008324,GO:0009987,GO:0012505,GO:0015075,GO:0015318,GO:0016020,GO:0016021,GO:0019725,GO:0022857,GO:0022890,GO:0030001,GO:…	-	ko:K07238	-	-	-	-	ko00000,ko02000	2.A.5.5	-	-	Zip
g510.t1	310453.XP_007585599.1	0.0	1103.0	COG0129@1|root,KOG2448@2759|Eukaryota,38F28@33154|Opisthokonta,3NUBR@4751|Fungi,3QK1W@4890|Ascomycota,1ZXZ8@147541|Dothideomycetes	4751|Fungi	E	Dehydratase family	ILV3	GO:0003674,GO:0003824,GO:0004160,GO:0005575,GO:0005622,GO:0005623,GO:0005737,GO:0005739,GO:0006082,GO:0006520,GO:0006549,GO:0006551,GO:0006573,GO:0006807,GO:0008150,GO:0008152,GO:0008652,GO:0009058,GO:0009081,GO:0009082,GO:0009097,GO:0009099,GO:0009987,GO:0016053,GO:0016829,GO:0016835,GO:0016836,GO:0019752,GO:0043226,GO:0043227,GO:0043229,GO:0043231,GO:0043436,GO:0044237,GO:0044238,GO:0044249,GO:…	4.2.1.9	ko:K01687	ko00290,ko00770,ko01100,ko01110,ko01130,ko01210,ko01230,map00290,map00770,map01100,map01110,map01130,map01210,map01230	M00019,M00570	R01209,R04441,R05070	RC00468,RC01714	ko00000,ko00001,ko00002,ko01000	-	-	-	ILVD_EDD
g512.t1	310453.XP_007585604.1	0.0	1042.0	COG5190@1|root,KOG1605@2759|Eukaryota,38D0R@33154|Opisthokonta,3NTXG@4751|Fungi,3QKT2@4890|Ascomycota,1ZXXT@147541|Dothideomycetes	4751|Fungi	K	catalytic domain of ctd-like phosphatases	-	GO:0003674,GO:0003824,GO:0004721,GO:0005575,GO:0005622,GO:0005623,GO:0005737,GO:0005829,GO:0005886,GO:0006355,GO:0006357,GO:0006464,GO:0006470,GO:0006793,GO:0006796,GO:0006807,GO:0006950,GO:0006970,GO:0008150,GO:0008152,GO:0009266,GO:0009408,GO:0009628,GO:0009651,GO:0009889,GO:0009987,GO:0010468,GO:0010556,GO:0016020,GO:0016311,GO:0016787,GO:0016788,GO:0016791,GO:0019219,GO:0019222,GO:0019538,GO:…	3.1.3.16	ko:K15731	-	-	-	-	ko00000,ko01000,ko01009,ko03021	-	-	-	NIF
g513.t1	35725.K2S2H4	1.51e-91	288.0	COG4886@1|root,KOG0531@2759|Eukaryota,38C24@33154|Opisthokonta,3NUKW@4751|Fungi,3QKQQ@4890|Ascomycota,1ZXI3@147541|Dothideomycetes	4751|Fungi	T	occurring C-terminal to leucine-rich repeats	sds22	GO:0000164,GO:0003674,GO:0004857,GO:0004864,GO:0004865,GO:0005575,GO:0005622,GO:0005623,GO:0005634,GO:0005737,GO:0007059,GO:0007088,GO:0007346,GO:0008047,GO:0008104,GO:0008150,GO:0008287,GO:0009892,GO:0009896,GO:0009987,GO:0010563,GO:0010564,GO:0010605,GO:0010638,GO:0010921,GO:0010923,GO:0010965,GO:0019208,GO:0019211,GO:0019212,GO:0019220,GO:0019222,GO:0019888,GO:0023052,GO:0030071,GO:0030234,GO:…	-	ko:K17550	-	-	-	-	ko00000,ko01009	-	-	-	LRR_4,LRR_6,LRR_8
g515.t1	35725.K2RL65	4.38e-139	395.0	COG5596@1|root,KOG3324@2759|Eukaryota,39RT6@33154|Opisthokonta,3NW8D@4751|Fungi,3QMFC@4890|Ascomycota,1ZYDS@147541|Dothideomycetes	4751|Fungi	U	mitochondrial import inner membrane translocase subunit tim23	TIM23	GO:0003674,GO:0005048,GO:0005488,GO:0005575,GO:0005622,GO:0005623,GO:0005737,GO:0005739,GO:0005740,GO:0005743,GO:0005744,GO:0006605,GO:0006626,GO:0006810,GO:0006839,GO:0006886,GO:0006996,GO:0007005,GO:0008104,GO:0008150,GO:0009987,GO:0015031,GO:0015833,GO:0016020,GO:0016021,GO:0016043,GO:0017038,GO:0019866,GO:0030150,GO:0030943,GO:0031090,GO:0031224,GO:0031300,GO:0031301,GO:0031304,GO:0031305,GO:…	-	ko:K17794	ko04212,map04212	-	-	-	ko00000,ko00001,ko02000,ko03029	3.A.8.1	-	-	Tim17
g516.t1	35725.K2R8Z7	0.0	2387.0	COG5543@1|root,KOG1810@2759|Eukaryota,38XNQ@33154|Opisthokonta,3NXN0@4751|Fungi,3QQB1@4890|Ascomycota,1ZZ2K@147541|Dothideomycetes	4751|Fungi	D	Putative death-receptor fusion protein (DUF2428)	-	GO:0001510,GO:0005575,GO:0005622,GO:0005623,GO:0005737,GO:0006139,GO:0006396,GO:0006399,GO:0006400,GO:0006725,GO:0006807,GO:0008033,GO:0008150,GO:0008152,GO:0009451,GO:0009987,GO:0010467,GO:0016070,GO:0030488,GO:0032259,GO:0032991,GO:0034470,GO:0034641,GO:0034660,GO:0043170,GO:0043412,GO:0043414,GO:0044237,GO:0044238,GO:0044260,GO:0044424,GO:0044464,GO:0046483,GO:0071704,GO:0090304,GO:1901360	-	-	-	-	-	-	-	-	-	-	DUF2428
g517.t1	35725.K2RD77	1.78e-313	864.0	KOG0255@1|root,KOG0255@2759|Eukaryota,38D5E@33154|Opisthokonta,3NTW3@4751|Fungi,3QST9@4890|Ascomycota	4751|Fungi	S	MFS multidrug transporter	-	-	-	-	-	-	-	-	-	-	-	-	MFS_1
g519.t1	310453.XP_007581539.1	2.23e-236	650.0	COG0667@1|root,2QU2T@2759|Eukaryota,38G7V@33154|Opisthokonta,3NUHU@4751|Fungi,3QM22@4890|Ascomycota,201AA@147541|Dothideomycetes	4751|Fungi	C	Aldo/keto reductase family	-	-	-	ko:K15303	ko00980,map00980	-	R09412,R09413,R09414,R09415	RC00099	ko00000,ko00001	-	-	-	Aldo_ket_red
g521.t1	35725.K2R8Z2	5.06e-144	406.0	COG0494@1|root,KOG3041@2759|Eukaryota,39WPU@33154|Opisthokonta,3NZ8Q@4751|Fungi,3QPD9@4890|Ascomycota,20951@147541|Dothideomycetes	4751|Fungi	L	NUDIX domain	YSA1	GO:0003674,GO:0003824,GO:0005575,GO:0005622,GO:0005623,GO:0005634,GO:0005737,GO:0005739,GO:0006139,GO:0006725,GO:0006753,GO:0006793,GO:0006796,GO:0006807,GO:0008150,GO:0008152,GO:0009056,GO:0009058,GO:0009132,GO:0009134,GO:0009185,GO:0009191,GO:0009987,GO:0016462,GO:0016787,GO:0016817,GO:0016818,GO:0018130,GO:0019438,GO:0019439,GO:0019637,GO:0019693,GO:0034404,GO:0034641,GO:0034654,GO:0034655,GO:…	3.6.1.13	ko:K01515	ko00230,map00230	-	R01054	RC00002	ko00000,ko00001,ko01000	-	-	-	NUDIX
g522.t1	310453.XP_007582069.1	0.0	1053.0	COG0504@1|root,KOG2387@2759|Eukaryota,38H1I@33154|Opisthokonta,3NU1Q@4751|Fungi,3QMA1@4890|Ascomycota,20190@147541|Dothideomycetes	4751|Fungi	F	Catalyzes the ATP-dependent amination of UTP to CTP with either L-glutamine or ammonia as the source of nitrogen	URA7	GO:0000322,GO:0000323,GO:0000324,GO:0003674,GO:0003824,GO:0003883,GO:0005575,GO:0005622,GO:0005623,GO:0005737,GO:0005773,GO:0005829,GO:0006139,GO:0006206,GO:0006207,GO:0006213,GO:0006220,GO:0006221,GO:0006241,GO:0006629,GO:0006644,GO:0006725,GO:0006753,GO:0006793,GO:0006796,GO:0006807,GO:0008150,GO:0008152,GO:0008610,GO:0008654,GO:0009058,GO:0009112,GO:0009116,GO:0009117,GO:0009119,GO:0009141,GO:…	6.3.4.2	ko:K01937	ko00240,ko01100,map00240,map01100	M00052	R00571,R00573	RC00010,RC00074	ko00000,ko00001,ko00002,ko01000	-	-	-	CTP_synth_N,GATase
g523.t1	35725.K2QLX2	8.3e-280	772.0	2BH76@1|root,2RYR6@2759|Eukaryota,39YJT@33154|Opisthokonta,3NYQM@4751|Fungi,3QRYF@4890|Ascomycota,201W8@147541|Dothideomycetes	4751|Fungi	K	Velvet factor	-	-	-	-	-	-	-	-	-	-	-	-	Velvet
g527.t1	35725.K2S2G2	0.0	1164.0	COG0101@1|root,KOG2553@2759|Eukaryota,38F38@33154|Opisthokonta,3NVYM@4751|Fungi,3QNKA@4890|Ascomycota,1ZXA4@147541|Dothideomycetes	4751|Fungi	J	tRNA pseudouridine synthase	PUS1	GO:0001522,GO:0003674,GO:0003676,GO:0003723,GO:0003729,GO:0003824,GO:0005488,GO:0005575,GO:0005622,GO:0005623,GO:0005634,GO:0005737,GO:0005739,GO:0006139,GO:0006396,GO:0006399,GO:0006400,GO:0006725,GO:0006807,GO:0008033,GO:0008150,GO:0008152,GO:0009451,GO:0009982,GO:0009987,GO:0010467,GO:0016070,GO:0016071,GO:0016073,GO:0016556,GO:0016853,GO:0016866,GO:0031119,GO:0031120,GO:0034470,GO:0034641,GO:…	5.4.99.12,5.4.99.44	ko:K06173,ko:K15452	-	-	-	-	ko00000,ko01000,ko03016	-	-	iMM904.YGL063W,iND750.YGL063W	PseudoU_synth_1
g528.t1	35725.K2RL57	2.44e-223	627.0	COG1675@1|root,KOG2593@2759|Eukaryota,38EEP@33154|Opisthokonta,3NX1S@4751|Fungi,3QP73@4890|Ascomycota	4751|Fungi	K	transcription initiation factor IIE subunit alpha	-	GO:0000428,GO:0000988,GO:0000990,GO:0000991,GO:0000993,GO:0001098,GO:0001099,GO:0001112,GO:0001113,GO:0001120,GO:0003674,GO:0005488,GO:0005515,GO:0005575,GO:0005622,GO:0005623,GO:0005634,GO:0005654,GO:0005667,GO:0005673,GO:0005737,GO:0005739,GO:0006139,GO:0006351,GO:0006352,GO:0006355,GO:0006357,GO:0006366,GO:0006367,GO:0006725,GO:0006807,GO:0008150,GO:0008152,GO:0009058,GO:0009059,GO:0009889,GO:…	-	ko:K03136	ko03022,ko05169,ko05203,map03022,map05169,map05203	-	-	-	ko00000,ko00001,ko03021	-	-	-	TFIIE-A_C,TFIIE_alpha,TF_Zn_Ribbon
g529.t1	35725.K2R8Z0	0.0	1018.0	KOG2376@1|root,KOG2376@2759|Eukaryota,38BBP@33154|Opisthokonta,3NWFW@4751|Fungi,3QM7U@4890|Ascomycota,1ZYM3@147541|Dothideomycetes	4751|Fungi	J	Signal-recognition-particle assembly has a crucial role in targeting secretory proteins to the rough endoplasmic reticulum membrane	srp72	GO:0005575,GO:0005622,GO:0005623,GO:0005737,GO:0005786,GO:0006605,GO:0006612,GO:0006613,GO:0006614,GO:0006616,GO:0006810,GO:0006886,GO:0008104,GO:0008150,GO:0015031,GO:0015833,GO:0032991,GO:0033036,GO:0033365,GO:0034613,GO:0042886,GO:0044424,GO:0044444,GO:0044464,GO:0045047,GO:0045184,GO:0046907,GO:0048500,GO:0051179,GO:0051234,GO:0051641,GO:0051649,GO:0055085,GO:0065002,GO:0070727,GO:0070972,GO:…	-	ko:K03108	ko03060,map03060	-	-	-	ko00000,ko00001,ko02044	3.A.5.9	-	-	SRP72,SRP_TPR_like
g530.t1	35725.K2QLW9	0.0	920.0	COG0654@1|root,KOG1298@2759|Eukaryota,38HUH@33154|Opisthokonta,3NUIZ@4751|Fungi,3QMEH@4890|Ascomycota,200GN@147541|Dothideomycetes	4751|Fungi	I	Squalene epoxidase	ERG1	GO:0003674,GO:0003824,GO:0004497,GO:0004506,GO:0005488,GO:0005575,GO:0005622,GO:0005623,GO:0005737,GO:0005783,GO:0005789,GO:0005811,GO:0005886,GO:0006066,GO:0006629,GO:0006694,GO:0006696,GO:0006950,GO:0007154,GO:0008144,GO:0008150,GO:0008152,GO:0008202,GO:0008204,GO:0008610,GO:0009058,GO:0009267,GO:0009605,GO:0009607,GO:0009987,GO:0009991,GO:0010570,GO:0012505,GO:0016020,GO:0016125,GO:0016126,GO:…	1.14.14.17	ko:K00511	ko00100,ko00909,ko01100,ko01110,ko01130,map00100,map00909,map01100,map01110,map01130	-	R02874	RC00201	ko00000,ko00001,ko01000	-	-	-	DAO,FAD_binding_3,SE
g531.t1	35725.K2S2F4	2.04e-219	623.0	2C77S@1|root,2SAHG@2759|Eukaryota,3A8K5@33154|Opisthokonta,3P7QA@4751|Fungi,3QYV7@4890|Ascomycota,205EC@147541|Dothideomycetes	4751|Fungi	-	-	-	-	-	-	-	-	-	-	-	-	-	-	-
g534.t1	35725.K2R8Y5	0.0	3836.0	COG5077@1|root,KOG1866@2759|Eukaryota,38D00@33154|Opisthokonta,3NUAQ@4751|Fungi,3QQ7J@4890|Ascomycota,1ZYRK@147541|Dothideomycetes	4751|Fungi	O	Belongs to the peptidase C19 family	-	-	3.4.19.12	ko:K11853	-	-	-	-	ko00000,ko01000,ko01002,ko04121	-	-	-	DUF3517,UCH
g535.t1	61459.XP_007779780.1	2.47e-33	125.0	2BWI9@1|root,2S6UT@2759|Eukaryota,3A8RD@33154|Opisthokonta,3P6KZ@4751|Fungi,3QUZZ@4890|Ascomycota	4751|Fungi	S	RNase P subunit Pop3	POP3	-	3.1.26.5	ko:K14522	ko03008,ko03013,map03008,map03013	-	-	-	ko00000,ko00001,ko01000,ko03009,ko03016,ko03029	-	-	-	RNase_P_pop3
g536.t1	35725.K2RD66	3.81e-113	338.0	2ERG6@1|root,2SU99@2759|Eukaryota,3AQ6X@33154|Opisthokonta,3PGCA@4751|Fungi,3R4QD@4890|Ascomycota,203DZ@147541|Dothideomycetes	4751|Fungi	-	-	-	-	-	-	-	-	-	-	-	-	-	-	-
g538.t1	35725.K2QLW5	7.71e-118	338.0	COG0760@1|root,KOG3259@2759|Eukaryota,3A05V@33154|Opisthokonta,3P1QY@4751|Fungi,3QU7T@4890|Ascomycota,2023C@147541|Dothideomycetes	4751|Fungi	O	peptidyl-prolyl cis-trans isomerase	pin1	GO:0000122,GO:0000413,GO:0000993,GO:0001098,GO:0001099,GO:0001932,GO:0003674,GO:0003755,GO:0003824,GO:0005488,GO:0005515,GO:0005575,GO:0005622,GO:0005623,GO:0005634,GO:0006139,GO:0006325,GO:0006351,GO:0006353,GO:0006355,GO:0006357,GO:0006366,GO:0006369,GO:0006396,GO:0006397,GO:0006457,GO:0006464,GO:0006479,GO:0006725,GO:0006807,GO:0006996,GO:0008150,GO:0008152,GO:0008213,GO:0009058,GO:0009059,GO:…	5.2.1.8	ko:K09578	ko04622,map04622	-	-	-	ko00000,ko00001,ko01000,ko03021,ko03110	-	-	-	Rotamase,WW
g539.t1	35725.K2S2E6	1.15e-182	525.0	28NQE@1|root,2QVA8@2759|Eukaryota,39Y4W@33154|Opisthokonta,3NZFJ@4751|Fungi,3QM2Z@4890|Ascomycota,200JU@147541|Dothideomycetes	4751|Fungi	S	Altered inheritance of mitochondria protein 6	AIM6	-	-	-	-	-	-	-	-	-	-	-	-
g540.t1	35725.K2R8Y0	3.34e-70	221.0	COG0093@1|root,KOG0901@2759|Eukaryota,3A1RZ@33154|Opisthokonta,3P2X8@4751|Fungi,3QV9H@4890|Ascomycota,201UU@147541|Dothideomycetes	4751|Fungi	J	Belongs to the universal ribosomal protein uL14 family	mrpl38	GO:0000313,GO:0000315,GO:0003674,GO:0003676,GO:0003723,GO:0003735,GO:0005198,GO:0005488,GO:0005575,GO:0005622,GO:0005623,GO:0005737,GO:0005739,GO:0005759,GO:0005761,GO:0005762,GO:0005840,GO:0006412,GO:0006518,GO:0006807,GO:0008150,GO:0008152,GO:0009058,GO:0009059,GO:0009987,GO:0010467,GO:0015934,GO:0019538,GO:0019843,GO:0031974,GO:0032543,GO:0032991,GO:0034641,GO:0034645,GO:0043043,GO:0043170,GO:…	-	-	-	-	-	-	-	-	-	-	Ribosomal_L14
g541.t1	35725.K2RD64	0.0	1103.0	COG1437@1|root,KOG2589@2759|Eukaryota,38D4D@33154|Opisthokonta,3NYMN@4751|Fungi,3QM7N@4890|Ascomycota,200XS@147541|Dothideomycetes	4751|Fungi	B	Histone-lysine N-methyltransferase	set9	GO:0000075,GO:0000077,GO:0000228,GO:0000278,GO:0000785,GO:0000790,GO:0003674,GO:0003682,GO:0003824,GO:0005488,GO:0005575,GO:0005622,GO:0005623,GO:0005634,GO:0005694,GO:0006325,GO:0006342,GO:0006355,GO:0006464,GO:0006479,GO:0006807,GO:0006950,GO:0006974,GO:0006996,GO:0007049,GO:0007093,GO:0007095,GO:0007346,GO:0008104,GO:0008150,GO:0008152,GO:0008168,GO:0008170,GO:0008213,GO:0008276,GO:0008757,GO:…	2.1.1.43	ko:K11429	ko00310,map00310	-	R03875,R03938,R04866,R04867	RC00003,RC00060,RC00181,RC00496	ko00000,ko00001,ko01000,ko03036	-	-	-	SET
g542.t1	35725.K2SDV6	8.25e-297	860.0	2E7QM@1|root,2SE9M@2759|Eukaryota,3A4W2@33154|Opisthokonta,3P4ER@4751|Fungi,3QXMT@4890|Ascomycota,20343@147541|Dothideomycetes	4751|Fungi	-	-	-	-	-	-	-	-	-	-	-	-	-	-	-
g543.t1	35725.K2RXV9	0.0	1012.0	COG1404@1|root,KOG1153@2759|Eukaryota,38H6S@33154|Opisthokonta,3NUCW@4751|Fungi,3QK5M@4890|Ascomycota,1ZYTV@147541|Dothideomycetes	4751|Fungi	O	Belongs to the peptidase S8 family	PRB1	GO:0000003,GO:0000322,GO:0000323,GO:0000324,GO:0000328,GO:0000746,GO:0000747,GO:0003674,GO:0003824,GO:0004175,GO:0004252,GO:0005488,GO:0005575,GO:0005622,GO:0005623,GO:0005737,GO:0005773,GO:0005775,GO:0005783,GO:0006508,GO:0006807,GO:0006914,GO:0006950,GO:0006996,GO:0007033,GO:0007039,GO:0007154,GO:0008150,GO:0008152,GO:0008233,GO:0008236,GO:0009056,GO:0009057,GO:0009267,GO:0009605,GO:0009653,GO:…	3.4.21.48	ko:K01336	ko04138,map04138	-	-	-	ko00000,ko00001,ko01000,ko01002,ko03110	-	-	-	Inhibitor_I9,Peptidase_S8
g544.t1	35725.K2RK57	0.0	4846.0	KOG1786@1|root,KOG1788@1|root,KOG1786@2759|Eukaryota,KOG1788@2759|Eukaryota,3AMG3@33154|Opisthokonta,3NWIJ@4751|Fungi,3QMPH@4890|Ascomycota,1ZZFD@147541|Dothideomycetes	4751|Fungi	TU	Beige/BEACH domain	BPH1	GO:0000322,GO:0000323,GO:0000324,GO:0000329,GO:0003674,GO:0005488,GO:0005543,GO:0005575,GO:0005622,GO:0005623,GO:0005737,GO:0005739,GO:0005773,GO:0005774,GO:0005829,GO:0006810,GO:0006886,GO:0006914,GO:0008104,GO:0008150,GO:0008152,GO:0008289,GO:0009056,GO:0009268,GO:0009628,GO:0009987,GO:0015031,GO:0015833,GO:0016020,GO:0016043,GO:0019898,GO:0031090,GO:0031505,GO:0033036,GO:0033043,GO:0034613,GO:…	-	ko:K22262	-	-	-	-	ko00000,ko04131	-	-	-	Beach,DUF4704,Laminin_G_3,PH_BEACH,WD40
g545.t1	310453.XP_007582160.1	1.09e-88	276.0	COG0477@1|root,KOG2533@2759|Eukaryota,38EDR@33154|Opisthokonta,3NU3S@4751|Fungi,3QMV2@4890|Ascomycota,2011T@147541|Dothideomycetes	4751|Fungi	G	Major Facilitator Superfamily	-	-	-	-	-	-	-	-	-	-	-	-	MFS_1
g546.t1	35725.K2RY37	9.42e-180	519.0	COG0430@1|root,KOG3980@2759|Eukaryota,38D3Q@33154|Opisthokonta,3P2EM@4751|Fungi,3QRR5@4890|Ascomycota,1ZY30@147541|Dothideomycetes	4751|Fungi	A	RNA 3'-terminal phosphate cyclase	-	-	6.5.1.4	ko:K01974	-	-	-	-	ko00000,ko01000	-	-	-	RTC
g547.t1	35725.K2SE12	4.39e-64	197.0	2EP6K@1|root,2SSF2@2759|Eukaryota,3AA2H@33154|Opisthokonta,3P80M@4751|Fungi,3QYQM@4890|Ascomycota,2031M@147541|Dothideomycetes	4751|Fungi	-	-	-	-	-	-	-	-	-	-	-	-	-	-	-
g548.t1	310453.XP_007582158.1	0.0	1164.0	COG0018@1|root,KOG1195@2759|Eukaryota,38DX4@33154|Opisthokonta,3NVK0@4751|Fungi,3QKP2@4890|Ascomycota,1ZXA1@147541|Dothideomycetes	4751|Fungi	J	Belongs to the class-I aminoacyl-tRNA synthetase family	SYR1	GO:0000959,GO:0002181,GO:0003674,GO:0003824,GO:0004812,GO:0004814,GO:0005575,GO:0005622,GO:0005623,GO:0005737,GO:0005739,GO:0006082,GO:0006139,GO:0006399,GO:0006412,GO:0006418,GO:0006420,GO:0006518,GO:0006520,GO:0006725,GO:0006807,GO:0008150,GO:0008152,GO:0009058,GO:0009059,GO:0009987,GO:0010467,GO:0016070,GO:0016874,GO:0016875,GO:0019538,GO:0019752,GO:0032543,GO:0034641,GO:0034645,GO:0034660,GO:…	6.1.1.19	ko:K01887	ko00970,map00970	M00359,M00360	R03646	RC00055,RC00523	ko00000,ko00001,ko00002,ko01000,ko01007,ko03016,ko03029	-	-	-	Arg_tRNA_synt_N,DALR_1,tRNA-synt_1d
g549.t1	35725.K2RQR0	2.02e-93	275.0	2EDCV@1|root,2SJ1A@2759|Eukaryota,3A15Z@33154|Opisthokonta,3P2JJ@4751|Fungi,3QU7M@4890|Ascomycota,205EJ@147541|Dothideomycetes	4751|Fungi	S	Nucleoside 2-deoxyribosyltransferase like	-	-	-	-	-	-	-	-	-	-	-	-	Nuc_deoxyri_tr2
g550.t1	655981.L8FXM8	1.72e-29	129.0	COG0666@1|root,KOG4177@2759|Eukaryota,3AJGX@33154|Opisthokonta,3PCUT@4751|Fungi,3R25V@4890|Ascomycota	4751|Fungi	S	spectrin binding	-	-	-	-	-	-	-	-	-	-	-	-	Ank_2,Ank_3
g551.t1	35725.K2RKA9	1.75e-243	695.0	291YS@1|root,2R8V2@2759|Eukaryota,3ACB9@33154|Opisthokonta,3P8GZ@4751|Fungi,3R0UT@4890|Ascomycota	4751|Fungi	-	-	-	-	-	-	-	-	-	-	-	-	-	-	-
g553.t1	35725.K2RY09	0.0	1026.0	COG4799@1|root,KOG0540@2759|Eukaryota,38ET3@33154|Opisthokonta,3NVWD@4751|Fungi,3QM1E@4890|Ascomycota,1ZZG2@147541|Dothideomycetes	4751|Fungi	EI	glycoside hydrolase family 76 protein	-	-	6.4.1.4	ko:K01969	ko00280,ko01100,map00280,map01100	M00036	R04138	RC00367,RC00942	ko00000,ko00001,ko00002,ko01000	-	-	-	Carboxyl_trans
g555.t1	35725.K2RQP0	0.0	1641.0	KOG2103@1|root,KOG2103@2759|Eukaryota,394KZ@33154|Opisthokonta,3NWQ6@4751|Fungi,3QP8F@4890|Ascomycota,200JK@147541|Dothideomycetes	4751|Fungi	S	Protein of unknown function (DUF1620)	-	GO:0005575,GO:0005622,GO:0005623,GO:0005737,GO:0005783,GO:0005789,GO:0006457,GO:0008150,GO:0009987,GO:0012505,GO:0016020,GO:0016021,GO:0016043,GO:0022406,GO:0030176,GO:0031224,GO:0031227,GO:0031984,GO:0032991,GO:0034975,GO:0042175,GO:0043226,GO:0043227,GO:0043229,GO:0043231,GO:0044422,GO:0044424,GO:0044425,GO:0044432,GO:0044444,GO:0044446,GO:0044464,GO:0051179,GO:0051640,GO:0051641,GO:0071840,GO:…	-	-	-	-	-	-	-	-	-	-	DUF1620,PQQ_2
g556.t1	35725.K2RK85	2.43e-307	860.0	2DPBM@1|root,2S698@2759|Eukaryota,3A2U1@33154|Opisthokonta,3P3D9@4751|Fungi,3QVFM@4890|Ascomycota,2024J@147541|Dothideomycetes	4751|Fungi	-	-	-	-	-	-	-	-	-	-	-	-	-	-	-
g557.t1	35725.K2RY06	0.0	1167.0	COG0642@1|root,KOG0519@2759|Eukaryota,38CKK@33154|Opisthokonta,3NZR8@4751|Fungi,3QKPP@4890|Ascomycota,200DG@147541|Dothideomycetes	4751|Fungi	T	cheY-homologous receiver domain	MgSsk1	GO:0000156,GO:0000160,GO:0000167,GO:0000185,GO:0001932,GO:0001934,GO:0002831,GO:0002833,GO:0003674,GO:0005488,GO:0005515,GO:0005575,GO:0005622,GO:0005623,GO:0005737,GO:0006950,GO:0006970,GO:0006979,GO:0007154,GO:0007165,GO:0007231,GO:0007234,GO:0008047,GO:0008150,GO:0009266,GO:0009267,GO:0009268,GO:0009405,GO:0009408,GO:0009605,GO:0009607,GO:0009628,GO:0009893,GO:0009966,GO:0009967,GO:0009987,GO:…	-	ko:K11233	ko02020,ko04011,ko04139,map02020,map04011,map04139	M00516	-	-	ko00000,ko00001,ko00002,ko02022	-	-	-	Response_reg
g559.t1	310453.XP_007581521.1	7.54e-297	840.0	KOG4157@1|root,KOG4157@2759|Eukaryota,39X95@33154|Opisthokonta,3NVTF@4751|Fungi,3QNTG@4890|Ascomycota,2092I@147541|Dothideomycetes	4751|Fungi	E	Peroxidase	-	-	-	-	-	-	-	-	-	-	-	-	WSC,peroxidase
g562.t1	35725.K2SDY0	1.06e-186	521.0	COG0625@1|root,KOG0867@2759|Eukaryota,39AKV@33154|Opisthokonta,3NZ3U@4751|Fungi,3QM1V@4890|Ascomycota,2016Y@147541|Dothideomycetes	4751|Fungi	O	Belongs to the GST superfamily	-	-	2.5.1.18	ko:K00799	ko00480,ko00980,ko00982,ko00983,ko01524,ko05200,ko05204,ko05225,ko05418,map00480,map00980,map00982,map00983,map01524,map05200,map05204,map05225,map05418	-	R03522,R07002,R07003,R07004,R07023,R07024,R07025,R07026,R07069,R07070,R07083,R07084,R07091,R07092,R07093,R07094,R07100,R07113,R07116,R08280,R09409,R11905	RC00004,RC00069,RC00840,RC00948,RC01704,RC01705,RC01706,RC01758,RC01759,RC01765,RC01767,RC01769,RC02243,RC02527,RC02939,RC02940,RC02942,RC02943,RC02944	ko00000,ko00001,ko01000,ko02000	1.A.12.2.2,1.A.12.3.2	-	-	GST_C,GST_N
g563.t1	35725.K2QYN8	0.0	1151.0	COG0596@1|root,KOG2624@2759|Eukaryota,38E9D@33154|Opisthokonta,3NUHK@4751|Fungi,3QKJJ@4890|Ascomycota,200VA@147541|Dothideomycetes	4751|Fungi	I	Partial alpha/beta-hydrolase lipase region	TGL1	GO:0003674,GO:0003824,GO:0004771,GO:0005575,GO:0005622,GO:0005623,GO:0005811,GO:0006066,GO:0006629,GO:0006694,GO:0006696,GO:0008150,GO:0008152,GO:0008202,GO:0008204,GO:0008610,GO:0009058,GO:0009987,GO:0016020,GO:0016021,GO:0016125,GO:0016126,GO:0016128,GO:0016129,GO:0016298,GO:0016787,GO:0016788,GO:0031224,GO:0043226,GO:0043228,GO:0043229,GO:0043232,GO:0044107,GO:0044108,GO:0044237,GO:0044238,GO:…	3.1.1.13	ko:K01052	ko00100,ko04142,ko04979,map00100,map04142,map04979	-	R01462	RC00055,RC00523	ko00000,ko00001,ko01000	-	-	-	Abhydro_lipase,Abhydrolase_1
g565.t1	35725.K2S5R7	0.0	922.0	28M9A@1|root,2QTSJ@2759|Eukaryota,39U6W@33154|Opisthokonta,3NZTY@4751|Fungi,3QR1Z@4890|Ascomycota,1ZZZQ@147541|Dothideomycetes	4751|Fungi	-	-	-	-	-	-	-	-	-	-	-	-	-	-	-
g567.t1	61459.XP_007781717.1	1.42e-230	642.0	COG1304@1|root,KOG0538@2759|Eukaryota,39GQM@33154|Opisthokonta,3NVIS@4751|Fungi,3QKRB@4890|Ascomycota,20G1Z@147545|Eurotiomycetes,3MUYI@451870|Chaetothyriomycetidae	4751|Fungi	C	FMN-dependent dehydrogenase	-	-	1.13.12.4	ko:K00467	ko00620,map00620	-	R00319	RC01312	ko00000,ko00001,ko01000	-	-	-	FMN_dh
g569.t1	35725.K2RYV2	0.0	964.0	KOG4157@1|root,KOG4157@2759|Eukaryota	2759|Eukaryota	U	protein xylosyltransferase activity	-	-	1.1.3.9,1.2.3.15	ko:K04618,ko:K11244,ko:K20929	ko00052,ko04011,ko04139,map00052,map04011,map04139	-	R01098	RC00194	ko00000,ko00001,ko01000	-	-	-	Chitin_bind_1,DUF1929,GSDH,Glyoxal_oxid_N,Pectate_lyase_3,SRCR,WSC
g570.t1	35725.K2RT16	1.21e-197	553.0	28K5W@1|root,2QSKG@2759|Eukaryota,39GXX@33154|Opisthokonta,3NUA9@4751|Fungi,3QP4V@4890|Ascomycota,2009Z@147541|Dothideomycetes	4751|Fungi	S	tam domain methyltransferase protein	-	-	-	-	-	-	-	-	-	-	-	-	Methyltransf_23
g573.t1	35725.K2SMB6	1.64e-202	568.0	2D18E@1|root,2SH4E@2759|Eukaryota,39Z35@33154|Opisthokonta,3NZ63@4751|Fungi,3QJMW@4890|Ascomycota,208SP@147541|Dothideomycetes	4751|Fungi	-	-	-	-	-	-	-	-	-	-	-	-	-	-	-
g574.t1	310453.XP_007587735.1	3.84e-86	258.0	2F1U7@1|root,2T2SE@2759|Eukaryota,3A93M@33154|Opisthokonta,3P70E@4751|Fungi,3QZJE@4890|Ascomycota,203C5@147541|Dothideomycetes	4751|Fungi	-	-	-	-	-	-	-	-	-	-	-	-	-	-	-
g576.t1	35725.K2RYV8	1.67e-170	477.0	2AA6V@1|root,2QU39@2759|Eukaryota,39MQ9@33154|Opisthokonta,3NWJ0@4751|Fungi,3QQJ3@4890|Ascomycota,204DR@147541|Dothideomycetes	4751|Fungi	G	Polysaccharide lyase family 3 protein	plyE	GO:0000272,GO:0003674,GO:0003824,GO:0005975,GO:0005976,GO:0008150,GO:0008152,GO:0009056,GO:0009057,GO:0009987,GO:0010393,GO:0016052,GO:0016829,GO:0016835,GO:0016837,GO:0017144,GO:0030570,GO:0042737,GO:0043170,GO:0044237,GO:0044238,GO:0044248,GO:0045488,GO:0045490,GO:0071704,GO:1901575	4.2.2.2	ko:K01728	ko00040,ko02024,map00040,map02024	-	R02361,R06240	RC00049,RC00705	ko00000,ko00001,ko01000	-	-	-	Pectate_lyase
g579.t1	310453.XP_007587406.1	3.76e-76	233.0	2E87N@1|root,2SEQW@2759|Eukaryota,3ADYV@33154|Opisthokonta,3P4YG@4751|Fungi,3QX25@4890|Ascomycota	4751|Fungi	-	-	-	-	-	-	-	-	-	-	-	-	-	-	-
g580.t1	35725.K2RYW2	1.26e-210	610.0	COG3752@1|root,2RWJV@2759|Eukaryota,38C2S@33154|Opisthokonta,3NVM4@4751|Fungi,3QK5K@4890|Ascomycota,209FM@147541|Dothideomycetes	4751|Fungi	S	Protein of unknown function (DUF1295)	-	-	-	-	-	-	-	-	-	-	-	-	DUF1295
g581.t1	35725.K2RT30	8.64e-312	849.0	COG0436@1|root,KOG0257@2759|Eukaryota,38BZ0@33154|Opisthokonta,3NVUU@4751|Fungi,3QPSJ@4890|Ascomycota,1ZYFK@147541|Dothideomycetes	4751|Fungi	E	Aminotransferase class I and II	BNA3	GO:0003674,GO:0003824,GO:0005575,GO:0005622,GO:0005623,GO:0005737,GO:0005739,GO:0006082,GO:0006520,GO:0006725,GO:0006807,GO:0008150,GO:0008152,GO:0008483,GO:0009058,GO:0009987,GO:0016053,GO:0016212,GO:0016740,GO:0016769,GO:0017144,GO:0018130,GO:0019438,GO:0019752,GO:0032787,GO:0034275,GO:0034276,GO:0036137,GO:0042180,GO:0042537,GO:0043226,GO:0043227,GO:0043229,GO:0043231,GO:0043436,GO:0044237,GO:…	2.6.1.7	ko:K14264	ko00380,ko01100,map00380,map01100	-	R01956,R04171	RC00006	ko00000,ko00001,ko01000,ko01007	-	-	iMM904.YJL060W	Aminotran_1_2
g582.t1	310453.XP_007587409.1	0.0	961.0	COG2256@1|root,KOG2028@2759|Eukaryota,38DBH@33154|Opisthokonta,3NVNB@4751|Fungi,3QM9N@4890|Ascomycota,1ZY88@147541|Dothideomycetes	4751|Fungi	O	MgsA AAA+ ATPase C terminal	MGS1	GO:0000278,GO:0000731,GO:0000733,GO:0003674,GO:0003824,GO:0005575,GO:0005622,GO:0005623,GO:0005634,GO:0005737,GO:0006139,GO:0006259,GO:0006260,GO:0006261,GO:0006271,GO:0006273,GO:0006281,GO:0006282,GO:0006725,GO:0006807,GO:0006950,GO:0006974,GO:0006996,GO:0007049,GO:0008047,GO:0008094,GO:0008150,GO:0008152,GO:0009058,GO:0009059,GO:0009987,GO:0016043,GO:0016070,GO:0016462,GO:0016787,GO:0016817,GO:…	-	ko:K07478	-	-	-	-	ko00000	-	-	-	AAA,AAA_assoc_2,MgsA_C,RuvB_N
g583.t1	35725.K2SMC5	1.55e-144	427.0	2CFTN@1|root,2S7M7@2759|Eukaryota,3A9TD@33154|Opisthokonta,3P0R3@4751|Fungi,3QTNV@4890|Ascomycota,201E7@147541|Dothideomycetes	4751|Fungi	S	PAPA-1-like conserved region	-	GO:0000228,GO:0000785,GO:0000790,GO:0005575,GO:0005622,GO:0005623,GO:0005634,GO:0005694,GO:0006325,GO:0006338,GO:0006996,GO:0008150,GO:0009987,GO:0010646,GO:0010647,GO:0016043,GO:0031011,GO:0031974,GO:0031981,GO:0032101,GO:0032103,GO:0032104,GO:0032106,GO:0032107,GO:0032109,GO:0032991,GO:0033202,GO:0034728,GO:0043044,GO:0043226,GO:0043227,GO:0043228,GO:0043229,GO:0043231,GO:0043232,GO:0043233,GO:…	-	ko:K11676	-	-	-	-	ko00000,ko03036	-	-	-	PAPA-1
g584.t1	310453.XP_007587411.1	8.86e-198	558.0	2C61K@1|root,2S3Q3@2759|Eukaryota,3A2MS@33154|Opisthokonta,3P30P@4751|Fungi,3QU32@4890|Ascomycota,202F8@147541|Dothideomycetes	4751|Fungi	S	Peroxisomal membrane anchor protein (Pex14p) conserved region	-	-	-	-	-	-	-	-	-	-	-	-	Pex14_N
g585.t1	310453.XP_007582314.1	4.55e-103	310.0	COG0657@1|root,KOG1515@2759|Eukaryota,3A1CU@33154|Opisthokonta,3NZ98@4751|Fungi,3QKHV@4890|Ascomycota,201XI@147541|Dothideomycetes	4751|Fungi	V	alpha/beta hydrolase fold	-	-	-	-	-	-	-	-	-	-	-	-	Abhydrolase_3
g586.t1	35725.K2RYW6	2.15e-227	634.0	COG0673@1|root,KOG2742@2759|Eukaryota,39JIP@33154|Opisthokonta,3Q3VW@4751|Fungi,3RKZ7@4890|Ascomycota,200BV@147541|Dothideomycetes	4751|Fungi	S	Oxidoreductase family, NAD-binding Rossmann fold	-	-	1.1.1.18,1.1.1.369	ko:K00010	ko00521,ko00562,ko01100,ko01120,ko01130,map00521,map00562,map01100,map01120,map01130	-	R01183,R09951	RC00182	ko00000,ko00001,ko01000	-	-	-	GFO_IDH_MocA,GFO_IDH_MocA_C
g587.t1	310453.XP_007587413.1	9.4e-261	716.0	COG1063@1|root,KOG0024@2759|Eukaryota,38QZD@33154|Opisthokonta,3NUAP@4751|Fungi,3QN0P@4890|Ascomycota,1ZZGZ@147541|Dothideomycetes	4751|Fungi	Q	Zinc-binding dehydrogenase	-	-	1.1.1.14	ko:K00008	ko00040,ko00051,ko01100,map00040,map00051,map01100	M00014	R00875,R01896	RC00085,RC00102	ko00000,ko00001,ko00002,ko01000	-	-	-	ADH_N,ADH_zinc_N
g588.t1	35725.K2S5T8	3.14e-164	463.0	COG1028@1|root,KOG1200@2759|Eukaryota,39JCS@33154|Opisthokonta,3Q3PJ@4751|Fungi,3RM7M@4890|Ascomycota,209N4@147541|Dothideomycetes	4751|Fungi	Q	NAD dependent epimerase/dehydratase family	-	-	1.1.1.127	ko:K00065	ko00040,map00040	-	R01542	RC00089	ko00000,ko00001,ko01000	-	-	-	adh_short_C2
g590.t1	35725.K2SMD1	7.04e-227	626.0	KOG1573@1|root,KOG1573@2759|Eukaryota,38TV6@33154|Opisthokonta,3NX86@4751|Fungi,3QNGH@4890|Ascomycota,1ZYKU@147541|Dothideomycetes	4751|Fungi	S	Myo-inositol oxygenase	-	-	1.13.99.1	ko:K00469	ko00053,ko00562,map00053,map00562	-	R01184	RC00465	ko00000,ko00001,ko01000	-	-	-	MIOX
g591.t1	310453.XP_007587416.1	7.3e-225	624.0	COG0656@1|root,KOG1577@2759|Eukaryota,38HH0@33154|Opisthokonta,3NU9F@4751|Fungi,3QJT4@4890|Ascomycota,1ZY02@147541|Dothideomycetes	4751|Fungi	S	Aldo/keto reductase family	-	-	1.1.1.156,1.1.1.365	ko:K18097,ko:K19634	ko00040,ko00561,ko01100,map00040,map00561,map01100	M00630	R01039,R07676	RC00029,RC00108	ko00000,ko00001,ko00002,ko01000	-	-	-	Aldo_ket_red
g592.t1	61459.XP_007783049.1	6.25e-14	72.4	2ETZ5@1|root,2SW7I@2759|Eukaryota,3ABWN@33154|Opisthokonta,3P98Q@4751|Fungi,3QYQ4@4890|Ascomycota	4751|Fungi	-	-	-	-	-	-	-	-	-	-	-	-	-	-	-
g593.t1	35725.K2RYX2	3.66e-68	213.0	COG3474@1|root,KOG3453@2759|Eukaryota,3A3GP@33154|Opisthokonta,3P3WW@4751|Fungi,3QW2P@4890|Ascomycota,202FX@147541|Dothideomycetes	4751|Fungi	C	Electron carrier protein. The oxidized form of the cytochrome c heme group can accept an electron from the heme group of the cytochrome c1 subunit of cytochrome reductase. Cytochrome c then transfers this electron to the cytochrome oxidase complex, the final protein carrier in the mitochondrial electron-transport chain	CYC1	GO:0003674,GO:0003824,GO:0005575,GO:0005622,GO:0005623,GO:0005737,GO:0005739,GO:0005740,GO:0005743,GO:0005746,GO:0005758,GO:0006091,GO:0006119,GO:0006122,GO:0006123,GO:0006139,GO:0006163,GO:0006725,GO:0006753,GO:0006793,GO:0006796,GO:0006807,GO:0008150,GO:0008152,GO:0009055,GO:0009060,GO:0009117,GO:0009123,GO:0009126,GO:0009141,GO:0009144,GO:0009150,GO:0009161,GO:0009167,GO:0009199,GO:0009205,GO:…	-	ko:K08738	ko00920,ko01100,ko01120,ko01524,ko02020,ko04115,ko04210,ko04214,ko04215,ko04932,ko05010,ko05012,ko05014,ko05016,ko05134,ko05145,ko05152,ko05161,ko05164,ko05167,ko05168,ko05200,ko05210,ko05222,ko05416,map00920,map01100,map01120,map01524,map02020,map04115,map04210,map04214,map04215,map04932,map05010,map05012,map05014,map05016,map05134,map05145,map05152,map05161,map05164,map05167,map05168,map05200,m…	M00595	R10151	RC03151,RC03152	ko00000,ko00001,ko00002	3.D.4.6	-	iMM904.YJR048W	Cytochrom_C
g594.t1	35725.K2S5U7	0.0	1420.0	2EECQ@1|root,2SJTA@2759|Eukaryota,38DXQ@33154|Opisthokonta,3P0MA@4751|Fungi,3QPFN@4890|Ascomycota,201PD@147541|Dothideomycetes	4751|Fungi	-	-	-	-	-	-	-	-	-	-	-	-	-	-	-
g597.t1	35725.K2R6B1	4.41e-270	739.0	COG2175@1|root,2QT05@2759|Eukaryota,3915V@33154|Opisthokonta,3NTVZ@4751|Fungi,3QPU0@4890|Ascomycota,1ZYZU@147541|Dothideomycetes	4751|Fungi	E	Taurine catabolism dioxygenase TauD, TfdA family	-	GO:0000907,GO:0000908,GO:0003674,GO:0003824,GO:0005575,GO:0005622,GO:0005623,GO:0005737,GO:0006790,GO:0008150,GO:0008152,GO:0009056,GO:0009987,GO:0016491,GO:0016705,GO:0016706,GO:0044237,GO:0044248,GO:0044273,GO:0044424,GO:0044464,GO:0051213,GO:0055114	1.14.11.17	ko:K03119,ko:K19245	ko00430,ko00920,map00430,map00920	-	R05320	RC01331	ko00000,ko00001,ko01000	-	-	-	TauD
g598.t1	35725.K2RYX7	9.25e-124	357.0	COG0712@1|root,KOG1662@2759|Eukaryota,39SAW@33154|Opisthokonta,3NXBK@4751|Fungi,3QP98@4890|Ascomycota,1ZZS0@147541|Dothideomycetes	4751|Fungi	C	ATP synthase delta (OSCP) subunit	ATP5	GO:0000274,GO:0000276,GO:0003674,GO:0005198,GO:0005575,GO:0005622,GO:0005623,GO:0005737,GO:0005739,GO:0005740,GO:0005743,GO:0005753,GO:0006091,GO:0006119,GO:0006139,GO:0006163,GO:0006164,GO:0006725,GO:0006753,GO:0006754,GO:0006793,GO:0006796,GO:0006807,GO:0006810,GO:0006811,GO:0006812,GO:0006839,GO:0008150,GO:0008152,GO:0009058,GO:0009117,GO:0009123,GO:0009124,GO:0009126,GO:0009127,GO:0009141,GO:…	-	ko:K02137	ko00190,ko01100,ko04714,ko05010,ko05012,ko05016,map00190,map01100,map04714,map05010,map05012,map05016	M00158	-	-	ko00000,ko00001,ko00002	3.A.2.1	-	-	OSCP
g599.t1	310453.XP_007587424.1	0.0	985.0	COG1156@1|root,KOG1351@2759|Eukaryota,38F6K@33154|Opisthokonta,3NWY5@4751|Fungi,3QK93@4890|Ascomycota,200S6@147541|Dothideomycetes	4751|Fungi	C	ATP synthase alpha/beta family, nucleotide-binding domain	VMA2	GO:0000221,GO:0000322,GO:0000323,GO:0000324,GO:0000329,GO:0003674,GO:0003824,GO:0005215,GO:0005575,GO:0005622,GO:0005623,GO:0005737,GO:0005773,GO:0005774,GO:0005886,GO:0006810,GO:0006811,GO:0006812,GO:0006873,GO:0006874,GO:0006875,GO:0006885,GO:0006914,GO:0007035,GO:0008150,GO:0008152,GO:0008324,GO:0009056,GO:0009405,GO:0009987,GO:0010494,GO:0015075,GO:0015077,GO:0015078,GO:0015318,GO:0015399,GO:…	-	ko:K02147	ko00190,ko01100,ko04145,ko04150,ko04721,ko04966,ko05110,ko05120,ko05323,map00190,map01100,map04145,map04150,map04721,map04966,map05110,map05120,map05323	M00160	-	-	ko00000,ko00001,ko00002,ko04147	3.A.2.2	-	-	ATP-synt_ab,ATP-synt_ab_N
g600.t1	35725.K2S5V2	2.12e-281	789.0	2C4P9@1|root,2R4RR@2759|Eukaryota,39JBN@33154|Opisthokonta,3Q3NF@4751|Fungi,3RKQC@4890|Ascomycota	4751|Fungi	S	PTaB Protein	-	-	-	-	-	-	-	-	-	-	-	-	LIM_bind
g601.t1	310453.XP_007587425.1	4.67e-81	257.0	2EVNY@1|root,2SXMF@2759|Eukaryota,3A75P@33154|Opisthokonta,3P5DN@4751|Fungi,3QYF9@4890|Ascomycota,205K3@147541|Dothideomycetes	4751|Fungi	-	-	-	-	-	-	-	-	-	-	-	-	-	-	-
g603.t1	1182553.XP_007747563.1	2.74e-66	238.0	29N6E@1|root,2RVH1@2759|Eukaryota	2759|Eukaryota	S	Heterokaryon incompatibility protein (HET)	-	-	-	-	-	-	-	-	-	-	-	-	HET
g604.t1	5057.CADACLAP00006491	2.01e-129	400.0	KOG1398@1|root,KOG1398@2759|Eukaryota,39JE4@33154|Opisthokonta,3Q3QR@4751|Fungi,3QZMI@4890|Ascomycota,20TW7@147545|Eurotiomycetes,3S43N@5042|Eurotiales	4751|Fungi	S	integral membrane protein	-	-	-	-	-	-	-	-	-	-	-	-	TMEM135_C_rich
g605.t1	35725.K2RYY2	1.02e-278	769.0	2E1GA@1|root,2S8TF@2759|Eukaryota,3A252@33154|Opisthokonta,3P3F1@4751|Fungi,3QQWI@4890|Ascomycota,203A1@147541|Dothideomycetes	4751|Fungi	K	Helix-loop-helix DNA-binding domain	-	-	-	-	-	-	-	-	-	-	-	-	HLH
g606.t1	35725.K2S5V9	0.0	937.0	COG0119@1|root,KOG2367@2759|Eukaryota,38E9U@33154|Opisthokonta,3NUMJ@4751|Fungi,3QM1I@4890|Ascomycota,200JG@147541|Dothideomycetes	4751|Fungi	E	Belongs to the alpha-IPM synthase homocitrate synthase family	LYS21	GO:0001207,GO:0003674,GO:0003824,GO:0004410,GO:0005575,GO:0005622,GO:0005623,GO:0005634,GO:0005737,GO:0005739,GO:0006082,GO:0006139,GO:0006259,GO:0006281,GO:0006325,GO:0006520,GO:0006553,GO:0006725,GO:0006807,GO:0006950,GO:0006974,GO:0006996,GO:0008150,GO:0008152,GO:0008652,GO:0009058,GO:0009066,GO:0009067,GO:0009085,GO:0009987,GO:0016043,GO:0016053,GO:0016740,GO:0016746,GO:0019752,GO:0019878,GO:…	2.3.3.14	ko:K01655	ko00300,ko00620,ko01100,ko01120,ko01130,ko01210,ko01230,map00300,map00620,map01100,map01120,map01130,map01210,map01230	M00030,M00433	R00271	RC00004,RC00067,RC02754	br01601,ko00000,ko00001,ko00002,ko01000	-	-	-	HMGL-like
g608.t1	35725.K2SMF0	1.49e-245	679.0	COG2935@1|root,KOG1193@2759|Eukaryota,38C7Y@33154|Opisthokonta,3NX69@4751|Fungi,3QKKF@4890|Ascomycota,1ZXPJ@147541|Dothideomycetes	4751|Fungi	O	Involved in the post-translational conjugation of arginine to the N-terminal aspartate or glutamate of a protein. This arginylation is required for degradation of the protein via the ubiquitin pathway	ATE1	GO:0003674,GO:0003824,GO:0004057,GO:0005575,GO:0005622,GO:0005623,GO:0005737,GO:0006464,GO:0006508,GO:0006511,GO:0006807,GO:0008150,GO:0008152,GO:0009056,GO:0009057,GO:0009987,GO:0016598,GO:0016740,GO:0016746,GO:0016755,GO:0019538,GO:0019941,GO:0030163,GO:0036211,GO:0043170,GO:0043412,GO:0043632,GO:0044237,GO:0044238,GO:0044248,GO:0044257,GO:0044260,GO:0044265,GO:0044267,GO:0044424,GO:0044464,GO:…	2.3.2.8	ko:K00685	-	-	R03862	RC00055,RC00064	ko00000,ko01000,ko03016	-	-	-	ATE_C,ATE_N
g609.t1	35725.K2RYY7	8.07e-122	367.0	COG2007@1|root,KOG3283@2759|Eukaryota,38C25@33154|Opisthokonta,3NWB7@4751|Fungi,3QN2M@4890|Ascomycota,200YN@147541|Dothideomycetes	4751|Fungi	J	Belongs to the eukaryotic ribosomal protein eS8 family	RPS8A	GO:0000462,GO:0002181,GO:0002182,GO:0003674,GO:0003735,GO:0005198,GO:0005575,GO:0005622,GO:0005623,GO:0005737,GO:0005829,GO:0005840,GO:0006139,GO:0006364,GO:0006396,GO:0006412,GO:0006414,GO:0006518,GO:0006725,GO:0006807,GO:0008150,GO:0008152,GO:0009058,GO:0009059,GO:0009987,GO:0010467,GO:0015935,GO:0016070,GO:0016072,GO:0019538,GO:0022613,GO:0022626,GO:0022627,GO:0030490,GO:0030684,GO:0030686,GO:…	-	ko:K02995	ko03010,map03010	M00177,M00179	-	-	br01610,ko00000,ko00001,ko00002,ko03011	-	-	-	Ribosomal_S8e
g611.t1	310453.XP_007579590.1	1.9e-134	383.0	292TE@1|root,2SI7I@2759|Eukaryota,3A27T@33154|Opisthokonta,3P2VZ@4751|Fungi,3QQ5U@4890|Ascomycota,208W5@147541|Dothideomycetes	4751|Fungi	-	-	-	-	-	-	-	-	-	-	-	-	-	-	-
g612.t1	35725.K2SMK1	0.0	1040.0	COG4294@1|root,2QTMI@2759|Eukaryota,38EU1@33154|Opisthokonta,3NXY6@4751|Fungi,3QRQ1@4890|Ascomycota,1ZXI7@147541|Dothideomycetes	4751|Fungi	L	UV-endonuclease UvdE	-	GO:0000002,GO:0000217,GO:0000404,GO:0003674,GO:0003676,GO:0003677,GO:0003690,GO:0003824,GO:0004518,GO:0004519,GO:0004520,GO:0004536,GO:0005488,GO:0005575,GO:0005622,GO:0005623,GO:0005634,GO:0005737,GO:0005739,GO:0006139,GO:0006259,GO:0006281,GO:0006290,GO:0006298,GO:0006725,GO:0006807,GO:0006950,GO:0006974,GO:0006996,GO:0007005,GO:0008150,GO:0008152,GO:0009314,GO:0009411,GO:0009416,GO:0009628,GO:…	-	ko:K13281	-	-	-	-	ko00000,ko01000	-	-	-	UvdE
g613.t1	310453.XP_007587460.1	1.89e-196	550.0	KOG2588@1|root,KOG2588@2759|Eukaryota,3919R@33154|Opisthokonta,3PG60@4751|Fungi,3R4XW@4890|Ascomycota,205KS@147541|Dothideomycetes	4751|Fungi	K	helix loop helix domain	-	-	-	-	-	-	-	-	-	-	-	-	HLH
g616.t1	83344.XP_007926907.1	8.42e-77	262.0	KOG1041@1|root,KOG1041@2759|Eukaryota,38CFV@33154|Opisthokonta,3NU0D@4751|Fungi,3QKH9@4890|Ascomycota,2049I@147541|Dothideomycetes,3MKI0@451867|Dothideomycetidae	4751|Fungi	J	Piwi	-	-	-	ko:K11593	-	-	-	-	ko00000,ko03019,ko03036	-	-	-	ArgoL1,ArgoN,PAZ,Piwi
g617.t1	310453.XP_007586800.1	4.47e-240	663.0	COG1902@1|root,KOG0134@2759|Eukaryota,38EN0@33154|Opisthokonta,3NUI7@4751|Fungi,3QN2G@4890|Ascomycota,1ZYV3@147541|Dothideomycetes	4751|Fungi	C	NADH flavin oxidoreductase NADH oxidase	-	GO:0008150,GO:0009636,GO:0009987,GO:0042221,GO:0050896,GO:0051716,GO:0070887,GO:0097237,GO:0098754,GO:1990748	1.6.99.1	ko:K00354	-	-	R00282	RC00001	ko00000,ko01000	-	-	-	Oxidored_FMN
g619.t1	35725.K2RZ67	0.0	3631.0	KOG1997@1|root,KOG1998@2759|Eukaryota,38BY5@33154|Opisthokonta,3NU1F@4751|Fungi,3QQPI@4890|Ascomycota,20006@147541|Dothideomycetes	4751|Fungi	T	Belongs to the DOCK family	DCK1	GO:0000422,GO:0005575,GO:0005622,GO:0005623,GO:0005737,GO:0005739,GO:0005886,GO:0006914,GO:0006996,GO:0007005,GO:0007154,GO:0007165,GO:0008150,GO:0008152,GO:0009056,GO:0009987,GO:0016020,GO:0016043,GO:0022411,GO:0023052,GO:0035556,GO:0043226,GO:0043227,GO:0043229,GO:0043231,GO:0044237,GO:0044248,GO:0044424,GO:0044444,GO:0044464,GO:0050789,GO:0050794,GO:0050896,GO:0051716,GO:0061726,GO:0061919,GO:…	-	ko:K05727	-	-	-	-	ko00000,ko04131	-	-	-	DHR-2,DOCK-C2,DOCK_N,SH3_1
g622.t1	35725.K2RTD3	4.93e-276	759.0	COG2866@1|root,KOG2650@2759|Eukaryota,38DUK@33154|Opisthokonta,3NUYK@4751|Fungi,3QKG5@4890|Ascomycota,1ZYAC@147541|Dothideomycetes	4751|Fungi	O	Zn_pept	MCPA	-	-	-	-	-	-	-	-	-	-	-	Peptidase_M14,Propep_M14
g623.t1	310453.XP_007586805.1	4.97e-180	515.0	KOG1639@1|root,KOG1639@2759|Eukaryota,38FVN@33154|Opisthokonta,3NXAI@4751|Fungi,3QS0B@4890|Ascomycota,1ZZ9W@147541|Dothideomycetes	4751|Fungi	I	3-oxo-5-alpha-steroid 4-dehydrogenase	TSC13	GO:0000038,GO:0003674,GO:0003824,GO:0005575,GO:0005622,GO:0005623,GO:0005737,GO:0005739,GO:0005783,GO:0005789,GO:0006082,GO:0006629,GO:0006631,GO:0006633,GO:0008150,GO:0008152,GO:0008610,GO:0009058,GO:0009987,GO:0012505,GO:0016020,GO:0016021,GO:0016053,GO:0016491,GO:0016627,GO:0016628,GO:0016631,GO:0019752,GO:0030497,GO:0031224,GO:0031984,GO:0032787,GO:0042175,GO:0042761,GO:0043226,GO:0043227,GO:…	1.3.1.93	ko:K10258	ko00062,ko01040,ko01110,ko01212,map00062,map01040,map01110,map01212	M00415	R07761,R09449,R10828	RC00052,RC00120	ko00000,ko00001,ko00002,ko01000,ko01004	-	-	-	Steroid_dh
g624.t1	35725.K2SMM1	0.0	2036.0	KOG2408@1|root,KOG2408@2759|Eukaryota,38G3P@33154|Opisthokonta,3NWZ7@4751|Fungi,3QK9G@4890|Ascomycota,1ZZQ0@147541|Dothideomycetes	4751|Fungi	S	Animal haem peroxidase	-	GO:0000003,GO:0001516,GO:0003006,GO:0003674,GO:0003824,GO:0004601,GO:0006082,GO:0006629,GO:0006631,GO:0006633,GO:0006636,GO:0006690,GO:0006692,GO:0006693,GO:0006725,GO:0006790,GO:0006807,GO:0007049,GO:0008150,GO:0008152,GO:0008610,GO:0009058,GO:0009308,GO:0009403,GO:0009404,GO:0009636,GO:0009653,GO:0009987,GO:0010564,GO:0010948,GO:0016053,GO:0016209,GO:0016491,GO:0016684,GO:0016701,GO:0016702,GO:…	1.13.11.60,1.14.99.1,5.4.4.5,5.4.4.6	ko:K11987,ko:K17863,ko:K17864	ko00590,ko00591,ko01100,ko04064,ko04370,ko04657,ko04668,ko04723,ko04726,ko04913,ko04921,ko04923,ko05140,ko05165,ko05167,ko05200,ko05204,ko05206,ko05222,map00590,map00591,map01100,map04064,map04370,map04657,map04668,map04723,map04726,map04913,map04921,map04923,map05140,map05165,map05167,map05200,map05204,map05206,map05222	-	R00073,R01590,R07061,R07062,R09905	RC00559,RC00982,RC01716,RC01737,RC02707	ko00000,ko00001,ko01000	-	-	-	An_peroxidase,p450
g625.t1	310453.XP_007588657.1	0.0	1198.0	COG1404@1|root,KOG4266@2759|Eukaryota,38HI5@33154|Opisthokonta,3NWUG@4751|Fungi,3QQXB@4890|Ascomycota,200YM@147541|Dothideomycetes	4751|Fungi	O	Belongs to the peptidase S8 family	-	-	-	-	-	-	-	-	-	-	-	-	Inhibitor_I9,PA,Peptidase_S8,fn3_5
g626.t1	35725.K2SMM9	0.0	1823.0	2EBWI@1|root,2SHWA@2759|Eukaryota,39ZXH@33154|Opisthokonta,3P2ND@4751|Fungi,3QVBT@4890|Ascomycota,205NF@147541|Dothideomycetes	4751|Fungi	-	-	-	-	-	-	-	-	-	-	-	-	-	-	-
g627.t1	35725.K2RZ86	5.48e-106	313.0	COG0652@1|root,KOG0881@2759|Eukaryota,3A07C@33154|Opisthokonta,3P1TP@4751|Fungi,3QUNV@4890|Ascomycota,201EJ@147541|Dothideomycetes	4751|Fungi	O	PPIases accelerate the folding of proteins. It catalyzes the cis-trans isomerization of proline imidic peptide bonds in oligopeptides	cyp1	GO:0000413,GO:0003674,GO:0003755,GO:0003824,GO:0005575,GO:0005622,GO:0005623,GO:0005634,GO:0005681,GO:0006457,GO:0006464,GO:0006807,GO:0008150,GO:0008152,GO:0009987,GO:0016853,GO:0016859,GO:0018193,GO:0018208,GO:0019538,GO:0032991,GO:0036211,GO:0043170,GO:0043226,GO:0043227,GO:0043229,GO:0043231,GO:0043412,GO:0044237,GO:0044238,GO:0044260,GO:0044267,GO:0044422,GO:0044424,GO:0044428,GO:0044446,GO:…	5.2.1.8	ko:K12733	ko03040,map03040	M00355	-	-	ko00000,ko00001,ko00002,ko01000,ko03041,ko03110	-	-	-	Pro_isomerase
g628.t1	310453.XP_007580136.1	3.85e-310	857.0	KOG2845@1|root,KOG2845@2759|Eukaryota,38GSP@33154|Opisthokonta,3NXED@4751|Fungi,3QK8K@4890|Ascomycota,1ZXZ0@147541|Dothideomycetes	4751|Fungi	K	Putative zinc finger motif, C2HC5-type	-	GO:0003674,GO:0003712,GO:0003713,GO:0005488,GO:0005575,GO:0005622,GO:0005623,GO:0005634,GO:0005737,GO:0005739,GO:0006355,GO:0006357,GO:0008150,GO:0008270,GO:0009889,GO:0009891,GO:0009893,GO:0010468,GO:0010556,GO:0010557,GO:0010604,GO:0010628,GO:0019219,GO:0019222,GO:0031323,GO:0031325,GO:0031326,GO:0031328,GO:0032991,GO:0043167,GO:0043169,GO:0043226,GO:0043227,GO:0043229,GO:0043231,GO:0044424,GO:…	-	-	-	-	-	-	-	-	-	-	zf-C2HC5
g629.t1	61459.XP_007784070.1	6.32e-92	289.0	COG2123@1|root,KOG1613@2759|Eukaryota,38CRS@33154|Opisthokonta,3NW1S@4751|Fungi,3QPKM@4890|Ascomycota,20G62@147545|Eurotiomycetes,3MSQU@451870|Chaetothyriomycetidae	4751|Fungi	J	3' exoribonuclease family, domain 1	-	GO:0000175,GO:0000176,GO:0000177,GO:0000178,GO:0000184,GO:0000288,GO:0000291,GO:0000459,GO:0000460,GO:0000466,GO:0000467,GO:0000469,GO:0000956,GO:0003674,GO:0003676,GO:0003723,GO:0003824,GO:0004518,GO:0004527,GO:0004532,GO:0004540,GO:0005488,GO:0005575,GO:0005622,GO:0005623,GO:0005634,GO:0005737,GO:0006139,GO:0006364,GO:0006396,GO:0006399,GO:0006401,GO:0006402,GO:0006725,GO:0006807,GO:0008150,GO:…	-	ko:K12586	ko03018,map03018	M00391	-	-	ko00000,ko00001,ko00002,ko03019	-	-	-	RNase_PH,RNase_PH_C
g630.t1	35725.K2S676	0.0	1004.0	COG0114@1|root,KOG1317@2759|Eukaryota,38GHX@33154|Opisthokonta,3NTY2@4751|Fungi,3QMAA@4890|Ascomycota,1ZZ25@147541|Dothideomycetes	4751|Fungi	C	Fumarase C C-terminus	FUM1	GO:0003674,GO:0003824,GO:0004333,GO:0005575,GO:0005622,GO:0005623,GO:0005737,GO:0005739,GO:0005759,GO:0005829,GO:0006082,GO:0006091,GO:0006099,GO:0006101,GO:0006106,GO:0006108,GO:0008150,GO:0008152,GO:0009060,GO:0009987,GO:0015980,GO:0016829,GO:0016835,GO:0016836,GO:0016999,GO:0017144,GO:0019752,GO:0031974,GO:0043226,GO:0043227,GO:0043229,GO:0043231,GO:0043233,GO:0043436,GO:0043648,GO:0044237,GO:…	4.2.1.2	ko:K01679	ko00020,ko00620,ko00720,ko01100,ko01110,ko01120,ko01130,ko01200,ko04934,ko05200,ko05211,map00020,map00620,map00720,map01100,map01110,map01120,map01130,map01200,map04934,map05200,map05211	M00009,M00011,M00173,M00376	R01082	RC00443	ko00000,ko00001,ko00002,ko01000	-	-	iMM904.YPL262W,iND750.YPL262W	FumaraseC_C,Lyase_1
g631.t1	310453.XP_007581898.1	7.72e-222	615.0	2D23G@1|root,2SKAN@2759|Eukaryota,39Y7K@33154|Opisthokonta,3NZXH@4751|Fungi,3QPN1@4890|Ascomycota,200TZ@147541|Dothideomycetes	4751|Fungi	S	Ferritin-like domain	-	-	-	-	-	-	-	-	-	-	-	-	Ferritin_2
g632.t1	310453.XP_007581892.1	0.0	1255.0	KOG0605@1|root,KOG0605@2759|Eukaryota,38ETW@33154|Opisthokonta,3NVV5@4751|Fungi,3QJKN@4890|Ascomycota,1ZYKA@147541|Dothideomycetes	4751|Fungi	T	Extension to Ser/Thr-type protein kinases	DBF2	GO:0000003,GO:0000075,GO:0000166,GO:0000226,GO:0000278,GO:0000280,GO:0000281,GO:0000910,GO:0000917,GO:0003006,GO:0003674,GO:0003824,GO:0004672,GO:0004674,GO:0005488,GO:0005524,GO:0005575,GO:0005622,GO:0005623,GO:0005628,GO:0005634,GO:0005737,GO:0005815,GO:0005816,GO:0005826,GO:0005856,GO:0005933,GO:0005935,GO:0005938,GO:0006464,GO:0006468,GO:0006793,GO:0006796,GO:0006807,GO:0006873,GO:0006885,GO:…	-	ko:K06684,ko:K06686	ko04111,ko04392,map04111,map04392	-	-	-	ko00000,ko00001,ko01000	-	-	-	Pkinase,Pkinase_C
g633.t1	310453.XP_007580137.1	1.85e-254	711.0	COG0177@1|root,2QRUG@2759|Eukaryota,3989A@33154|Opisthokonta,3NZZC@4751|Fungi,3QR8Q@4890|Ascomycota,1ZXW9@147541|Dothideomycetes	4751|Fungi	L	endonuclease III	-	-	4.2.99.18	ko:K01741	-	-	-	-	ko00000,ko01000	-	-	-	HhH-GPD
g634.t1	35725.K2RTF6	7.43e-170	474.0	COG0400@1|root,KOG2112@2759|Eukaryota,38RN5@33154|Opisthokonta,3NZH9@4751|Fungi,3QNTK@4890|Ascomycota,1ZYDN@147541|Dothideomycetes	4751|Fungi	I	Phospholipase/Carboxylesterase	-	GO:0002084,GO:0003674,GO:0003824,GO:0005575,GO:0005622,GO:0005623,GO:0005634,GO:0005737,GO:0006464,GO:0006807,GO:0008150,GO:0008152,GO:0008474,GO:0009056,GO:0009057,GO:0009987,GO:0016787,GO:0016788,GO:0016790,GO:0019538,GO:0030163,GO:0035601,GO:0036211,GO:0042157,GO:0042159,GO:0043170,GO:0043226,GO:0043227,GO:0043229,GO:0043231,GO:0043412,GO:0044237,GO:0044238,GO:0044260,GO:0044267,GO:0044424,GO:…	3.1.1.5	ko:K06128,ko:K06130,ko:K06999	ko00564,ko05231,map00564,map05231	-	R02746,R02747,R03416,R03417	RC00020,RC00037,RC00041,RC00094	ko00000,ko00001,ko01000	-	-	-	Abhydrolase_2
g635.t1	35725.K2S681	1.56e-106	324.0	2EEV0@1|root,2SK62@2759|Eukaryota,3A2W2@33154|Opisthokonta,3P36B@4751|Fungi,3QS6M@4890|Ascomycota,2041B@147541|Dothideomycetes	4751|Fungi	-	-	-	-	-	-	-	-	-	-	-	-	-	-	-
g636.t1	35725.K2SMN7	1.13e-111	323.0	COG1546@1|root,2S20M@2759|Eukaryota,3A3UF@33154|Opisthokonta,3P4XD@4751|Fungi,3QX2B@4890|Ascomycota,208ZY@147541|Dothideomycetes	4751|Fungi	S	Competence-damaged protein	-	-	-	-	-	-	-	-	-	-	-	-	CinA
g638.t1	35725.K2R3R3	1.09e-120	362.0	COG5434@1|root,2QRJW@2759|Eukaryota,39NPC@33154|Opisthokonta,3NYBR@4751|Fungi,3RJDZ@4890|Ascomycota,204K5@147541|Dothideomycetes	4751|Fungi	G	Glycosyl hydrolases family 28	-	-	-	-	-	-	-	-	-	-	-	-	Glyco_hydro_28
g639.t1	35725.K2RZ96	7.83e-307	853.0	KOG0039@1|root,KOG0039@2759|Eukaryota,38BWN@33154|Opisthokonta,3P05E@4751|Fungi,3QP2W@4890|Ascomycota,2004T@147541|Dothideomycetes	4751|Fungi	PQ	FAD-binding domain	-	-	-	-	-	-	-	-	-	-	-	-	FAD_binding_8,Ferric_reduct,NAD_binding_6
g640.t1	35725.K2RZ96	1.97e-195	565.0	KOG0039@1|root,KOG0039@2759|Eukaryota,38BWN@33154|Opisthokonta,3P05E@4751|Fungi,3QP2W@4890|Ascomycota,2004T@147541|Dothideomycetes	4751|Fungi	PQ	FAD-binding domain	-	-	-	-	-	-	-	-	-	-	-	-	FAD_binding_8,Ferric_reduct,NAD_binding_6
g643.t1	35725.K2RTG3	1.69e-158	451.0	29PBK@1|root,2RWP7@2759|Eukaryota,3AJYR@33154|Opisthokonta,3PDG7@4751|Fungi,3R34W@4890|Ascomycota,204YU@147541|Dothideomycetes	4751|Fungi	S	Protein of unknown function (DUF3431)	-	-	-	-	-	-	-	-	-	-	-	-	DUF3431
g645.t1	35725.K2S686	0.0	1595.0	28YTW@1|root,2R5MY@2759|Eukaryota,39SNY@33154|Opisthokonta,3NXCN@4751|Fungi,3QMEB@4890|Ascomycota,2003K@147541|Dothideomycetes	4751|Fungi	S	Transient receptor potential (TRP) ion channel	-	GO:0003674,GO:0005215,GO:0005575,GO:0005623,GO:0005886,GO:0006810,GO:0008150,GO:0009272,GO:0009987,GO:0016020,GO:0016021,GO:0022857,GO:0031224,GO:0032153,GO:0042546,GO:0044085,GO:0044425,GO:0044464,GO:0051179,GO:0051234,GO:0055085,GO:0071554,GO:0071840,GO:0071852,GO:0071944	-	-	-	-	-	-	-	-	-	-	TRP,TRP_N
g646.t1	35725.K2SMP2	0.0	1082.0	COG0552@1|root,KOG0781@2759|Eukaryota,38EXV@33154|Opisthokonta,3NWSW@4751|Fungi,3QJPQ@4890|Ascomycota,1ZXM6@147541|Dothideomycetes	4751|Fungi	U	Signal recognition particle, alpha subunit, N-terminal	SRP101	GO:0000166,GO:0001882,GO:0001883,GO:0003674,GO:0003824,GO:0003924,GO:0005047,GO:0005488,GO:0005525,GO:0005575,GO:0005622,GO:0005623,GO:0005737,GO:0005783,GO:0005785,GO:0005789,GO:0005791,GO:0006605,GO:0006612,GO:0006613,GO:0006614,GO:0006810,GO:0006886,GO:0008104,GO:0008150,GO:0012505,GO:0015031,GO:0015833,GO:0016020,GO:0016462,GO:0016787,GO:0016817,GO:0016818,GO:0017076,GO:0017111,GO:0019001,GO:…	-	ko:K13431,ko:K21989	ko03060,map03060	-	-	-	ko00000,ko00001,ko02000,ko02044	3.A.5.8	-	-	SRP-alpha_N,SRP54,SRP54_N,SRX
g647.t1	310453.XP_007581899.1	6.47e-198	552.0	COG5197@1|root,KOG3094@2759|Eukaryota,38DN5@33154|Opisthokonta,3NX76@4751|Fungi,3QQQ1@4890|Ascomycota,2016M@147541|Dothideomycetes	4751|Fungi	S	YIF1	hrf1	GO:0000139,GO:0005575,GO:0005622,GO:0005623,GO:0005737,GO:0005783,GO:0005789,GO:0005793,GO:0005794,GO:0005798,GO:0006810,GO:0006886,GO:0006888,GO:0008104,GO:0008150,GO:0012505,GO:0015031,GO:0015833,GO:0016020,GO:0016021,GO:0016192,GO:0030134,GO:0030135,GO:0030173,GO:0031090,GO:0031224,GO:0031228,GO:0031300,GO:0031301,GO:0031410,GO:0031982,GO:0031984,GO:0033036,GO:0034613,GO:0042175,GO:0042886,GO:…	-	ko:K20362	-	-	-	-	ko00000,ko04131	-	-	-	YIF1
g648.t1	35725.K2RZB6	0.0	1155.0	KOG1674@1|root,KOG1674@2759|Eukaryota,38YM7@33154|Opisthokonta,3NYVQ@4751|Fungi,3QR53@4890|Ascomycota,2000U@147541|Dothideomycetes	4751|Fungi	S	Cyclin	PCL5	GO:0000082,GO:0000083,GO:0000278,GO:0000307,GO:0001932,GO:0003674,GO:0005575,GO:0005622,GO:0005623,GO:0005634,GO:0006355,GO:0007049,GO:0007089,GO:0007154,GO:0007165,GO:0007346,GO:0008150,GO:0009889,GO:0009891,GO:0009892,GO:0009893,GO:0009894,GO:0009895,GO:0009987,GO:0010468,GO:0010506,GO:0010507,GO:0010556,GO:0010557,GO:0010564,GO:0010604,GO:0010628,GO:0010948,GO:0010958,GO:0010963,GO:0016241,GO:…	-	ko:K21197	ko04138,map04138	-	-	-	ko00000,ko00001	-	-	-	Cyclin,Cyclin_N
g651.t1	35725.K2S6A1	1.12e-293	814.0	28MRV@1|root,2QUA2@2759|Eukaryota,39UWM@33154|Opisthokonta,3NUIT@4751|Fungi,3QSMH@4890|Ascomycota,2006R@147541|Dothideomycetes	4751|Fungi	-	-	-	-	-	-	-	-	-	-	-	-	-	-	-
g653.t1	35725.K2SMR2	2.53e-214	601.0	2CGU7@1|root,2SIZC@2759|Eukaryota,39KBI@33154|Opisthokonta,3PAXJ@4751|Fungi,3RMZR@4890|Ascomycota,20A02@147541|Dothideomycetes	4751|Fungi	F	Phosphatidylinositol-4-phosphate 5-Kinase	-	-	-	-	-	-	-	-	-	-	-	-	PIP5K
g654.t1	310453.XP_007581630.1	0.0	890.0	KOG0254@1|root,KOG0254@2759|Eukaryota,39TIG@33154|Opisthokonta,3NU63@4751|Fungi,3QSEE@4890|Ascomycota,200P3@147541|Dothideomycetes	4751|Fungi	P	Belongs to the major facilitator superfamily. Sugar transporter (TC 2.A.1.1) family	-	-	-	-	-	-	-	-	-	-	-	-	Sugar_tr
g656.t1	35725.K2RZC3	0.0	895.0	COG0402@1|root,KOG3968@2759|Eukaryota,38CBX@33154|Opisthokonta,3NU83@4751|Fungi,3QJIV@4890|Ascomycota,203PJ@147541|Dothideomycetes	4751|Fungi	FQ	Amidohydrolase family	-	-	3.5.4.3	ko:K01487	ko00230,ko01100,map00230,map01100	-	R01676	RC00204	ko00000,ko00001,ko01000	-	-	-	Amidohydro_1
g658.t1	310453.XP_007581632.1	1.08e-111	333.0	2CBDU@1|root,2SAKR@2759|Eukaryota,3A3YQ@33154|Opisthokonta,3P319@4751|Fungi,3QQAX@4890|Ascomycota,2037B@147541|Dothideomycetes	4751|Fungi	-	-	-	-	-	-	-	-	-	-	-	-	-	-	-
g659.t1	310453.XP_007581633.1	1.79e-136	397.0	2CXHA@1|root,2RXGX@2759|Eukaryota,38DQZ@33154|Opisthokonta,3P12I@4751|Fungi,3QQ9J@4890|Ascomycota,201P1@147541|Dothideomycetes	4751|Fungi	S	Domain of unknown function (DUF1932)	-	-	-	-	-	-	-	-	-	-	-	-	DUF1932,F420_oxidored,NAD_binding_2
g661.t1	35725.K2SMR9	4.14e-256	708.0	COG0446@1|root,KOG1336@2759|Eukaryota,3A1A2@33154|Opisthokonta,3P23Q@4751|Fungi,3QS72@4890|Ascomycota,20A03@147541|Dothideomycetes	4751|Fungi	S	Pyridine nucleotide-disulphide oxidoreductase	-	GO:0000302,GO:0000304,GO:0003674,GO:0003824,GO:0003955,GO:0005575,GO:0005622,GO:0005623,GO:0005634,GO:0005737,GO:0005739,GO:0005886,GO:0006091,GO:0006950,GO:0006979,GO:0007584,GO:0008150,GO:0008152,GO:0009060,GO:0009605,GO:0009987,GO:0009991,GO:0010035,GO:0010941,GO:0010942,GO:0015980,GO:0016020,GO:0016491,GO:0016651,GO:0016655,GO:0016667,GO:0016668,GO:0019646,GO:0022900,GO:0022904,GO:0031667,GO:…	-	-	-	-	-	-	-	-	-	-	Pyr_redox_2
g663.t1	35725.K2SMS4	2.06e-42	139.0	2EY2S@1|root,2SZN2@2759|Eukaryota,3ATKW@33154|Opisthokonta,3PHKW@4751|Fungi,3QZ1Y@4890|Ascomycota,205RT@147541|Dothideomycetes	4751|Fungi	-	-	-	-	-	-	-	-	-	-	-	-	-	-	-
g664.t1	61459.XP_007784087.1	9.18e-111	328.0	COG1028@1|root,KOG1611@2759|Eukaryota,39SW8@33154|Opisthokonta,3NWGF@4751|Fungi,3QNDI@4890|Ascomycota,20HBW@147545|Eurotiomycetes,3MTXR@451870|Chaetothyriomycetidae	4751|Fungi	IQ	short-chain dehydrogenase reductase	-	-	-	-	-	-	-	-	-	-	-	-	adh_short,adh_short_C2
g665.t1	310453.XP_007581641.1	3.87e-284	781.0	2B6GH@1|root,2S0M5@2759|Eukaryota,39V1T@33154|Opisthokonta,3NYW3@4751|Fungi,3QQHD@4890|Ascomycota,200C0@147541|Dothideomycetes	4751|Fungi	-	-	-	-	-	-	-	-	-	-	-	-	-	-	RGS
g666.t1	35725.K2RZD0	5.99e-216	603.0	COG0697@1|root,KOG4510@2759|Eukaryota,395GA@33154|Opisthokonta,3NUM2@4751|Fungi,3RKCD@4890|Ascomycota,203MX@147541|Dothideomycetes	4751|Fungi	EG	EamA-like transporter family	-	GO:0005575,GO:0005622,GO:0005623,GO:0005737,GO:0016020,GO:0016021,GO:0031224,GO:0044424,GO:0044425,GO:0044464	-	-	-	-	-	-	-	-	-	-	EamA
g667.t1	35725.K2RTJ6	0.0	2028.0	COG0488@1|root,KOG1242@1|root,KOG0062@2759|Eukaryota,KOG1242@2759|Eukaryota,39DXA@33154|Opisthokonta,3NUZG@4751|Fungi,3QPYC@4890|Ascomycota,1ZY1F@147541|Dothideomycetes	4751|Fungi	Q	Chromatin organization modifier domain	NEW1	GO:0000166,GO:0003674,GO:0003676,GO:0003723,GO:0003729,GO:0003824,GO:0005488,GO:0005524,GO:0005575,GO:0005622,GO:0005623,GO:0005737,GO:0005739,GO:0005844,GO:0006403,GO:0006405,GO:0006406,GO:0006611,GO:0006810,GO:0006886,GO:0006913,GO:0008104,GO:0008144,GO:0008150,GO:0008152,GO:0010467,GO:0015031,GO:0015833,GO:0015931,GO:0016462,GO:0016787,GO:0016817,GO:0016818,GO:0016887,GO:0016973,GO:0017076,GO:…	-	ko:K03235	-	-	-	-	ko00000,ko03012	-	-	-	ABC_tran,Chromo
g669.t1	35725.K2SMS9	0.0	1115.0	COG2513@1|root,KOG1260@2759|Eukaryota,38CWA@33154|Opisthokonta,3NU9G@4751|Fungi,3QMNU@4890|Ascomycota,1ZXRY@147541|Dothideomycetes	4751|Fungi	C	Belongs to the isocitrate lyase PEP mutase superfamily. Isocitrate lyase family	ICL2	GO:0003674,GO:0003824,GO:0005575,GO:0005622,GO:0005623,GO:0005737,GO:0005739,GO:0005759,GO:0006082,GO:0006629,GO:0006631,GO:0008150,GO:0008152,GO:0009056,GO:0009062,GO:0009987,GO:0016042,GO:0016054,GO:0016829,GO:0016830,GO:0016833,GO:0016999,GO:0017001,GO:0017144,GO:0019541,GO:0019543,GO:0019626,GO:0019629,GO:0019752,GO:0031974,GO:0032787,GO:0042737,GO:0043226,GO:0043227,GO:0043229,GO:0043231,GO:…	4.1.3.1	ko:K01637	ko00630,ko01100,ko01110,ko01120,ko01200,map00630,map01100,map01110,map01120,map01200	M00012	R00479	RC00311,RC00313	ko00000,ko00001,ko00002,ko01000	-	-	-	ICL
g670.t1	310453.XP_007581636.1	0.0	908.0	COG0372@1|root,KOG2617@2759|Eukaryota,38CK5@33154|Opisthokonta,3NU5Z@4751|Fungi,3QJB5@4890|Ascomycota,1ZZN6@147541|Dothideomycetes	4751|Fungi	H	Belongs to the citrate synthase family	CIT3	GO:0003674,GO:0003824,GO:0004108,GO:0005575,GO:0005622,GO:0005623,GO:0005737,GO:0005739,GO:0005759,GO:0006082,GO:0006091,GO:0006099,GO:0006101,GO:0006629,GO:0006631,GO:0006725,GO:0008150,GO:0008152,GO:0009056,GO:0009058,GO:0009060,GO:0009062,GO:0009403,GO:0009404,GO:0009987,GO:0015980,GO:0016042,GO:0016054,GO:0016740,GO:0016746,GO:0016999,GO:0017001,GO:0017144,GO:0018130,GO:0019438,GO:0019541,GO:…	2.3.3.1	ko:K01647	ko00020,ko00630,ko01100,ko01110,ko01120,ko01130,ko01200,ko01210,ko01230,map00020,map00630,map01100,map01110,map01120,map01130,map01200,map01210,map01230	M00009,M00010,M00012,M00740	R00351	RC00004,RC00067	br01601,ko00000,ko00001,ko00002,ko01000	-	-	-	Citrate_synt
g671.t1	35725.K2R6W0	3.12e-126	370.0	2BVJV@1|root,2S2BC@2759|Eukaryota,3A2G6@33154|Opisthokonta,3P3KV@4751|Fungi,3QVM2@4890|Ascomycota,204Y9@147541|Dothideomycetes	4751|Fungi	S	NAD(P)H-binding	-	-	-	-	-	-	-	-	-	-	-	-	NAD_binding_10,NmrA
g675.t1	35725.K2RZD3	1.8e-153	446.0	2CF3I@1|root,2S6QC@2759|Eukaryota,3A2PT@33154|Opisthokonta,3P3QB@4751|Fungi,3QVYR@4890|Ascomycota,202BK@147541|Dothideomycetes	4751|Fungi	S	GAL4-like Zn(II)2Cys6 (or C6 zinc) binuclear cluster DNA-binding domain	-	-	-	-	-	-	-	-	-	-	-	-	Zn_clus
g679.t1	35725.K2RTJ7	3.46e-111	351.0	COG5587@1|root,2RKMH@2759|Eukaryota,39H8P@33154|Opisthokonta,3NW5F@4751|Fungi,3QPE4@4890|Ascomycota,201HT@147541|Dothideomycetes	4751|Fungi	S	Conserved hypothetical protein (DUF2461)	-	-	-	-	-	-	-	-	-	-	-	-	DUF2461
g680.t1	35725.K2S6N3	9.91e-187	523.0	COG1590@1|root,KOG1228@2759|Eukaryota,39TEI@33154|Opisthokonta,3NZIR@4751|Fungi,3QSCM@4890|Ascomycota,2023D@147541|Dothideomycetes	4751|Fungi	S	Methyltransferase TYW3	-	GO:0001510,GO:0003674,GO:0003824,GO:0006139,GO:0006396,GO:0006399,GO:0006400,GO:0006725,GO:0006807,GO:0008033,GO:0008150,GO:0008152,GO:0008168,GO:0008173,GO:0008175,GO:0009058,GO:0009451,GO:0009987,GO:0010467,GO:0016070,GO:0016740,GO:0016741,GO:0030488,GO:0031590,GO:0031591,GO:0032259,GO:0034470,GO:0034641,GO:0034660,GO:0043170,GO:0043412,GO:0043414,GO:0044237,GO:0044238,GO:0044260,GO:0046483,GO:…	2.1.1.282	ko:K15450	-	-	-	-	ko00000,ko01000,ko03016	-	-	-	TYW3
g681.t1	35725.K2SMT3	2.98e-139	397.0	COG2227@1|root,KOG1270@2759|Eukaryota,3A458@33154|Opisthokonta,3P43S@4751|Fungi,3QTS1@4890|Ascomycota,202H4@147541|Dothideomycetes	4751|Fungi	H	Methyltransferase domain	-	GO:0003674,GO:0003824,GO:0004395,GO:0005575,GO:0005622,GO:0005623,GO:0005737,GO:0005739,GO:0005740,GO:0005743,GO:0006732,GO:0006733,GO:0006743,GO:0006744,GO:0008150,GO:0008152,GO:0008168,GO:0008757,GO:0009058,GO:0009108,GO:0009987,GO:0010420,GO:0016020,GO:0016740,GO:0016741,GO:0019866,GO:0019898,GO:0031090,GO:0031966,GO:0031967,GO:0031975,GO:0032259,GO:0042180,GO:0042181,GO:0043226,GO:0043227,GO:…	-	-	-	-	-	-	-	-	-	-	Methyltransf_23,Methyltransf_25,Methyltransf_31
g682.t1	35725.K2RZD6	6.08e-179	500.0	COG0412@1|root,KOG3043@2759|Eukaryota,38I4C@33154|Opisthokonta,3P0BQ@4751|Fungi,3QK3R@4890|Ascomycota,1ZY5H@147541|Dothideomycetes	4751|Fungi	Q	Dienelactone hydrolase family protein	-	-	-	-	-	-	-	-	-	-	-	-	DLH
g683.t1	5127.CCT70457	4.05e-65	212.0	2ES4J@1|root,2SUSI@2759|Eukaryota,3A7K9@33154|Opisthokonta,3P5EA@4751|Fungi,3QYCT@4890|Ascomycota,21AU5@147550|Sordariomycetes,3TIS1@5125|Hypocreales,1FX79@110618|Nectriaceae	4751|Fungi	-	-	-	-	-	-	-	-	-	-	-	-	-	-	-
g684.t1	310453.XP_007581649.1	0.0	966.0	COG1012@1|root,KOG2454@2759|Eukaryota,38EAK@33154|Opisthokonta,3NXCB@4751|Fungi,3QRS7@4890|Ascomycota,1ZYC2@147541|Dothideomycetes	4751|Fungi	C	Belongs to the aldehyde dehydrogenase family	MSC7	GO:0000003,GO:0000280,GO:0003674,GO:0003824,GO:0004029,GO:0005575,GO:0005622,GO:0005623,GO:0005737,GO:0005783,GO:0006139,GO:0006259,GO:0006310,GO:0006725,GO:0006807,GO:0006996,GO:0007049,GO:0007127,GO:0007131,GO:0008150,GO:0008152,GO:0009987,GO:0012505,GO:0016020,GO:0016021,GO:0016043,GO:0016491,GO:0016620,GO:0016903,GO:0022402,GO:0022414,GO:0031224,GO:0034641,GO:0035825,GO:0043170,GO:0043226,GO:…	-	-	-	-	-	-	-	-	-	-	Aldedh
g685.t1	310453.XP_007581650.1	6e-184	513.0	COG1028@1|root,KOG0725@2759|Eukaryota,38H5G@33154|Opisthokonta,3NWE0@4751|Fungi,3QQ0D@4890|Ascomycota,200XF@147541|Dothideomycetes	4751|Fungi	Q	KR domain	-	-	-	-	-	-	-	-	-	-	-	-	adh_short_C2
g686.t1	35725.K2RZD9	0.0	971.0	COG0174@1|root,KOG0683@2759|Eukaryota,39EXA@33154|Opisthokonta,3NU9T@4751|Fungi,3QK5F@4890|Ascomycota,1ZZZE@147541|Dothideomycetes	4751|Fungi	E	Belongs to the glutamine synthetase family	-	-	6.3.1.2	ko:K01915	ko00220,ko00250,ko00630,ko00910,ko01100,ko01120,ko01230,ko02020,ko04217,ko04724,ko04727,map00220,map00250,map00630,map00910,map01100,map01120,map01230,map02020,map04217,map04724,map04727	-	R00253	RC00010,RC02798	ko00000,ko00001,ko01000,ko04147	-	-	-	Gln-synt_C
g687.t1	310453.XP_007581652.1	0.0	1881.0	COG1472@1|root,2QR4D@2759|Eukaryota,38FS1@33154|Opisthokonta,3NVBN@4751|Fungi,3QJHH@4890|Ascomycota,200DX@147541|Dothideomycetes	4751|Fungi	I	glycoside hydrolase family 3 protein	bglE	-	3.2.1.21	ko:K05349	ko00460,ko00500,ko00940,ko01100,ko01110,map00460,map00500,map00940,map01100,map01110	-	R00026,R02558,R02887,R02985,R03527,R04949,R04998,R10035,R10039,R10040	RC00049,RC00059,RC00171,RC00262,RC00397,RC00451,RC00714,RC00746,RC01248	ko00000,ko00001,ko01000	-	GH3	-	Fn3-like,Glyco_hydro_3,Glyco_hydro_3_C
g689.t1	35725.K2SMU0	3.45e-100	294.0	2CYSG@1|root,2S64N@2759|Eukaryota,39JFI@33154|Opisthokonta,3P66B@4751|Fungi,3RQMM@4890|Ascomycota,20A04@147541|Dothideomycetes	4751|Fungi	S	Ctr copper transporter family	-	-	-	-	-	-	-	-	-	-	-	-	Ctr
g691.t1	35725.K2S6N6	1.44e-112	352.0	KOG0039@1|root,KOG0039@2759|Eukaryota,38FB9@33154|Opisthokonta,3NWU6@4751|Fungi,3QPZ8@4890|Ascomycota,1ZXCV@147541|Dothideomycetes	4751|Fungi	PQ	Ferric reductase like transmembrane component	FRP1	GO:0000041,GO:0000166,GO:0000293,GO:0003674,GO:0003824,GO:0005488,GO:0005506,GO:0005575,GO:0005623,GO:0005886,GO:0006810,GO:0006811,GO:0006812,GO:0006825,GO:0006826,GO:0006873,GO:0006875,GO:0006879,GO:0008150,GO:0008152,GO:0009987,GO:0015677,GO:0015688,GO:0015891,GO:0016020,GO:0016021,GO:0016491,GO:0016722,GO:0016723,GO:0019725,GO:0030001,GO:0030003,GO:0031224,GO:0034220,GO:0034755,GO:0036094,GO:…	-	-	-	-	-	-	-	-	-	-	FAD_binding_8,Ferric_reduct,NAD_binding_6
g692.t1	310453.XP_007581661.1	1.88e-210	585.0	COG2730@1|root,2QXN4@2759|Eukaryota,39RYK@33154|Opisthokonta,3NX55@4751|Fungi,3QJQH@4890|Ascomycota,202ES@147541|Dothideomycetes	4751|Fungi	G	Belongs to the glycosyl hydrolase 5 (cellulase A) family	eglB	GO:0000272,GO:0003674,GO:0003824,GO:0004553,GO:0005975,GO:0005976,GO:0006073,GO:0008150,GO:0008152,GO:0008810,GO:0009056,GO:0009057,GO:0009251,GO:0009987,GO:0010383,GO:0010410,GO:0010411,GO:0016052,GO:0016787,GO:0016798,GO:0043170,GO:0044036,GO:0044042,GO:0044237,GO:0044238,GO:0044260,GO:0044262,GO:0044264,GO:0071554,GO:0071704,GO:1901575,GO:2000895,GO:2000899	3.2.1.4	ko:K01179	ko00500,ko01100,map00500,map01100	-	R06200,R11307,R11308	-	ko00000,ko00001,ko01000	-	GH5,GH9	-	CBM_1,Cellulase
g693.t1	35725.K2S6N8	0.0	1676.0	COG1948@1|root,KOG0442@2759|Eukaryota,38DUG@33154|Opisthokonta,3NWVW@4751|Fungi,3QMFY@4890|Ascomycota,1ZXAV@147541|Dothideomycetes	4751|Fungi	L	ERCC4 domain	rad16	GO:0000003,GO:0000014,GO:0000109,GO:0000110,GO:0000280,GO:0000710,GO:0000712,GO:0000724,GO:0000725,GO:0000726,GO:0000735,GO:0000736,GO:0003006,GO:0003674,GO:0003676,GO:0003677,GO:0003684,GO:0003697,GO:0003824,GO:0004518,GO:0004519,GO:0004520,GO:0004536,GO:0005488,GO:0005575,GO:0005622,GO:0005623,GO:0005634,GO:0006139,GO:0006259,GO:0006277,GO:0006281,GO:0006289,GO:0006296,GO:0006298,GO:0006302,GO:…	-	ko:K10848	ko03420,ko03460,map03420,map03460	-	-	-	ko00000,ko00001,ko01000,ko03032,ko03400	-	-	-	ERCC4
g694.t1	35725.K2RZE3	1.1e-160	478.0	KOG3671@1|root,KOG3671@2759|Eukaryota,38DM5@33154|Opisthokonta,3NWMY@4751|Fungi,3QKYU@4890|Ascomycota,1ZZ3I@147541|Dothideomycetes	4751|Fungi	TZ	WH1 domain	-	GO:0000147,GO:0000278,GO:0000281,GO:0000910,GO:0000912,GO:0000915,GO:0000916,GO:0005575,GO:0005622,GO:0005623,GO:0005737,GO:0005856,GO:0005937,GO:0005938,GO:0006810,GO:0006897,GO:0006996,GO:0007010,GO:0007015,GO:0007049,GO:0007163,GO:0008064,GO:0008150,GO:0008154,GO:0008360,GO:0009987,GO:0010638,GO:0015629,GO:0016043,GO:0016192,GO:0022402,GO:0022603,GO:0022604,GO:0022607,GO:0030029,GO:0030036,GO:…	-	ko:K05747	ko04062,ko04144,ko04520,ko04530,ko04666,ko04810,ko05100,ko05130,ko05131,ko05132,ko05231,map04062,map04144,map04520,map04530,map04666,map04810,map05100,map05130,map05131,map05132,map05231	-	-	-	ko00000,ko00001,ko04131,ko04812	-	-	-	PBD,WH1,WH2
g695.t1	310453.XP_007581662.1	1.05e-225	626.0	COG0252@1|root,KOG0503@2759|Eukaryota,39S8B@33154|Opisthokonta,3NVAZ@4751|Fungi,3QPC4@4890|Ascomycota,2018A@147541|Dothideomycetes	4751|Fungi	E	Belongs to the asparaginase 1 family	-	GO:0003674,GO:0003824,GO:0004067,GO:0005575,GO:0005622,GO:0005623,GO:0005634,GO:0005635,GO:0005737,GO:0005783,GO:0006082,GO:0006520,GO:0006528,GO:0006530,GO:0006807,GO:0006950,GO:0006995,GO:0007154,GO:0008150,GO:0008152,GO:0009056,GO:0009063,GO:0009064,GO:0009065,GO:0009066,GO:0009068,GO:0009267,GO:0009605,GO:0009987,GO:0009991,GO:0012505,GO:0016054,GO:0016787,GO:0016810,GO:0016811,GO:0019752,GO:…	3.5.1.1	ko:K01424	ko00250,ko00460,ko01100,ko01110,map00250,map00460,map01100,map01110	-	R00485	RC00010,RC02798	ko00000,ko00001,ko01000	-	-	iMM904.YLR155C,iMM904.YLR157C,iMM904.YLR158C,iMM904.YLR160C,iND750.YLR155C,iND750.YLR157C,iND750.YLR158C,iND750.YLR160C	Asparaginase
g696.t1	35725.K2RZE5	0.0	1561.0	COG0790@1|root,KOG1550@2759|Eukaryota,38DRF@33154|Opisthokonta,3NWWI@4751|Fungi,3QMRE@4890|Ascomycota,1ZXKA@147541|Dothideomycetes	4751|Fungi	MOT	Sel1-like repeats.	-	-	-	-	-	-	-	-	-	-	-	-	Sel1
g697.t1	35725.K2RTK9	1.05e-72	219.0	2BXZ1@1|root,2S2G8@2759|Eukaryota,3A61Y@33154|Opisthokonta,3P5A6@4751|Fungi,3QXJR@4890|Ascomycota,202W7@147541|Dothideomycetes	4751|Fungi	U	CBP4	cbp4	GO:0005575,GO:0005622,GO:0005623,GO:0005737,GO:0005739,GO:0005740,GO:0006996,GO:0007005,GO:0008150,GO:0009987,GO:0016020,GO:0016021,GO:0016043,GO:0017004,GO:0017062,GO:0022607,GO:0031090,GO:0031224,GO:0031300,GO:0031301,GO:0031966,GO:0031967,GO:0031975,GO:0032592,GO:0033108,GO:0034551,GO:0034622,GO:0043226,GO:0043227,GO:0043229,GO:0043231,GO:0043933,GO:0044085,GO:0044422,GO:0044424,GO:0044425,GO:…	-	-	-	-	-	-	-	-	-	-	CBP4
g699.t1	35725.K2S6P0	5.21e-212	588.0	COG0656@1|root,KOG1577@2759|Eukaryota,39YRD@33154|Opisthokonta,3P049@4751|Fungi,3QPT5@4890|Ascomycota,201BR@147541|Dothideomycetes	4751|Fungi	S	Aldo/keto reductase family	-	-	1.1.1.2	ko:K00002	ko00010,ko00040,ko00561,ko00930,ko01100,ko01110,ko01120,ko01130,ko01220,map00010,map00040,map00561,map00930,map01100,map01110,map01120,map01130,map01220	M00014	R00746,R01041,R01481,R05231	RC00087,RC00088,RC00099,RC00108	ko00000,ko00001,ko00002,ko01000,ko04147	-	-	-	Aldo_ket_red
g701.t1	80884.CCF35007	2.76e-162	495.0	2EFSN@1|root,2SKX3@2759|Eukaryota,3AGVP@33154|Opisthokonta,3P3PX@4751|Fungi,3QP7S@4890|Ascomycota,2167C@147550|Sordariomycetes,1EYEV@1028384|Glomerellales	4751|Fungi	S	Heterokaryon incompatibility protein (HET)	-	-	-	-	-	-	-	-	-	-	-	-	HET
g702.t1	35725.K2R6X4	3.37e-271	798.0	2EC08@1|root,2SHZ9@2759|Eukaryota,39PR1@33154|Opisthokonta,3Q5ZV@4751|Fungi,3RP26@4890|Ascomycota	4751|Fungi	O	ATPase family associated with various cellular activities (AAA)	-	-	-	-	-	-	-	-	-	-	-	-	AAA
g704.t1	35725.K2RZF0	6.34e-103	310.0	2CUEZ@1|root,2RM2Z@2759|Eukaryota,3A9WF@33154|Opisthokonta,3P7TM@4751|Fungi,3RBZX@4890|Ascomycota,205UE@147541|Dothideomycetes	4751|Fungi	-	-	-	-	-	-	-	-	-	-	-	-	-	-	-
g706.t1	35725.K2RTL2	2.36e-255	728.0	COG0443@1|root,KOG0101@2759|Eukaryota,39QWH@33154|Opisthokonta,3NZYI@4751|Fungi,3QQWE@4890|Ascomycota,204BN@147541|Dothideomycetes	4751|Fungi	O	ATP binding	-	-	-	-	-	-	-	-	-	-	-	-	-
g709.t1	35725.K2QVR5	2.7e-293	812.0	COG0318@1|root,KOG1176@2759|Eukaryota,38D90@33154|Opisthokonta,3NWZC@4751|Fungi,3QR0I@4890|Ascomycota,20181@147541|Dothideomycetes	4751|Fungi	I	AMP-binding enzyme C-terminal domain	-	-	-	-	-	-	-	-	-	-	-	-	AMP-binding,AMP-binding_C
g710.t1	35725.K2RLZ3	1e-147	417.0	COG3917@1|root,2RH77@2759|Eukaryota,3A0QD@33154|Opisthokonta,3P219@4751|Fungi,3QUK2@4890|Ascomycota,20202@147541|Dothideomycetes	4751|Fungi	H	Glutathione S-transferase kappa	-	-	-	-	-	-	-	-	-	-	-	-	DSBA
g711.t1	35725.K2R988	1.24e-218	609.0	2CXTP@1|root,2RZMK@2759|Eukaryota,39X4D@33154|Opisthokonta,3P12Y@4751|Fungi,3QS6Q@4890|Ascomycota,208QF@147541|Dothideomycetes	4751|Fungi	-	-	-	-	-	-	-	-	-	-	-	-	-	-	Epimerase
g712.t1	35725.K2R2V9	3.02e-183	530.0	2DQ96@1|root,2S6B9@2759|Eukaryota,3A7HU@33154|Opisthokonta,3P2QI@4751|Fungi,3QV91@4890|Ascomycota,204P5@147541|Dothideomycetes	4751|Fungi	S	Eukaryotic protein of unknown function (DUF829)	-	-	-	-	-	-	-	-	-	-	-	-	DUF829
g713.t1	310453.XP_007579706.1	1.69e-233	660.0	COG2124@1|root,KOG0157@2759|Eukaryota,39U7P@33154|Opisthokonta,3NVB5@4751|Fungi,3QPM2@4890|Ascomycota	4751|Fungi	Q	Cytochrome p-450	-	-	-	-	-	-	-	-	-	-	-	-	p450
g714.t1	35725.K2SII0	3.2e-215	607.0	KOG0254@1|root,KOG0254@2759|Eukaryota,39UFI@33154|Opisthokonta,3NVNQ@4751|Fungi,3QSQG@4890|Ascomycota	4751|Fungi	U	)transporter	-	-	-	-	-	-	-	-	-	-	-	-	MFS_1
g715.t1	5022.CBX91349	4.35e-202	583.0	COG3239@1|root,2QQNB@2759|Eukaryota,39WZA@33154|Opisthokonta,3NZC1@4751|Fungi,3RJCK@4890|Ascomycota	4751|Fungi	I	desaturase	-	-	-	-	-	-	-	-	-	-	-	-	FA_desaturase
g716.t1	61459.XP_007785353.1	1.51e-164	470.0	2CNIQ@1|root,2QWIX@2759|Eukaryota,39XFU@33154|Opisthokonta,3NZCS@4751|Fungi,3QR6X@4890|Ascomycota,20BNY@147545|Eurotiomycetes,3MYI8@451870|Chaetothyriomycetidae	4751|Fungi	S	Methyltransferase domain	-	-	-	-	-	-	-	-	-	-	-	-	Methyltransf_23
g718.t1	1182553.XP_007745297.1	8.67e-95	301.0	2EK90@1|root,2SQ7E@2759|Eukaryota,3A1SQ@33154|Opisthokonta,3NZTW@4751|Fungi,3QTXE@4890|Ascomycota,20KS6@147545|Eurotiomycetes	4751|Fungi	-	-	-	-	-	-	-	-	-	-	-	-	-	-	-
g720.t1	655981.L8G778	1.73e-249	697.0	COG5478@1|root,2QRCK@2759|Eukaryota,3972C@33154|Opisthokonta,3NX36@4751|Fungi,3QPHD@4890|Ascomycota,20XK7@147548|Leotiomycetes	4751|Fungi	S	Low affinity iron permease	-	-	-	ko:K19792	-	-	-	-	ko00000,ko02000	9.A.9.1.1	-	-	Iron_permease
g723.t1	35725.K2R6H8	9.74e-146	438.0	2CYBB@1|root,2S3CD@2759|Eukaryota,3AFVX@33154|Opisthokonta,3PC8U@4751|Fungi,3R0WW@4890|Ascomycota,2043J@147541|Dothideomycetes	4751|Fungi	G	Glycosyltransferase family 25 protein	-	-	-	-	-	-	-	-	-	-	-	-	-
g724.t1	35725.K2S612	1.28e-62	192.0	2DZKH@1|root,2S73V@2759|Eukaryota,3A6JE@33154|Opisthokonta,3P5FR@4751|Fungi,3QXJ0@4890|Ascomycota,202SB@147541|Dothideomycetes	4751|Fungi	S	Stress responsive A/B Barrel Domain	-	-	-	-	-	-	-	-	-	-	-	-	Dabb
g725.t1	5022.CBX93091	2.5e-78	252.0	2CXIS@1|root,2RXWC@2759|Eukaryota,3A19Z@33154|Opisthokonta,3P21M@4751|Fungi,3QU6T@4890|Ascomycota,201JN@147541|Dothideomycetes,4KHFK@92860|Pleosporales	4751|Fungi	S	DUF2407 C-terminal domain	-	GO:0000151,GO:0000322,GO:0000323,GO:0000324,GO:0000328,GO:0005575,GO:0005622,GO:0005623,GO:0005737,GO:0005773,GO:0005775,GO:0005783,GO:0006508,GO:0006807,GO:0008150,GO:0008152,GO:0010467,GO:0012505,GO:0016020,GO:0016485,GO:0019538,GO:0031090,GO:0031974,GO:0032991,GO:0043170,GO:0043226,GO:0043227,GO:0043229,GO:0043231,GO:0043233,GO:0044238,GO:0044422,GO:0044424,GO:0044425,GO:0044437,GO:0044444,GO:…	-	-	-	-	-	-	-	-	-	-	DUF2407,DUF2407_C
g726.t1	35725.K2RT92	3.96e-175	493.0	COG0572@1|root,KOG3308@2759|Eukaryota,39S2V@33154|Opisthokonta,3P06U@4751|Fungi,3QSV0@4890|Ascomycota,1ZYIN@147541|Dothideomycetes	4751|Fungi	F	nicotinamide riboside kinase	NRK1	GO:0000166,GO:0000322,GO:0000323,GO:0000324,GO:0003674,GO:0003824,GO:0005488,GO:0005524,GO:0005575,GO:0005622,GO:0005623,GO:0005737,GO:0005773,GO:0006139,GO:0006725,GO:0006732,GO:0006733,GO:0006753,GO:0006793,GO:0006796,GO:0006807,GO:0008144,GO:0008150,GO:0008152,GO:0009058,GO:0009108,GO:0009116,GO:0009117,GO:0009165,GO:0009435,GO:0009987,GO:0016301,GO:0016310,GO:0016740,GO:0016772,GO:0016773,GO:…	2.7.1.173,2.7.1.22	ko:K10524	ko00760,ko01100,map00760,map01100	-	R02324,R03347	RC00002,RC00017	ko00000,ko00001,ko01000	-	-	-	AAA_18,CPT,PRK
g727.t1	35725.K2RZ23	0.0	1092.0	KOG4654@1|root,KOG4654@2759|Eukaryota,38E7M@33154|Opisthokonta,3NXRH@4751|Fungi,3QKDB@4890|Ascomycota,1ZXHS@147541|Dothideomycetes	4751|Fungi	S	DUF1741	-	-	-	-	-	-	-	-	-	-	-	-	DUF1741
g729.t1	35725.K2S632	1.17e-83	251.0	2E2Z1@1|root,2SA4T@2759|Eukaryota,3A5MB@33154|Opisthokonta,3P5NF@4751|Fungi,3QW61@4890|Ascomycota,2025A@147541|Dothideomycetes	4751|Fungi	S	ribonuclease	-	GO:0001411,GO:0005575,GO:0005576,GO:0005623,GO:0030427,GO:0030428,GO:0044464,GO:0051286	3.1.27.3	ko:K01167	-	-	-	-	ko00000,ko01000,ko03016,ko03019	-	-	-	Ribonuclease
g731.t1	310453.XP_007580206.1	5.74e-129	372.0	2CZ11@1|root,2S7Q5@2759|Eukaryota,3AAGM@33154|Opisthokonta,3P6U9@4751|Fungi,3QWGA@4890|Ascomycota,2054C@147541|Dothideomycetes	4751|Fungi	S	Protein of unknown function (DUF3632)	-	-	-	-	-	-	-	-	-	-	-	-	DUF3632
g732.t1	35725.K2RZ44	1e-285	835.0	KOG3322@1|root,KOG3322@2759|Eukaryota,38HEX@33154|Opisthokonta,3NW1U@4751|Fungi,3QMP2@4890|Ascomycota,1ZXNV@147541|Dothideomycetes	4751|Fungi	A	Functions as component of the transcription regulatory histone acetylation (HAT) complex SAGA. At the promoters, SAGA is required for recruitment of the basal transcription machinery. It influences RNA polymerase II transcriptional activity through different activities such as TBP interaction and promoter selectivity, interaction with transcription activators, and chromatin modification through h…	POP1	GO:0000049,GO:0000171,GO:0000172,GO:0000294,GO:0000447,GO:0000460,GO:0000462,GO:0000466,GO:0000469,GO:0000478,GO:0000479,GO:0000956,GO:0000966,GO:0001682,GO:0003674,GO:0003676,GO:0003723,GO:0003824,GO:0004518,GO:0004519,GO:0004521,GO:0004526,GO:0004540,GO:0004549,GO:0005488,GO:0005575,GO:0005622,GO:0005623,GO:0005634,GO:0005655,GO:0005697,GO:0005730,GO:0005732,GO:0006139,GO:0006364,GO:0006379,GO:…	3.1.26.5	ko:K01164	ko03008,ko03013,map03008,map03013	-	-	-	ko00000,ko00001,ko01000,ko03009,ko03016,ko03029	-	-	-	POP1,POPLD,Sgf11
g734.t1	35725.K2R6J3	4.57e-109	327.0	2E2HZ@1|root,2S9RI@2759|Eukaryota,39ZHV@33154|Opisthokonta,3P3KU@4751|Fungi,3QS9U@4890|Ascomycota,2020W@147541|Dothideomycetes	4751|Fungi	S	WW domain binding protein 11	-	GO:0000375,GO:0000377,GO:0000398,GO:0005575,GO:0005622,GO:0005623,GO:0005634,GO:0005681,GO:0005684,GO:0006139,GO:0006325,GO:0006342,GO:0006355,GO:0006396,GO:0006397,GO:0006725,GO:0006807,GO:0006996,GO:0008150,GO:0008152,GO:0008380,GO:0009889,GO:0009890,GO:0009892,GO:0009987,GO:0010467,GO:0010468,GO:0010556,GO:0010558,GO:0010605,GO:0010629,GO:0016043,GO:0016070,GO:0016071,GO:0016458,GO:0019219,GO:…	-	-	-	-	-	-	-	-	-	-	NpwBP,Wbp11
g736.t1	35725.K2RT99	0.0	1052.0	COG0415@1|root,KOG0133@2759|Eukaryota,38DIT@33154|Opisthokonta,3NYHG@4751|Fungi,3QPMI@4890|Ascomycota,1ZXAN@147541|Dothideomycetes	4751|Fungi	LT	DNA photolyase	-	-	4.1.99.3	ko:K01669	-	-	-	-	ko00000,ko01000,ko03400	-	-	-	DNA_photolyase,FAD_binding_7
g737.t1	35725.K2S618	0.0	1020.0	2CZ41@1|root,2S8A9@2759|Eukaryota,39RK0@33154|Opisthokonta,3P19N@4751|Fungi,3QT77@4890|Ascomycota,205HF@147541|Dothideomycetes	4751|Fungi	L	Fungal specific transcription factor domain	-	-	-	-	-	-	-	-	-	-	-	-	Fungal_trans,Zn_clus
g738.t1	35725.K2SMJ2	7.16e-269	743.0	KOG1382@1|root,KOG1382@2759|Eukaryota,38INN@33154|Opisthokonta,3P0RR@4751|Fungi,3QRNM@4890|Ascomycota,1ZZRF@147541|Dothideomycetes	4751|Fungi	S	Belongs to the histidine acid phosphatase family	-	-	3.1.3.2	ko:K01078	ko00730,ko00740,ko01100,map00730,map00740,map01100	-	R00548,R02135	RC00017	ko00000,ko00001,ko01000	-	-	-	His_Phos_2
g740.t1	35725.K2RTA4	2.71e-107	319.0	KOG1876@1|root,KOG1876@2759|Eukaryota,38GVI@33154|Opisthokonta,3NY5W@4751|Fungi,3QJRU@4890|Ascomycota,1ZXE7@147541|Dothideomycetes	4751|Fungi	Z	Functions as actin-binding component of the Arp2 3 complex which is involved in regulation of actin polymerization and together with an activating nucleation-promoting factor (NPF) mediates the formation of branched actin networks. Seems to contact the mother actin filament	ARC19	GO:0000001,GO:0000147,GO:0003674,GO:0005198,GO:0005575,GO:0005622,GO:0005623,GO:0005737,GO:0005856,GO:0005885,GO:0005938,GO:0006810,GO:0006897,GO:0006996,GO:0007005,GO:0007010,GO:0007015,GO:0008064,GO:0008150,GO:0009987,GO:0010638,GO:0015629,GO:0016043,GO:0016192,GO:0022607,GO:0030029,GO:0030036,GO:0030479,GO:0030832,GO:0030833,GO:0030838,GO:0030863,GO:0030864,GO:0030865,GO:0030866,GO:0031334,GO:…	-	ko:K05755	ko04144,ko04666,ko04810,ko05100,ko05130,ko05131,ko05132,map04144,map04666,map04810,map05100,map05130,map05131,map05132	-	-	-	ko00000,ko00001,ko04131,ko04812	-	-	-	ARPC4
g741.t1	35725.K2S625	0.0	1041.0	KOG1872@1|root,KOG1872@2759|Eukaryota,38F2F@33154|Opisthokonta,3NUIQ@4751|Fungi,3QMX4@4890|Ascomycota,1ZZTN@147541|Dothideomycetes	4751|Fungi	O	Belongs to the peptidase C19 family	UBP6	GO:0000502,GO:0003674,GO:0003824,GO:0004843,GO:0005575,GO:0005622,GO:0005623,GO:0005838,GO:0006464,GO:0006508,GO:0006511,GO:0006807,GO:0008150,GO:0008152,GO:0008233,GO:0008234,GO:0009056,GO:0009057,GO:0009892,GO:0009894,GO:0009895,GO:0009987,GO:0010498,GO:0010605,GO:0016579,GO:0016787,GO:0019222,GO:0019538,GO:0019783,GO:0019941,GO:0022624,GO:0030162,GO:0030163,GO:0031323,GO:0031324,GO:0031329,GO:…	3.4.19.12	ko:K11843	-	-	-	-	ko00000,ko01000,ko01002,ko04121	-	-	-	UCH,ubiquitin
g742.t1	310453.XP_007580202.1	1.7e-299	840.0	KOG1213@1|root,KOG1213@2759|Eukaryota,39V5X@33154|Opisthokonta,3NY2J@4751|Fungi,3QNRE@4890|Ascomycota,1ZZ27@147541|Dothideomycetes	4751|Fungi	D	N terminus of Rad21 / Rec8 like protein	rec8	GO:0000003,GO:0000228,GO:0000280,GO:0000775,GO:0000776,GO:0000777,GO:0000778,GO:0000779,GO:0000780,GO:0000785,GO:0000790,GO:0000792,GO:0000793,GO:0000794,GO:0000798,GO:0000819,GO:0000939,GO:0000941,GO:0003674,GO:0003682,GO:0005488,GO:0005575,GO:0005622,GO:0005623,GO:0005634,GO:0005694,GO:0005720,GO:0005721,GO:0005819,GO:0005856,GO:0006139,GO:0006259,GO:0006281,GO:0006302,GO:0006725,GO:0006807,GO:…	-	ko:K12780,ko:K13054	ko04113,ko04114,map04113,map04114	-	-	-	ko00000,ko00001,ko03036	-	-	-	Rad21_Rec8,Rad21_Rec8_N
g743.t1	35725.K2R712	0.0	1444.0	COG5173@1|root,KOG2286@2759|Eukaryota,391VH@33154|Opisthokonta,3NUSF@4751|Fungi,3QKN8@4890|Ascomycota,1ZZ80@147541|Dothideomycetes	4751|Fungi	U	Exocyst complex component Sec6	SEC6	GO:0000145,GO:0000149,GO:0000920,GO:0003674,GO:0005488,GO:0005515,GO:0005575,GO:0005622,GO:0005623,GO:0005628,GO:0005737,GO:0005933,GO:0005934,GO:0005935,GO:0005937,GO:0005938,GO:0006810,GO:0006886,GO:0006887,GO:0006892,GO:0006893,GO:0006903,GO:0008104,GO:0008150,GO:0009987,GO:0010639,GO:0015031,GO:0015833,GO:0016020,GO:0016043,GO:0016192,GO:0030427,GO:0031333,GO:0031338,GO:0031339,GO:0031503,GO:…	-	ko:K06110	-	-	-	-	ko00000,ko04131	-	-	-	Sec6
g744.t1	310453.XP_007587444.1	1.68e-46	150.0	COG1841@1|root,2S7S3@2759|Eukaryota,3A6GJ@33154|Opisthokonta,3P5MP@4751|Fungi,3QXDR@4890|Ascomycota,202JT@147541|Dothideomycetes	4751|Fungi	J	Ribosomal protein L30p/L7e	MRPL33	GO:0000313,GO:0000315,GO:0003674,GO:0003735,GO:0005198,GO:0005575,GO:0005622,GO:0005623,GO:0005737,GO:0005739,GO:0005759,GO:0005761,GO:0005762,GO:0005840,GO:0006412,GO:0006518,GO:0006807,GO:0008150,GO:0008152,GO:0009058,GO:0009059,GO:0009987,GO:0010467,GO:0015934,GO:0019538,GO:0031974,GO:0032543,GO:0032991,GO:0034641,GO:0034645,GO:0043043,GO:0043170,GO:0043226,GO:0043227,GO:0043228,GO:0043229,GO:…	-	ko:K02907	ko03010,map03010	M00178,M00179	-	-	br01610,ko00000,ko00001,ko00002,ko03011	-	-	-	Ribosomal_L30
g745.t1	310453.XP_007587454.1	3.45e-127	367.0	COG0576@1|root,KOG3003@2759|Eukaryota,39SYX@33154|Opisthokonta,3NZQR@4751|Fungi,3QM01@4890|Ascomycota,201R6@147541|Dothideomycetes	4751|Fungi	O	Essential component of the PAM complex, a complex required for the translocation of transit peptide-containing proteins from the inner membrane into the mitochondrial matrix in an ATP-dependent manner	mge1	GO:0000166,GO:0000774,GO:0001405,GO:0003674,GO:0005488,GO:0005515,GO:0005575,GO:0005622,GO:0005623,GO:0005737,GO:0005739,GO:0005740,GO:0005743,GO:0005744,GO:0005759,GO:0006457,GO:0006605,GO:0006626,GO:0006790,GO:0006810,GO:0006839,GO:0006886,GO:0006996,GO:0007005,GO:0008104,GO:0008150,GO:0008152,GO:0009987,GO:0015031,GO:0015833,GO:0016020,GO:0016043,GO:0016226,GO:0017038,GO:0017076,GO:0019866,GO:…	-	ko:K03687	-	-	-	-	ko00000,ko03029,ko03110	-	-	-	GrpE
g746.t1	35725.K2RTP0	1.32e-241	669.0	COG2828@1|root,2QSUX@2759|Eukaryota,39T7M@33154|Opisthokonta,3NZ7X@4751|Fungi,3QNRU@4890|Ascomycota,1ZZM6@147541|Dothideomycetes	4751|Fungi	S	PrpF protein	-	-	-	-	-	-	-	-	-	-	-	-	PrpF
g747.t1	1220534.B655_2106	1.09e-24	99.0	COG5485@1|root,arCOG06513@2157|Archaea	2157|Archaea	S	ester cyclase	-	-	-	ko:K06893	-	-	-	-	ko00000	-	-	-	SnoaL,SnoaL_2
g748.t1	5507.FOXG_17191P0	1.11e-29	124.0	2E6GG@1|root,2SD64@2759|Eukaryota,3AF5J@33154|Opisthokonta,3PBKF@4751|Fungi,3QJKQ@4890|Ascomycota,21E5J@147550|Sordariomycetes,3TJUD@5125|Hypocreales,1FY8M@110618|Nectriaceae	4751|Fungi	-	-	-	-	-	-	-	-	-	-	-	-	-	-	CorA
g749.t1	29875.EHK17634	7.42e-81	280.0	2E6GG@1|root,2SD64@2759|Eukaryota,3AF5J@33154|Opisthokonta,3PBKF@4751|Fungi,3QJKQ@4890|Ascomycota,21E5J@147550|Sordariomycetes,3TJUD@5125|Hypocreales	4751|Fungi	-	-	-	-	-	-	-	-	-	-	-	-	-	-	CorA
g750.t1	27337.EGY15294	1.32e-19	96.3	2EIR4@1|root,2SP3G@2759|Eukaryota,3A7C3@33154|Opisthokonta,3P5FP@4751|Fungi,3QXZ1@4890|Ascomycota,21FNA@147550|Sordariomycetes,1F3WQ@1028384|Glomerellales	4751|Fungi	-	-	-	-	-	-	-	-	-	-	-	-	-	-	-
g751.t1	63405.XP_002843375.1	2.5e-17	77.4	2F16Q@1|root,2T28A@2759|Eukaryota,3AU9C@33154|Opisthokonta,3PI1Z@4751|Fungi,3R0UF@4890|Ascomycota,20PNX@147545|Eurotiomycetes,3B6MF@33183|Onygenales,3FZ3N@34384|Arthrodermataceae	4751|Fungi	-	-	-	-	-	-	-	-	-	-	-	-	-	-	-
g755.t1	160860.XP_007359125.1	1.33e-182	548.0	KOG4525@1|root,KOG4525@2759|Eukaryota,38E4B@33154|Opisthokonta,3NV0R@4751|Fungi,3V98B@5204|Basidiomycota,229UW@155619|Agaricomycetes,3H5NS@355688|Agaricomycetes incertae sedis	4751|Fungi	S	Putative peptidase family	-	-	-	-	-	-	-	-	-	-	-	-	Jacalin,Metallopep
g756.t1	310453.XP_007581668.1	1.94e-39	146.0	COG2124@1|root,KOG0158@2759|Eukaryota,38DA8@33154|Opisthokonta,3NXRB@4751|Fungi	4751|Fungi	Q	Belongs to the cytochrome P450 family	-	-	-	-	-	-	-	-	-	-	-	-	p450
g757.t1	28564.XP_002339955.1	4.09e-227	647.0	KOG0254@1|root,KOG0254@2759|Eukaryota,38BTE@33154|Opisthokonta,3NUAW@4751|Fungi,3QQ8X@4890|Ascomycota,20JSA@147545|Eurotiomycetes,3SAPU@5042|Eurotiales	4751|Fungi	U	Fungal trichothecene efflux pump (TRI12)	-	-	-	-	-	-	-	-	-	-	-	-	MFS_1
g758.t1	28564.XP_002339953.1	1.19e-77	249.0	2EQTG@1|root,2STRK@2759|Eukaryota,3APA2@33154|Opisthokonta,3PEXZ@4751|Fungi,3QZM8@4890|Ascomycota,20J3I@147545|Eurotiomycetes,3SC2P@5042|Eurotiales	4751|Fungi	K	GAL4-like Zn(II)2Cys6 (or C6 zinc) binuclear cluster DNA-binding domain	-	-	-	-	-	-	-	-	-	-	-	-	Zn_clus
g759.t1	43228.XP_007731080.1	5.97e-140	410.0	2EK4J@1|root,2SQ3X@2759|Eukaryota,39V9P@33154|Opisthokonta,3P0DT@4751|Fungi,3QT1H@4890|Ascomycota,20KFK@147545|Eurotiomycetes	4751|Fungi	H	TS is a member of the terpene cyclase group of enzymes. It catalyzes the isomerization and cyclization of farnesyl pyro- phosphate to form trichodiene, the first cyclic intermediate in the biosynthetic pathway for trichothecenes. It serves to branch trichothecene biosynthesis from the isoprenoid pathway	-	-	4.2.3.6,4.2.3.95	ko:K12249,ko:K22060	ko00909,map00909	-	R02306	RC00690	ko00000,ko00001,ko01000	-	-	-	TRI5
g760.t1	474922.ELA32538	0.0	1031.0	COG1132@1|root,KOG0054@2759|Eukaryota,3AF5F@33154|Opisthokonta,3PBEZ@4751|Fungi,3R2UQ@4890|Ascomycota,21EEY@147550|Sordariomycetes	4751|Fungi	Q	ABC transporter transmembrane region	-	-	-	-	-	-	-	-	-	-	-	-	ABC_membrane,ABC_tran
g761.t1	310453.XP_007588015.1	6.01e-70	214.0	2ETD7@1|root,2SVRF@2759|Eukaryota,3A57N@33154|Opisthokonta,3P4IC@4751|Fungi,3QWEE@4890|Ascomycota,20357@147541|Dothideomycetes	4751|Fungi	-	-	-	-	-	-	-	-	-	-	-	-	-	-	-
g762.t1	140110.NechaP91512	1.15e-133	396.0	2C42F@1|root,2SHR0@2759|Eukaryota,3A32X@33154|Opisthokonta,3P2UT@4751|Fungi,3QVT7@4890|Ascomycota,21PHW@147550|Sordariomycetes,3TTFI@5125|Hypocreales,1FN5C@110618|Nectriaceae	4751|Fungi	-	-	-	-	-	-	-	-	-	-	-	-	-	-	-
g763.t1	310453.XP_007584274.1	3.25e-257	726.0	COG2303@1|root,KOG1238@2759|Eukaryota,38UEK@33154|Opisthokonta,3NUFD@4751|Fungi,3QKEH@4890|Ascomycota,203IW@147541|Dothideomycetes	4751|Fungi	E	Belongs to the GMC oxidoreductase family	-	-	-	-	-	-	-	-	-	-	-	-	GMC_oxred_C,GMC_oxred_N
g764.t1	104355.XP_007866887.1	2.18e-29	112.0	2B56T@1|root,2S0IF@2759|Eukaryota,3A08Y@33154|Opisthokonta,3P23C@4751|Fungi	4751|Fungi	-	-	-	-	-	-	-	-	-	-	-	-	-	-	-
g765.t1	226899.F0XCD0	3.11e-149	482.0	COG1223@1|root,KOG0742@2759|Eukaryota,38HPN@33154|Opisthokonta,3NU7H@4751|Fungi,3QPW1@4890|Ascomycota,21D2A@147550|Sordariomycetes,3USAJ@5151|Ophiostomatales	4751|Fungi	O	ATPase family associated with various cellular activities (AAA)	-	-	-	-	-	-	-	-	-	-	-	-	AAA
g767.t1	35725.K2S7T3	1.08e-90	269.0	2C9V2@1|root,2SNM9@2759|Eukaryota,3AJKE@33154|Opisthokonta,3PD4C@4751|Fungi,3QWGP@4890|Ascomycota,204ZB@147541|Dothideomycetes	4751|Fungi	-	-	-	-	-	-	-	-	-	-	-	-	-	-	SnoaL_4
g768.t1	35725.K2R6Z0	4.75e-171	523.0	2CZME@1|root,2SAWK@2759|Eukaryota,3AD2C@33154|Opisthokonta,3P8HR@4751|Fungi,3QXF2@4890|Ascomycota	4751|Fungi	-	-	-	-	-	-	-	-	-	-	-	-	-	-	-
g770.t1	35725.K2S6R1	1.02e-97	305.0	KOG3366@1|root,KOG3366@2759|Eukaryota,39YEZ@33154|Opisthokonta,3P34B@4751|Fungi,3QJTA@4890|Ascomycota,201P8@147541|Dothideomycetes	4751|Fungi	C	Mitochondrial membrane ATP synthase (F(1)F(0) ATP synthase or Complex V) produces ATP from ADP in the presence of a proton gradient across the membrane which is generated by electron transport complexes of the respiratory chain. F-type ATPases consist of two structural domains, F(1) - containing the extramembraneous catalytic core, and F(0) - containing the membrane proton channel, linked togethe…	ATP7	GO:0000274,GO:0000276,GO:0003674,GO:0005198,GO:0005575,GO:0005622,GO:0005623,GO:0005737,GO:0005739,GO:0005740,GO:0005743,GO:0005753,GO:0006091,GO:0006119,GO:0006139,GO:0006163,GO:0006164,GO:0006725,GO:0006753,GO:0006754,GO:0006793,GO:0006796,GO:0006807,GO:0006810,GO:0006811,GO:0006812,GO:0006839,GO:0008150,GO:0008152,GO:0009058,GO:0009117,GO:0009123,GO:0009124,GO:0009126,GO:0009127,GO:0009141,GO:…	-	ko:K02138	ko00190,ko01100,ko04714,ko05010,ko05012,ko05016,map00190,map01100,map04714,map05010,map05012,map05016	M00158	-	-	ko00000,ko00001,ko00002	3.A.2.1	-	-	Mt_ATP-synt_D
g771.t1	35725.K2RTM1	1.68e-116	355.0	COG1308@1|root,KOG2239@2759|Eukaryota,39C57@33154|Opisthokonta,3NYAS@4751|Fungi,3QJCZ@4890|Ascomycota,200XU@147541|Dothideomycetes	4751|Fungi	K	NAC domain	EGD2	GO:0003674,GO:0005488,GO:0005515,GO:0005543,GO:0005575,GO:0005622,GO:0005623,GO:0005737,GO:0005840,GO:0005844,GO:0005854,GO:0006457,GO:0006458,GO:0006605,GO:0006612,GO:0006620,GO:0006810,GO:0006886,GO:0008104,GO:0008150,GO:0008289,GO:0009986,GO:0009987,GO:0015031,GO:0015833,GO:0032266,GO:0032991,GO:0033036,GO:0033365,GO:0034613,GO:0035091,GO:0042788,GO:0042886,GO:0043167,GO:0043168,GO:0043226,GO:…	-	ko:K03626	-	-	-	-	ko00000	-	-	-	NAC
g772.t1	310453.XP_007587520.1	8.69e-228	639.0	2ED87@1|root,2SIXR@2759|Eukaryota,39Y5X@33154|Opisthokonta,3P1EY@4751|Fungi,3QQNK@4890|Ascomycota,20A05@147541|Dothideomycetes	4751|Fungi	-	-	-	-	-	-	-	-	-	-	-	-	-	-	-
g773.t1	35725.K2S6Q7	0.0	2170.0	KOG0588@1|root,KOG0588@2759|Eukaryota,38BGN@33154|Opisthokonta,3NW2V@4751|Fungi,3QK6C@4890|Ascomycota,200GA@147541|Dothideomycetes	4751|Fungi	T	Fungal kinase associated-1 domain	GIN4	GO:0000003,GO:0000075,GO:0000086,GO:0000131,GO:0000144,GO:0000165,GO:0000166,GO:0000187,GO:0000278,GO:0000280,GO:0000399,GO:0000921,GO:0001403,GO:0001558,GO:0001817,GO:0001932,GO:0001934,GO:0002218,GO:0002221,GO:0002224,GO:0002237,GO:0002253,GO:0002376,GO:0002682,GO:0002684,GO:0002757,GO:0002758,GO:0002764,GO:0003674,GO:0003824,GO:0004672,GO:0004674,GO:0004683,GO:0004712,GO:0005488,GO:0005515,GO:…	2.7.11.1	ko:K02515,ko:K06668,ko:K18679,ko:K18680	ko04011,ko04111,map04011,map04111	-	-	-	ko00000,ko00001,ko01000,ko01001,ko04812	-	-	-	Fungal_KA1,Pkinase
g774.t1	35725.K2RTL9	8.75e-188	538.0	KOG1721@1|root,KOG1721@2759|Eukaryota,39S18@33154|Opisthokonta,3NYSC@4751|Fungi,3QXA8@4890|Ascomycota,1ZX7B@147541|Dothideomycetes	4751|Fungi	S	C2H2-type zinc finger	-	-	-	-	-	-	-	-	-	-	-	-	zf-C2H2
g778.t1	35725.K2RZG1	5.27e-83	258.0	COG2075@1|root,KOG1722@2759|Eukaryota,3A053@33154|Opisthokonta,3P28W@4751|Fungi,3QU0Z@4890|Ascomycota,203JZ@147541|Dothideomycetes	4751|Fungi	J	Ribosomal protein L24e	RPL24	GO:0000027,GO:0002181,GO:0003674,GO:0003676,GO:0003723,GO:0003735,GO:0005198,GO:0005488,GO:0005575,GO:0005622,GO:0005623,GO:0005737,GO:0005829,GO:0005840,GO:0006412,GO:0006518,GO:0006807,GO:0006996,GO:0008150,GO:0008152,GO:0009058,GO:0009059,GO:0009987,GO:0010467,GO:0015934,GO:0016043,GO:0019538,GO:0022607,GO:0022613,GO:0022618,GO:0022625,GO:0022626,GO:0032991,GO:0034622,GO:0034641,GO:0034645,GO:…	-	ko:K02896	ko03010,map03010	M00177,M00179	-	-	br01610,ko00000,ko00001,ko00002,ko03011	-	-	-	Ribosomal_L24e
g780.t1	310453.XP_007587517.1	4.88e-106	309.0	COG5078@1|root,KOG0417@2759|Eukaryota,39ZUE@33154|Opisthokonta,3P1WC@4751|Fungi,3QQCZ@4890|Ascomycota,201JP@147541|Dothideomycetes	4751|Fungi	O	Belongs to the ubiquitin-conjugating enzyme family	-	GO:0000209,GO:0003674,GO:0003824,GO:0004842,GO:0005488,GO:0005515,GO:0005575,GO:0005622,GO:0005623,GO:0005634,GO:0005737,GO:0006139,GO:0006259,GO:0006281,GO:0006301,GO:0006464,GO:0006513,GO:0006725,GO:0006807,GO:0006950,GO:0006974,GO:0008104,GO:0008150,GO:0008152,GO:0009314,GO:0009411,GO:0009416,GO:0009628,GO:0009987,GO:0010992,GO:0010994,GO:0016043,GO:0016567,GO:0016740,GO:0019538,GO:0019725,GO:…	2.3.2.23	ko:K10580	ko04120,ko04624,map04120,map04624	-	-	-	ko00000,ko00001,ko01000,ko03400,ko04121	-	-	-	UQ_con
g781.t1	35725.K2S6Q3	0.0	2062.0	COG2319@1|root,KOG0309@2759|Eukaryota,38BY8@33154|Opisthokonta,3NX47@4751|Fungi,3QNXY@4890|Ascomycota,202XM@147541|Dothideomycetes	4751|Fungi	S	Zinc-ribbon, C4HC2 type	-	GO:0000306,GO:0000322,GO:0000323,GO:0000324,GO:0000329,GO:0003674,GO:0003824,GO:0004842,GO:0005488,GO:0005575,GO:0005622,GO:0005623,GO:0005737,GO:0005773,GO:0005774,GO:0006464,GO:0006807,GO:0008150,GO:0008152,GO:0008270,GO:0009966,GO:0009967,GO:0009987,GO:0010646,GO:0010647,GO:0016020,GO:0016567,GO:0016740,GO:0019538,GO:0019787,GO:0019898,GO:0023051,GO:0023056,GO:0031090,GO:0031312,GO:0032006,GO:…	-	ko:K20409	ko04150,map04150	-	-	-	ko00000,ko00001	-	-	-	WD40,Zn_ribbon_17
g787.t1	35725.K2RL26	0.0	1131.0	COG2132@1|root,KOG1263@2759|Eukaryota,39UM9@33154|Opisthokonta,3NVU0@4751|Fungi,3QJPD@4890|Ascomycota,1ZZTE@147541|Dothideomycetes	4751|Fungi	Q	Belongs to the multicopper oxidase family	lcc1	GO:0000041,GO:0003674,GO:0003824,GO:0004322,GO:0005575,GO:0005623,GO:0005886,GO:0005887,GO:0006810,GO:0006811,GO:0006812,GO:0006826,GO:0006873,GO:0006875,GO:0006879,GO:0008150,GO:0008152,GO:0009987,GO:0016020,GO:0016021,GO:0016491,GO:0016722,GO:0016724,GO:0019725,GO:0030001,GO:0030003,GO:0031224,GO:0031226,GO:0032991,GO:0033212,GO:0033215,GO:0033573,GO:0042592,GO:0044425,GO:0044459,GO:0044464,GO:…	-	-	-	-	-	-	-	-	-	-	Cu-oxidase,Cu-oxidase_2,Cu-oxidase_3
g789.t1	35725.K2QV35	1.2e-165	478.0	2EDXA@1|root,2SJFI@2759|Eukaryota,3A181@33154|Opisthokonta,3P2D8@4751|Fungi,3QU0P@4890|Ascomycota,201MC@147541|Dothideomycetes	4751|Fungi	-	-	-	-	-	-	-	-	-	-	-	-	-	-	-
g790.t1	310453.XP_007585946.1	0.0	1207.0	KOG1820@1|root,KOG1820@2759|Eukaryota,38BXV@33154|Opisthokonta,3NWB0@4751|Fungi,3QJVV@4890|Ascomycota,1ZXHH@147541|Dothideomycetes	4751|Fungi	Z	TOG	-	GO:0000070,GO:0000226,GO:0000228,GO:0000278,GO:0000280,GO:0000775,GO:0000776,GO:0000777,GO:0000778,GO:0000779,GO:0000780,GO:0000793,GO:0000794,GO:0000819,GO:0000922,GO:0000940,GO:0000942,GO:0003674,GO:0003824,GO:0005198,GO:0005200,GO:0005488,GO:0005515,GO:0005575,GO:0005622,GO:0005623,GO:0005634,GO:0005694,GO:0005737,GO:0005815,GO:0005816,GO:0005819,GO:0005856,GO:0005874,GO:0005876,GO:0005881,GO:…	-	ko:K16803	-	-	-	-	ko00000,ko03036,ko04812	-	-	-	CLASP_N
g791.t1	35725.K2RTM4	2.17e-303	830.0	KOG0295@1|root,KOG0295@2759|Eukaryota,38EAS@33154|Opisthokonta,3NW2C@4751|Fungi,3QKKK@4890|Ascomycota,1ZZF2@147541|Dothideomycetes	4751|Fungi	Z	Positively regulates the activity of the minus-end directed microtubule motor protein dynein. May enhance dynein- mediated microtubule sliding by targeting dynein to the microtubule plus end. Required for nuclear migration during vegetative growth as well as development. Required for retrograde early endosome (EE) transport from the hyphal tip. Required for localization of dynein to the mitotic s…	LIS1	GO:0000003,GO:0000132,GO:0000226,GO:0000278,GO:0000775,GO:0000776,GO:0000922,GO:0003006,GO:0003674,GO:0005488,GO:0005515,GO:0005575,GO:0005622,GO:0005623,GO:0005634,GO:0005694,GO:0005737,GO:0005815,GO:0005816,GO:0005819,GO:0005856,GO:0005874,GO:0005875,GO:0005881,GO:0005938,GO:0006810,GO:0006928,GO:0006996,GO:0007010,GO:0007017,GO:0007018,GO:0007049,GO:0007097,GO:0007163,GO:0008017,GO:0008092,GO:…	-	ko:K16794	ko00565,ko01100,map00565,map01100	-	R04452	RC00037,RC00094	ko00000,ko00001,ko03036,ko04147	-	-	-	WD40
g792.t1	1108849.XP_002563445.1	9.87e-11	68.2	2E3JY@1|root,2SAMN@2759|Eukaryota,3A24W@33154|Opisthokonta,3P35A@4751|Fungi,3QZDB@4890|Ascomycota,20MXY@147545|Eurotiomycetes,3S9WR@5042|Eurotiales	4751|Fungi	-	-	-	-	-	-	-	-	-	-	-	-	-	-	CorA
g794.t1	97096.XP_007790805.1	1.06e-118	353.0	COG0604@1|root,KOG1198@2759|Eukaryota,3A4PZ@33154|Opisthokonta,3P4FI@4751|Fungi,3QXVE@4890|Ascomycota	4751|Fungi	C	Zinc-binding dehydrogenase	-	-	-	-	-	-	-	-	-	-	-	-	ADH_N,ADH_zinc_N,ADH_zinc_N_2
g795.t1	35725.K2RJV7	0.0	2139.0	COG1257@1|root,KOG2480@2759|Eukaryota,38D74@33154|Opisthokonta,3NUYR@4751|Fungi,3QNAP@4890|Ascomycota,20069@147541|Dothideomycetes	4751|Fungi	I	3-hydroxy-3-methylglutaryl coenzyme A reductase	HMG1	GO:0000502,GO:0003674,GO:0003824,GO:0004420,GO:0005575,GO:0005622,GO:0005623,GO:0005634,GO:0005635,GO:0005737,GO:0005777,GO:0005778,GO:0005783,GO:0005789,GO:0006066,GO:0006084,GO:0006139,GO:0006163,GO:0006629,GO:0006637,GO:0006644,GO:0006694,GO:0006696,GO:0006720,GO:0006721,GO:0006725,GO:0006732,GO:0006753,GO:0006790,GO:0006793,GO:0006796,GO:0006807,GO:0008150,GO:0008152,GO:0008202,GO:0008204,GO:…	1.1.1.34	ko:K00021	ko00900,ko01100,ko01110,ko01130,ko04152,ko04976,map00900,map01100,map01110,map01130,map04152,map04976	M00095	R02082	RC00004,RC00644	ko00000,ko00001,ko00002,ko01000	-	-	iMM904.YML075C,iND750.YML075C	HMG-CoA_red,HPIH,Sterol-sensing
g796.t1	310453.XP_007583942.1	5.46e-155	435.0	2BVE0@1|root,2S263@2759|Eukaryota,3A6P7@33154|Opisthokonta,3P1FY@4751|Fungi,3QVAE@4890|Ascomycota,201IX@147541|Dothideomycetes	4751|Fungi	S	Protein of unknown function (DUF3605)	-	GO:0005575,GO:0005622,GO:0005623,GO:0005737,GO:0006040,GO:0006044,GO:0008150,GO:0008152,GO:0044424,GO:0044464,GO:0071704,GO:1901071,GO:1901135	-	-	-	-	-	-	-	-	-	-	DUF3605
g798.t1	35725.K2RS63	1.83e-45	149.0	2EWAN@1|root,2SY5H@2759|Eukaryota,3ADQM@33154|Opisthokonta,3P8XI@4751|Fungi,3QZU2@4890|Ascomycota,203CM@147541|Dothideomycetes	4751|Fungi	-	-	-	-	-	-	-	-	-	-	-	-	-	-	-
g799.t1	35725.K2QTK7	6.23e-163	454.0	KOG2202@1|root,KOG2202@2759|Eukaryota,38HSU@33154|Opisthokonta,3NUI2@4751|Fungi,3QJJT@4890|Ascomycota,1ZYG6@147541|Dothideomycetes	4751|Fungi	A	Zinc finger C-x8-C-x5-C-x3-H type (and similar)	-	GO:0000243,GO:0000375,GO:0000377,GO:0000398,GO:0003674,GO:0003676,GO:0003723,GO:0005488,GO:0005575,GO:0005622,GO:0005623,GO:0005634,GO:0005681,GO:0005684,GO:0006139,GO:0006355,GO:0006357,GO:0006396,GO:0006397,GO:0006725,GO:0006807,GO:0008150,GO:0008152,GO:0008380,GO:0009889,GO:0009987,GO:0010467,GO:0010468,GO:0010556,GO:0010810,GO:0010811,GO:0016070,GO:0016071,GO:0019219,GO:0019222,GO:0030155,GO:…	-	ko:K12836	ko03040,ko05131,map03040,map05131	-	-	-	ko00000,ko00001,ko03041	-	-	-	RRM_1,zf-CCCH
g801.t1	35725.K2REQ3	0.0	1007.0	COG2132@1|root,KOG1263@2759|Eukaryota,39UM9@33154|Opisthokonta,3NVU0@4751|Fungi,3QJPD@4890|Ascomycota,1ZZDD@147541|Dothideomycetes	4751|Fungi	Q	Multicopper oxidase	-	-	-	-	-	-	-	-	-	-	-	-	Cu-oxidase,Cu-oxidase_2,Cu-oxidase_3
g802.t1	35725.K2S877	1.54e-221	615.0	2BQS9@1|root,2S1UX@2759|Eukaryota,3A31Q@33154|Opisthokonta,3P35H@4751|Fungi,3QVCH@4890|Ascomycota,209T4@147541|Dothideomycetes	4751|Fungi	S	Metallo-beta-lactamase superfamily	-	-	-	-	-	-	-	-	-	-	-	-	Lactamase_B
g803.t1	310453.XP_007585809.1	5.04e-127	368.0	COG0588@1|root,KOG0235@2759|Eukaryota,39S6P@33154|Opisthokonta,3P0AY@4751|Fungi,3QTC9@4890|Ascomycota,1ZYW6@147541|Dothideomycetes	4751|Fungi	G	Phosphoglycerate mutase family	-	GO:0003674,GO:0003824,GO:0005575,GO:0005622,GO:0005623,GO:0005634,GO:0005737,GO:0006793,GO:0006796,GO:0008150,GO:0008152,GO:0009058,GO:0009987,GO:0016311,GO:0016787,GO:0016788,GO:0016791,GO:0019637,GO:0019693,GO:0042578,GO:0043226,GO:0043227,GO:0043229,GO:0043231,GO:0044237,GO:0044424,GO:0044464,GO:0046390,GO:0050278,GO:0071704,GO:0090407,GO:1901135,GO:1901137,GO:1901576	3.1.3.37	ko:K22315	-	-	-	-	ko00000,ko01000	-	-	-	His_Phos_1
g804.t1	35725.K2REQ4	0.0	1661.0	COG0553@1|root,KOG0387@2759|Eukaryota,38BYH@33154|Opisthokonta,3NU5F@4751|Fungi,3QS78@4890|Ascomycota,1ZYF6@147541|Dothideomycetes	4751|Fungi	A	Helicase-associated putative binding domain, C-terminal	-	-	-	ko:K20098	-	-	-	-	ko00000,ko01000,ko03400	-	-	-	Helicase_C,SNF2_N,VIGSSK
g805.t1	61459.XP_007782586.1	0.0	948.0	COG0367@1|root,KOG0571@2759|Eukaryota,39W47@33154|Opisthokonta,3NU53@4751|Fungi,3QN3M@4890|Ascomycota,20BQT@147545|Eurotiomycetes,3MW0Z@451870|Chaetothyriomycetidae	4751|Fungi	E	Asparagine synthase	-	-	6.3.5.4	ko:K01953	ko00250,ko01100,ko01110,map00250,map01100,map01110	-	R00578	RC00010	ko00000,ko00001,ko01000,ko01002	-	-	-	Asn_synthase,GATase_7
g806.t1	310453.XP_007585808.1	9.4e-194	555.0	2E1RA@1|root,2S91F@2759|Eukaryota,3A2T2@33154|Opisthokonta,3P3G9@4751|Fungi,3QVU1@4890|Ascomycota,202IA@147541|Dothideomycetes	4751|Fungi	-	-	-	-	-	-	-	-	-	-	-	-	-	-	-
g809.t1	746128.CADAFUBP00004834	1.71e-59	218.0	KOG0255@1|root,KOG0255@2759|Eukaryota,39TA1@33154|Opisthokonta,3NUV5@4751|Fungi,3QNI6@4890|Ascomycota,20BRR@147545|Eurotiomycetes,3SBVV@5042|Eurotiales	4751|Fungi	S	Sugar (and other) transporter	-	-	-	-	-	-	-	-	-	-	-	-	MFS_1
g813.t1	35725.K2QTP2	0.0	1844.0	KOG2429@1|root,KOG2429@2759|Eukaryota,38CUF@33154|Opisthokonta,3NU24@4751|Fungi,3QJIA@4890|Ascomycota,2019S@147541|Dothideomycetes	4751|Fungi	G	Belongs to the glycosyl hydrolase 47 family	-	GO:0000139,GO:0003674,GO:0003824,GO:0004553,GO:0004559,GO:0004571,GO:0005488,GO:0005575,GO:0005622,GO:0005623,GO:0005737,GO:0005783,GO:0005788,GO:0005794,GO:0006464,GO:0006491,GO:0006508,GO:0006511,GO:0006516,GO:0006517,GO:0006807,GO:0006950,GO:0008150,GO:0008152,GO:0009056,GO:0009057,GO:0009100,GO:0009987,GO:0010033,GO:0010243,GO:0010498,GO:0012505,GO:0015923,GO:0015924,GO:0016020,GO:0016787,GO:…	3.2.1.24	ko:K01191,ko:K10084	ko00511,ko04141,map00511,map04141	-	-	-	ko00000,ko00001,ko01000,ko04091,ko04131	-	GH38	-	Glyco_hydro_47,PA
g814.t1	35725.K2RJY6	4.41e-299	832.0	COG5190@1|root,KOG2832@2759|Eukaryota,38DKE@33154|Opisthokonta,3NW4Q@4751|Fungi,3QM7F@4890|Ascomycota,1ZY4C@147541|Dothideomycetes	4751|Fungi	K	catalytic domain of ctd-like phosphatases	TIM50	GO:0003674,GO:0003824,GO:0004721,GO:0005048,GO:0005488,GO:0005575,GO:0005622,GO:0005623,GO:0005737,GO:0005739,GO:0005740,GO:0005743,GO:0005744,GO:0005886,GO:0006464,GO:0006470,GO:0006605,GO:0006626,GO:0006793,GO:0006796,GO:0006807,GO:0006810,GO:0006839,GO:0006886,GO:0006996,GO:0007005,GO:0007006,GO:0008104,GO:0008150,GO:0008152,GO:0009987,GO:0015031,GO:0015833,GO:0016020,GO:0016021,GO:0016043,GO:…	-	ko:K17496	-	-	-	-	ko00000,ko02000,ko03029	3.A.8.1	-	-	NIF
g815.t1	61459.XP_007782636.1	5.96e-198	574.0	COG0819@1|root,2QQ9D@2759|Eukaryota,39XZG@33154|Opisthokonta,3P50P@4751|Fungi,3QT1Y@4890|Ascomycota,20SB4@147545|Eurotiomycetes	4751|Fungi	K	Transcription regulator PAB1642	-	-	-	ko:K20896	ko00730,ko01100,map00730,map01100	-	R09993,R11313	RC00197,RC02832	ko00000,ko00001,ko01000	-	-	-	TENA_THI-4
g816.t1	35725.K2RSA3	1.12e-141	410.0	2D6C5@1|root,2S56Q@2759|Eukaryota,3A63Q@33154|Opisthokonta,3P55Y@4751|Fungi,3QXGV@4890|Ascomycota,202P2@147541|Dothideomycetes	4751|Fungi	S	Ser-Thr-rich glycosyl-phosphatidyl-inositol-anchored membrane family	-	-	-	-	-	-	-	-	-	-	-	-	GPI-anchored
g817.t1	35725.K2S8C0	0.0	1469.0	2ED2G@1|root,2SIT3@2759|Eukaryota,38EB4@33154|Opisthokonta,3NZWG@4751|Fungi,3QPVZ@4890|Ascomycota,1ZZGP@147541|Dothideomycetes	4751|Fungi	B	Fungal specific transcription factor domain	-	-	-	-	-	-	-	-	-	-	-	-	Fungal_trans,Zn_clus
g818.t1	35725.K2QTP4	1.18e-222	636.0	2EDKR@1|root,2SJ74@2759|Eukaryota,39X3E@33154|Opisthokonta,3P0IA@4751|Fungi,3QTAZ@4890|Ascomycota,208XH@147541|Dothideomycetes	4751|Fungi	P	Possible catecholamine-binding domain present in a variety of eukaryotic proteins.	-	-	-	-	-	-	-	-	-	-	-	-	CDH-cyt,Cytochrom_B561,DUF2427
g819.t1	35725.K2RJZ0	0.0	885.0	KOG1435@1|root,KOG1435@2759|Eukaryota,38D45@33154|Opisthokonta,3NUXC@4751|Fungi,3QP96@4890|Ascomycota,200G2@147541|Dothideomycetes	4751|Fungi	IT	Ergosterol biosynthesis ERG4/ERG24 family	-	-	1.3.1.21	ko:K00213	ko00100,ko01100,ko01110,map00100,map01100,map01110	M00101	R01451,R01456,R07487,R07492	RC00138	ko00000,ko00001,ko00002,ko01000	-	-	-	ERG4_ERG24
g821.t1	35725.K2RES9	1.76e-128	381.0	2ENFK@1|root,2SRWI@2759|Eukaryota,3A9WB@33154|Opisthokonta,3P6YV@4751|Fungi,3QYI3@4890|Ascomycota,205AI@147541|Dothideomycetes	4751|Fungi	-	-	-	-	-	-	-	-	-	-	-	-	-	-	-
g823.t1	310453.XP_007585955.1	1.32e-297	821.0	COG2124@1|root,KOG0157@2759|Eukaryota,3A1BD@33154|Opisthokonta,3P210@4751|Fungi,3RMU6@4890|Ascomycota	4751|Fungi	Q	Cytochrome p-450	-	-	-	-	-	-	-	-	-	-	-	-	p450
g824.t1	35725.K2RS97	0.0	1160.0	2CMG6@1|root,2QQ9E@2759|Eukaryota,39RHY@33154|Opisthokonta,3P0EA@4751|Fungi,3QQGC@4890|Ascomycota,203TR@147541|Dothideomycetes	4751|Fungi	G	Glycoside hydrolase family 95 protein	-	GO:0003674,GO:0003824,GO:0004553,GO:0004560,GO:0005975,GO:0005976,GO:0006073,GO:0008150,GO:0008152,GO:0009987,GO:0010383,GO:0010410,GO:0010411,GO:0015928,GO:0016787,GO:0016798,GO:0043170,GO:0044036,GO:0044042,GO:0044237,GO:0044238,GO:0044260,GO:0044262,GO:0044264,GO:0071554,GO:0071704	3.2.1.51	ko:K15923	ko00511,map00511	-	-	-	ko00000,ko00001,ko01000	-	GH95	-	Glyco_hyd_65N_2
g825.t1	35725.K2RES3	0.0	1607.0	29BUM@1|root,2RIXY@2759|Eukaryota,39WKT@33154|Opisthokonta,3NY55@4751|Fungi,3QPZG@4890|Ascomycota,1ZZXD@147541|Dothideomycetes	4751|Fungi	B	Fungal specific transcription factor domain	-	-	-	-	-	-	-	-	-	-	-	-	Fungal_trans,Zn_clus
g826.t1	35725.K2RJY4	1.7e-125	369.0	KOG4066@1|root,KOG4066@2759|Eukaryota,3A2H2@33154|Opisthokonta,3P3KH@4751|Fungi,3QUMZ@4890|Ascomycota,2029V@147541|Dothideomycetes	4751|Fungi	K	Belongs to the CGI121 TPRKB family	CGI121	GO:0000408,GO:0000722,GO:0000723,GO:0002949,GO:0005575,GO:0005622,GO:0005623,GO:0006139,GO:0006259,GO:0006310,GO:0006312,GO:0006355,GO:0006357,GO:0006396,GO:0006399,GO:0006400,GO:0006725,GO:0006807,GO:0006996,GO:0008033,GO:0008150,GO:0008152,GO:0009451,GO:0009889,GO:0009891,GO:0009893,GO:0009987,GO:0010467,GO:0010468,GO:0010556,GO:0010557,GO:0010604,GO:0010628,GO:0016043,GO:0016070,GO:0019219,GO:…	-	ko:K15901	-	-	-	-	ko00000,ko03016	-	-	-	CGI-121
g827.t1	310453.XP_007585952.1	1.98e-119	343.0	KOG3352@1|root,KOG3352@2759|Eukaryota,3A6JQ@33154|Opisthokonta,3P5BA@4751|Fungi,3QM1U@4890|Ascomycota,201G1@147541|Dothideomycetes	4751|Fungi	C	Cytochrome c oxidase subunit Vb	COX4	GO:0003674,GO:0005488,GO:0005575,GO:0005622,GO:0005623,GO:0005737,GO:0005739,GO:0005740,GO:0005743,GO:0005746,GO:0005751,GO:0006091,GO:0006119,GO:0006123,GO:0006139,GO:0006163,GO:0006164,GO:0006725,GO:0006753,GO:0006754,GO:0006793,GO:0006796,GO:0006807,GO:0006810,GO:0006811,GO:0006812,GO:0006839,GO:0008150,GO:0008152,GO:0008270,GO:0009058,GO:0009060,GO:0009117,GO:0009123,GO:0009124,GO:0009126,GO:…	-	ko:K02265	ko00190,ko01100,ko04260,ko04714,ko04932,ko05010,ko05012,ko05016,map00190,map01100,map04260,map04714,map04932,map05010,map05012,map05016	M00154	-	-	ko00000,ko00001,ko00002	3.D.4.11,3.D.4.8	-	-	COX5B
g828.t1	121759.XP_010760251.1	8.52e-176	506.0	COG1804@1|root,KOG3957@2759|Eukaryota,38CWZ@33154|Opisthokonta,3NU4P@4751|Fungi,3QSHV@4890|Ascomycota,20BJF@147545|Eurotiomycetes,3B4V5@33183|Onygenales,3FJ6Z@34383|Onygenales incertae sedis	4751|Fungi	C	CoA-transferase family III	-	-	2.8.3.13	ko:K18703	-	-	-	-	ko00000,ko01000	-	-	-	CoA_transf_3
g829.t1	33188.XP_002545169.1	3.19e-181	520.0	COG1960@1|root,KOG0139@2759|Eukaryota,38HBF@33154|Opisthokonta,3NX0Q@4751|Fungi,3QNBP@4890|Ascomycota,20BBF@147545|Eurotiomycetes,3B4XN@33183|Onygenales	4751|Fungi	E	acyl-CoA dehydrogenase	-	-	-	-	-	-	-	-	-	-	-	-	Acyl-CoA_dh_1,Acyl-CoA_dh_M,Acyl-CoA_dh_N
g830.t1	35725.K2RER9	0.0	1014.0	COG0516@1|root,KOG2550@2759|Eukaryota,38FT7@33154|Opisthokonta,3NVXY@4751|Fungi,3QJYJ@4890|Ascomycota,20098@147541|Dothideomycetes	4751|Fungi	F	Catalyzes the conversion of inosine 5'-phosphate (IMP) to xanthosine 5'-phosphate (XMP), the first committed and rate- limiting step in the de novo synthesis of guanine nucleotides, and therefore plays an important role in the regulation of cell growth	IMD1	GO:0000785,GO:0003674,GO:0003676,GO:0003682,GO:0003723,GO:0003729,GO:0003824,GO:0003938,GO:0005488,GO:0005575,GO:0005622,GO:0005623,GO:0005694,GO:0005737,GO:0005886,GO:0006139,GO:0006163,GO:0006164,GO:0006183,GO:0006725,GO:0006753,GO:0006793,GO:0006796,GO:0006807,GO:0006950,GO:0007154,GO:0008150,GO:0008152,GO:0009058,GO:0009116,GO:0009117,GO:0009119,GO:0009141,GO:0009142,GO:0009144,GO:0009145,GO:…	1.1.1.205	ko:K00088	ko00230,ko00983,ko01100,ko01110,map00230,map00983,map01100,map01110	M00050	R01130,R08240	RC00143,RC02207	ko00000,ko00001,ko00002,ko01000,ko04147	-	-	-	CBS,IMPDH
g831.t1	35725.K2RJY0	0.0	2198.0	COG5261@1|root,KOG2128@2759|Eukaryota,38DQ7@33154|Opisthokonta,3NVME@4751|Fungi,3QQVX@4890|Ascomycota,200GD@147541|Dothideomycetes	4751|Fungi	Z	RasGAP C-terminus	IQG1	GO:0000142,GO:0000278,GO:0000281,GO:0000910,GO:0000912,GO:0000915,GO:0000920,GO:0003674,GO:0003779,GO:0005096,GO:0005488,GO:0005515,GO:0005516,GO:0005575,GO:0005622,GO:0005623,GO:0005634,GO:0005635,GO:0005737,GO:0005815,GO:0005816,GO:0005826,GO:0005856,GO:0005933,GO:0005935,GO:0005938,GO:0006950,GO:0006970,GO:0006996,GO:0007010,GO:0007015,GO:0007049,GO:0008047,GO:0008064,GO:0008092,GO:0008104,GO:…	-	ko:K05767	ko04810,map04810	-	-	-	ko00000,ko00001,ko04147,ko04812	-	-	-	CH,IQ,RasGAP,RasGAP_C
g832.t1	35725.K2QTN4	1.43e-214	596.0	KOG1630@1|root,KOG1630@2759|Eukaryota,38EBK@33154|Opisthokonta,3NV19@4751|Fungi,3QK92@4890|Ascomycota,1ZZ6H@147541|Dothideomycetes	4751|Fungi	T	Belongs to the BI1 family	-	-	-	ko:K21890	-	-	-	-	ko00000,ko02000	1.A.14.1.5	-	-	Bax1-I
g833.t1	310453.XP_007582186.1	4.58e-248	686.0	29DZU@1|root,2RM4B@2759|Eukaryota,39XMX@33154|Opisthokonta,3NX6H@4751|Fungi,3QRNN@4890|Ascomycota,1ZX9D@147541|Dothideomycetes	4751|Fungi	E	Common central domain of tyrosinase	-	-	1.14.18.1	ko:K00505	ko00350,ko00950,ko00965,ko01100,ko01110,ko04916,map00350,map00950,map00965,map01100,map01110,map04916	M00042	R00731,R02078,R02363,R02383,R04693,R04884	RC00046,RC00150,RC00180	ko00000,ko00001,ko00002,ko01000	-	-	-	Tyrosinase
g836.t1	310453.XP_007582184.1	0.0	1132.0	2CNHS@1|root,2QWE4@2759|Eukaryota,38GY7@33154|Opisthokonta,3NY50@4751|Fungi,3QNF0@4890|Ascomycota,1ZYW5@147541|Dothideomycetes	4751|Fungi	G	Glycoside hydrolase family 78 protein	-	-	-	-	-	-	-	-	-	-	-	-	Bac_rhamnosid6H,Bac_rhamnosid_C
g837.t1	35725.K2RJX7	0.0	7747.0	COG1020@1|root,KOG1178@2759|Eukaryota,38HAR@33154|Opisthokonta,3NXWX@4751|Fungi,3QS93@4890|Ascomycota,203FF@147541|Dothideomycetes	4751|Fungi	Q	AMP-binding enzyme	NRPS2	GO:0006082,GO:0006518,GO:0006807,GO:0006873,GO:0006875,GO:0006879,GO:0006950,GO:0007154,GO:0008150,GO:0008152,GO:0009058,GO:0009237,GO:0009267,GO:0009605,GO:0009987,GO:0009991,GO:0010106,GO:0019184,GO:0019290,GO:0019539,GO:0019725,GO:0019748,GO:0030003,GO:0031168,GO:0031169,GO:0031170,GO:0031171,GO:0031667,GO:0031668,GO:0031669,GO:0033212,GO:0033554,GO:0034641,GO:0042592,GO:0042594,GO:0043043,GO:…	-	ko:K22148	-	-	-	-	ko00000	-	-	-	AMP-binding,AMP-binding_C,Condensation,PP-binding
g838.t1	310453.XP_007582181.1	0.0	1116.0	COG0318@1|root,KOG1177@2759|Eukaryota,38ES8@33154|Opisthokonta,3NUND@4751|Fungi,3QNVA@4890|Ascomycota,2048B@147541|Dothideomycetes	4751|Fungi	I	AMP-binding enzyme	-	GO:0000302,GO:0005575,GO:0005622,GO:0005623,GO:0005737,GO:0005777,GO:0006066,GO:0006082,GO:0006518,GO:0006629,GO:0006694,GO:0006696,GO:0006807,GO:0006873,GO:0006875,GO:0006879,GO:0006950,GO:0006979,GO:0007154,GO:0008150,GO:0008152,GO:0008202,GO:0008204,GO:0008610,GO:0009058,GO:0009237,GO:0009267,GO:0009405,GO:0009605,GO:0009636,GO:0009987,GO:0009991,GO:0010035,GO:0010106,GO:0016125,GO:0016126,GO:…	-	ko:K22149	-	-	-	-	ko00000	-	-	-	AMP-binding,AMP-binding_C
g840.t1	310453.XP_007582179.1	2.81e-247	685.0	COG1252@1|root,KOG2495@2759|Eukaryota,39UCQ@33154|Opisthokonta,3NU5W@4751|Fungi,3QSD5@4890|Ascomycota,203IY@147541|Dothideomycetes	4751|Fungi	C	Pyridine nucleotide-disulphide oxidoreductase	-	-	-	-	-	-	-	-	-	-	-	-	Pyr_redox_2
g841.t1	310453.XP_007582178.1	7.87e-143	419.0	KOG0254@1|root,KOG0254@2759|Eukaryota,38CRV@33154|Opisthokonta,3NW0J@4751|Fungi,3QJU7@4890|Ascomycota	4751|Fungi	U	Siderophore iron transporter	-	GO:0003674,GO:0005215,GO:0005575,GO:0005623,GO:0005886,GO:0005887,GO:0006810,GO:0006873,GO:0006875,GO:0006879,GO:0008150,GO:0009987,GO:0015343,GO:0015688,GO:0015891,GO:0016020,GO:0016021,GO:0019725,GO:0022857,GO:0030003,GO:0031224,GO:0031226,GO:0033212,GO:0033214,GO:0042592,GO:0044425,GO:0044459,GO:0044464,GO:0044718,GO:0046916,GO:0048878,GO:0050801,GO:0051179,GO:0051181,GO:0051184,GO:0051234,GO:…	-	-	-	-	-	-	-	-	-	-	MFS_1,TRI12
g844.t1	310453.XP_007582730.1	0.0	2226.0	COG1132@1|root,KOG0055@2759|Eukaryota,3AEYK@33154|Opisthokonta,3PBCI@4751|Fungi,3R1TE@4890|Ascomycota,208QI@147541|Dothideomycetes	4751|Fungi	Q	ABC transporter transmembrane region	-	-	-	-	-	-	-	-	-	-	-	-	ABC_membrane,ABC_tran
g845.t1	35725.K2QTM7	1.1e-193	543.0	COG0494@1|root,KOG3904@2759|Eukaryota,39R6U@33154|Opisthokonta,3NVN1@4751|Fungi,3QRAJ@4890|Ascomycota,2012G@147541|Dothideomycetes	4751|Fungi	L	NUDIX domain	-	-	-	ko:K13355	ko04146,map04146	-	-	-	ko00000,ko00001,ko01000	-	-	-	NUDIX
g848.t1	35725.K2S895	0.0	1152.0	COG0129@1|root,KOG2448@2759|Eukaryota,38F28@33154|Opisthokonta,3NWF5@4751|Fungi,3QPRP@4890|Ascomycota,1ZYDF@147541|Dothideomycetes	4751|Fungi	E	Dehydratase family	-	-	4.2.1.9	ko:K01687	ko00290,ko00770,ko01100,ko01110,ko01130,ko01210,ko01230,map00290,map00770,map01100,map01110,map01130,map01210,map01230	M00019,M00570	R01209,R04441,R05070	RC00468,RC01714	ko00000,ko00001,ko00002,ko01000	-	-	-	ILVD_EDD
g849.t1	35725.K2RS80	0.0	1189.0	COG5226@1|root,KOG2386@2759|Eukaryota,39S4Z@33154|Opisthokonta,3NWXG@4751|Fungi,3QR79@4890|Ascomycota,20015@147541|Dothideomycetes	4751|Fungi	A	Dual specificity phosphatase, catalytic domain	-	-	-	-	-	-	-	-	-	-	-	-	Abhydrolase_1,Abhydrolase_6,DSPc,Hydrolase_4
g850.t1	35725.K2QTU4	1.41e-93	297.0	COG5025@1|root,KOG2294@2759|Eukaryota,3A6KF@33154|Opisthokonta,3P5EF@4751|Fungi,3QW37@4890|Ascomycota,202QN@147541|Dothideomycetes	4751|Fungi	K	FORKHEAD	-	-	-	-	-	-	-	-	-	-	-	-	Forkhead
g851.t1	35725.K2S8I5	3.44e-312	859.0	KOG2370@1|root,KOG2370@2759|Eukaryota,38DIP@33154|Opisthokonta,3NVBI@4751|Fungi,3QMY6@4890|Ascomycota,2003T@147541|Dothideomycetes	4751|Fungi	T	Conserved mid region of cactin	-	GO:0000228,GO:0000375,GO:0000377,GO:0000398,GO:0000781,GO:0000784,GO:0000785,GO:0000790,GO:0000792,GO:0005575,GO:0005622,GO:0005623,GO:0005634,GO:0005681,GO:0005694,GO:0005720,GO:0005724,GO:0006139,GO:0006396,GO:0006397,GO:0006725,GO:0006807,GO:0008150,GO:0008152,GO:0008380,GO:0009987,GO:0010467,GO:0016070,GO:0016071,GO:0031933,GO:0031974,GO:0031981,GO:0032991,GO:0034641,GO:0043170,GO:0043226,GO:…	-	-	-	-	-	-	-	-	-	-	CactinC_cactus,Cactin_mid
g852.t1	35725.K2RSG9	1.75e-163	484.0	2E5YW@1|root,2SCQK@2759|Eukaryota,3A2PP@33154|Opisthokonta,3P0DH@4751|Fungi,3QV5P@4890|Ascomycota,202NX@147541|Dothideomycetes	4751|Fungi	S	XLF-Cernunnos, XRcc4-like factor, NHEJ component	-	-	-	-	-	-	-	-	-	-	-	-	XLF
g855.t1	310453.XP_007582192.1	2.84e-246	686.0	COG2273@1|root,2QVQI@2759|Eukaryota,38GRK@33154|Opisthokonta,3NUVW@4751|Fungi,3QMJX@4890|Ascomycota,200HN@147541|Dothideomycetes	4751|Fungi	G	glycoside hydrolase family 16 protein	UTR2	GO:0000144,GO:0000399,GO:0003674,GO:0003824,GO:0005575,GO:0005576,GO:0005618,GO:0005622,GO:0005623,GO:0005737,GO:0005856,GO:0005886,GO:0005933,GO:0005935,GO:0005938,GO:0005940,GO:0005975,GO:0005976,GO:0006022,GO:0006030,GO:0006037,GO:0006040,GO:0006807,GO:0008150,GO:0008152,GO:0009277,GO:0009405,GO:0009986,GO:0009987,GO:0010383,GO:0016020,GO:0016043,GO:0016740,GO:0016757,GO:0017144,GO:0022610,GO:…	-	-	-	-	-	-	-	-	-	-	Glyco_hydro_16
g856.t1	35725.K2S8I2	0.0	1701.0	KOG0269@1|root,KOG0269@2759|Eukaryota,38HMY@33154|Opisthokonta,3NWBI@4751|Fungi,3QQIR@4890|Ascomycota,1ZZ4I@147541|Dothideomycetes	4751|Fungi	S	WD domain, G-beta repeat	RTC1	GO:0000306,GO:0000322,GO:0000323,GO:0000324,GO:0000329,GO:0003674,GO:0003824,GO:0005575,GO:0005622,GO:0005623,GO:0005737,GO:0005773,GO:0005774,GO:0005829,GO:0006464,GO:0006807,GO:0008150,GO:0008152,GO:0009966,GO:0009967,GO:0009987,GO:0010646,GO:0010647,GO:0016020,GO:0016740,GO:0019538,GO:0019787,GO:0019898,GO:0023051,GO:0023056,GO:0031090,GO:0031312,GO:0032006,GO:0032008,GO:0032991,GO:0035859,GO:…	-	ko:K20408	ko04150,map04150	-	-	-	ko00000,ko00001	-	-	-	WD40,Zn_ribbon_17
g857.t1	35725.K2RSG4	1.82e-307	887.0	COG5265@1|root,KOG0056@2759|Eukaryota,38D03@33154|Opisthokonta,3NV8N@4751|Fungi,3QJEX@4890|Ascomycota,1ZYB7@147541|Dothideomycetes	4751|Fungi	Q	ABC transporter transmembrane region	hmt1	GO:0000041,GO:0000166,GO:0000322,GO:0000323,GO:0000324,GO:0000329,GO:0003674,GO:0003824,GO:0005215,GO:0005488,GO:0005524,GO:0005575,GO:0005622,GO:0005623,GO:0005737,GO:0005773,GO:0005774,GO:0006810,GO:0006811,GO:0006812,GO:0006820,GO:0006857,GO:0006950,GO:0007034,GO:0008144,GO:0008150,GO:0009636,GO:0009987,GO:0010035,GO:0010038,GO:0015399,GO:0015405,GO:0015440,GO:0015711,GO:0015833,GO:0016020,GO:…	-	ko:K05661	ko02010,map02010	-	-	-	ko00000,ko00001,ko02000	3.A.1.210	-	-	ABC_membrane,ABC_tran
g858.t1	310453.XP_007582197.1	7.27e-103	313.0	KOG4569@1|root,KOG4569@2759|Eukaryota,3A6PE@33154|Opisthokonta,3Q31S@4751|Fungi,3R6JE@4890|Ascomycota,209D3@147541|Dothideomycetes	4751|Fungi	G	Lipase (class 3)	-	-	-	-	-	-	-	-	-	-	-	-	Lipase3_N,Lipase_3
g860.t1	310453.XP_007582198.1	1.89e-18	94.7	2D4B5@1|root,2SUIX@2759|Eukaryota,3ACGV@33154|Opisthokonta,3P8WX@4751|Fungi,3QZVD@4890|Ascomycota,2038P@147541|Dothideomycetes	4751|Fungi	-	-	-	-	-	-	-	-	-	-	-	-	-	-	-
g862.t1	310453.XP_007582200.1	0.0	925.0	COG1457@1|root,2QR29@2759|Eukaryota,38GH2@33154|Opisthokonta,3NVJX@4751|Fungi,3QJP8@4890|Ascomycota,2003Z@147541|Dothideomycetes	4751|Fungi	P	Belongs to the purine-cytosine permease (2.A.39) family	TPN1	GO:0000322,GO:0000323,GO:0000324,GO:0000329,GO:0005575,GO:0005622,GO:0005623,GO:0005737,GO:0005773,GO:0005774,GO:0005886,GO:0006810,GO:0008150,GO:0016020,GO:0016021,GO:0031090,GO:0031224,GO:0043226,GO:0043227,GO:0043229,GO:0043231,GO:0044422,GO:0044424,GO:0044425,GO:0044437,GO:0044444,GO:0044446,GO:0044464,GO:0051179,GO:0051180,GO:0051234,GO:0071944,GO:0098588,GO:0098805,GO:0098852	-	-	-	-	-	-	-	-	-	-	Transp_cyt_pur
g864.t1	35725.K2RK25	1.24e-141	406.0	COG1335@1|root,KOG4003@2759|Eukaryota,39V1V@33154|Opisthokonta,3NYNG@4751|Fungi,3QSWQ@4890|Ascomycota,201NG@147541|Dothideomycetes	4751|Fungi	V	Isochorismatase family	PNC1	GO:0000183,GO:0001302,GO:0003674,GO:0003824,GO:0005575,GO:0005622,GO:0005623,GO:0005634,GO:0005737,GO:0005777,GO:0006139,GO:0006325,GO:0006342,GO:0006348,GO:0006355,GO:0006725,GO:0006732,GO:0006733,GO:0006753,GO:0006766,GO:0006767,GO:0006769,GO:0006793,GO:0006796,GO:0006807,GO:0006996,GO:0007568,GO:0007569,GO:0008150,GO:0008152,GO:0008936,GO:0009058,GO:0009108,GO:0009117,GO:0009165,GO:0009820,GO:…	3.5.1.19	ko:K01440	ko00760,ko01100,ko04213,map00760,map01100,map04213	-	R01268	RC00100	ko00000,ko00001,ko01000	-	-	-	Isochorismatase
g865.t1	35725.K2QTT4	6.06e-221	608.0	28J29@1|root,2QREF@2759|Eukaryota,39RSW@33154|Opisthokonta,3NUSZ@4751|Fungi,3QSIS@4890|Ascomycota,201HR@147541|Dothideomycetes	4751|Fungi	S	LicD family	MNN4	GO:0003674,GO:0005575,GO:0006464,GO:0006486,GO:0006487,GO:0006493,GO:0006807,GO:0006950,GO:0006970,GO:0008047,GO:0008150,GO:0008152,GO:0009058,GO:0009059,GO:0009100,GO:0009101,GO:0009628,GO:0009987,GO:0016020,GO:0019538,GO:0030234,GO:0033554,GO:0034645,GO:0036211,GO:0043085,GO:0043170,GO:0043412,GO:0043413,GO:0044093,GO:0044237,GO:0044238,GO:0044249,GO:0044260,GO:0044267,GO:0050790,GO:0050896,GO:…	-	-	-	-	-	-	-	-	-	-	LicD
g867.t1	35725.K2S8H3	1.27e-151	449.0	COG0656@1|root,COG5196@1|root,KOG1577@2759|Eukaryota,KOG3106@2759|Eukaryota,39RUE@33154|Opisthokonta,3P06H@4751|Fungi,3QMHT@4890|Ascomycota,20096@147541|Dothideomycetes	4751|Fungi	U	Aldo/keto reductase family	-	-	-	-	-	-	-	-	-	-	-	-	Aldo_ket_red
g868.t1	310453.XP_007582206.1	5.19e-229	637.0	COG5196@1|root,KOG3106@2759|Eukaryota,39V61@33154|Opisthokonta,3NXPD@4751|Fungi	4751|Fungi	U	Er lumen protein retaining receptor	-	-	-	-	-	-	-	-	-	-	-	-	ER_lumen_recept
g869.t1	310453.XP_007582207.1	2.61e-183	529.0	28PY3@1|root,2QWKP@2759|Eukaryota,39DFN@33154|Opisthokonta,3NZ7B@4751|Fungi,3QSVA@4890|Ascomycota,1ZYVJ@147541|Dothideomycetes	4751|Fungi	G	Belongs to the glycosyl hydrolase 12 (cellulase H) family	-	-	3.2.1.151	ko:K18576	-	-	-	-	ko00000,ko01000	-	GH12	-	Glyco_hydro_12
g870.t1	35725.K2REW4	0.0	1415.0	28M8Y@1|root,2QTS5@2759|Eukaryota,38EZN@33154|Opisthokonta,3NZWK@4751|Fungi,3QQPB@4890|Ascomycota,202C2@147541|Dothideomycetes	4751|Fungi	S	F-box domain protein	-	-	-	-	-	-	-	-	-	-	-	-	F-box-like
g871.t1	35725.K2RK22	0.0	998.0	COG1231@1|root,KOG0029@2759|Eukaryota,38F9V@33154|Opisthokonta,3NTXA@4751|Fungi,3QKSW@4890|Ascomycota,1ZZI7@147541|Dothideomycetes	4751|Fungi	Q	Flavin containing amine oxidoreductase	-	-	1.5.3.14,1.5.3.16	ko:K13366	ko00330,ko00410,ko01100,map00330,map00410,map01100	-	R01914,R09076	RC00053,RC00225	ko00000,ko00001,ko01000	-	-	-	Amino_oxidase
g872.t1	35725.K2S8G8	1.21e-220	615.0	COG0654@1|root,KOG3855@2759|Eukaryota,3AESU@33154|Opisthokonta,3P13G@4751|Fungi,3QM9K@4890|Ascomycota,209JE@147541|Dothideomycetes	4751|Fungi	CH	FAD binding domain	-	-	-	-	-	-	-	-	-	-	-	-	FAD_binding_3
g873.t1	35725.K2RSE8	1.46e-141	412.0	2CY0N@1|root,2S15T@2759|Eukaryota,3AEPT@33154|Opisthokonta,3PBSF@4751|Fungi,3QV73@4890|Ascomycota,203VT@147541|Dothideomycetes	4751|Fungi	S	Alpha/beta hydrolase family	-	-	-	-	-	-	-	-	-	-	-	-	Abhydrolase_6
g874.t1	35725.K2REW0	0.0	1249.0	COG0133@1|root,COG0159@1|root,KOG1395@2759|Eukaryota,KOG4175@2759|Eukaryota,38GS5@33154|Opisthokonta,3NUJ5@4751|Fungi,3QJDI@4890|Ascomycota,1ZYHI@147541|Dothideomycetes	4751|Fungi	E	tryptophan synthase	-	-	4.2.1.20	ko:K01694	ko00260,ko00400,ko01100,ko01110,ko01130,ko01230,map00260,map00400,map01100,map01110,map01130,map01230	M00023	R02722	RC00210,RC00700,RC02868	ko00000,ko00001,ko00002,ko01000	-	-	-	Na_sulph_symp,PALP,SPX,Trp_syntA
g875.t1	35725.K2RK18	0.0	920.0	2CMDS@1|root,2QQ29@2759|Eukaryota,39XWB@33154|Opisthokonta,3NZR3@4751|Fungi,3QPEE@4890|Ascomycota	4751|Fungi	L	Transcription factor	-	-	-	-	-	-	-	-	-	-	-	-	Fungal_trans,Zn_clus
g876.t1	35725.K2S8G2	1.83e-296	809.0	2CXR6@1|root,2RZ6X@2759|Eukaryota,3AITA@33154|Opisthokonta,3NVXG@4751|Fungi,3RMIM@4890|Ascomycota,204TM@147541|Dothideomycetes	4751|Fungi	E	Indoleamine 2,3-dioxygenase	-	-	1.13.11.52	ko:K00463	ko00380,ko01100,ko05143,map00380,map01100,map05143	M00038	R00678,R02702,R02909,R03628	RC00356	ko00000,ko00001,ko00002,ko01000	-	-	-	IDO
g877.t1	35725.K2RSE2	5.12e-247	703.0	COG2159@1|root,KOG4245@2759|Eukaryota,38E5D@33154|Opisthokonta,3NX3K@4751|Fungi,3QQBB@4890|Ascomycota,1ZYJ0@147541|Dothideomycetes	4751|Fungi	G	Amidohydrolase	-	-	4.1.1.46	ko:K14333	ko00362,ko00627,ko01120,map00362,map00627,map01120	-	R00821	RC00390	ko00000,ko00001,ko01000	-	-	-	Amidohydro_2
g878.t1	35725.K2RK14	1.96e-233	644.0	COG0388@1|root,KOG0805@2759|Eukaryota,38BW5@33154|Opisthokonta,3NX61@4751|Fungi,3QSKI@4890|Ascomycota,204R7@147541|Dothideomycetes	4751|Fungi	E	Carbon-nitrogen hydrolase	-	-	-	-	-	-	-	-	-	-	-	-	CN_hydrolase
g879.t1	310453.XP_007585793.1	3.93e-191	532.0	COG0596@1|root,KOG2984@2759|Eukaryota,39YAW@33154|Opisthokonta,3P10E@4751|Fungi,3QT4G@4890|Ascomycota,204A9@147541|Dothideomycetes	4751|Fungi	G	Alpha/beta hydrolase family	-	-	-	-	-	-	-	-	-	-	-	-	Abhydrolase_1
g880.t1	35725.K2S8F7	3.55e-122	350.0	2C27E@1|root,2S2R7@2759|Eukaryota,3A24C@33154|Opisthokonta,3P47B@4751|Fungi,3QUS2@4890|Ascomycota,2026Y@147541|Dothideomycetes	4751|Fungi	S	AhpC/TSA family	-	-	-	-	-	-	-	-	-	-	-	-	AhpC-TSA,AhpC-TSA_2
g881.t1	35725.K2REV3	0.0	958.0	COG0589@1|root,2QRPI@2759|Eukaryota,38FP1@33154|Opisthokonta,3NX2S@4751|Fungi,3QKIX@4890|Ascomycota,1ZYTU@147541|Dothideomycetes	4751|Fungi	T	Universal stress protein family	-	GO:0003674,GO:0003824	-	-	-	-	-	-	-	-	-	-	Usp
g882.t1	35725.K2RK12	0.0	1181.0	COG2723@1|root,KOG0626@2759|Eukaryota,38CCU@33154|Opisthokonta,3NVIU@4751|Fungi,3QPF3@4890|Ascomycota,20467@147541|Dothideomycetes	4751|Fungi	G	Belongs to the glycosyl hydrolase 1 family	-	-	-	-	-	-	-	-	-	-	-	-	Glyco_hydro_1
g883.t1	310453.XP_007585796.1	4.64e-228	635.0	COG1680@1|root,2S4UR@2759|Eukaryota,39U30@33154|Opisthokonta,3NYDR@4751|Fungi,3QP2Z@4890|Ascomycota,201HE@147541|Dothideomycetes	4751|Fungi	V	Beta-lactamase	-	-	-	-	-	-	-	-	-	-	-	-	Beta-lactamase
g884.t1	310453.XP_007585802.1	4.83e-177	493.0	2AA6V@1|root,2QU39@2759|Eukaryota,39MQ9@33154|Opisthokonta,3NWJ0@4751|Fungi,3QQJ3@4890|Ascomycota,204DR@147541|Dothideomycetes	4751|Fungi	G	Polysaccharide lyase family 3 protein	plyE	GO:0000272,GO:0003674,GO:0003824,GO:0005975,GO:0005976,GO:0008150,GO:0008152,GO:0009056,GO:0009057,GO:0009987,GO:0010393,GO:0016052,GO:0016829,GO:0016835,GO:0016837,GO:0017144,GO:0030570,GO:0042737,GO:0043170,GO:0044237,GO:0044238,GO:0044248,GO:0045488,GO:0045490,GO:0071704,GO:1901575	4.2.2.2	ko:K01728	ko00040,ko02024,map00040,map02024	-	R02361,R06240	RC00049,RC00705	ko00000,ko00001,ko01000	-	-	-	Pectate_lyase
g887.t1	35725.K2RSD2	1.59e-130	374.0	KOG4549@1|root,KOG4549@2759|Eukaryota,39WE6@33154|Opisthokonta,3P1GA@4751|Fungi,3QRJD@4890|Ascomycota,201M3@147541|Dothideomycetes	4751|Fungi	S	Acid Phosphatase	-	GO:0003674,GO:0003824,GO:0003993,GO:0004721,GO:0004725,GO:0005575,GO:0005622,GO:0005623,GO:0005634,GO:0005737,GO:0006464,GO:0006470,GO:0006793,GO:0006796,GO:0006807,GO:0008150,GO:0008152,GO:0009987,GO:0016311,GO:0016787,GO:0016788,GO:0016791,GO:0019538,GO:0030946,GO:0035335,GO:0036211,GO:0042578,GO:0043170,GO:0043226,GO:0043227,GO:0043229,GO:0043231,GO:0043412,GO:0044237,GO:0044238,GO:0044260,GO:…	3.1.3.48	ko:K17619	-	-	-	-	ko00000,ko01000,ko01009	-	-	-	Acid_PPase
g888.t1	35725.K2REV0	6.9e-276	769.0	2CYR1@1|root,2S5T4@2759|Eukaryota,3A3F1@33154|Opisthokonta,3P3ZM@4751|Fungi,3QW4F@4890|Ascomycota,2035B@147541|Dothideomycetes	4751|Fungi	S	leucine Rich Repeat protein	-	-	-	-	-	-	-	-	-	-	-	-	LRR_6
g889.t1	35725.K2QTR6	7.35e-241	670.0	COG0037@1|root,KOG2840@2759|Eukaryota,38DIE@33154|Opisthokonta,3NVX5@4751|Fungi,3QMFT@4890|Ascomycota,1ZY3Z@147541|Dothideomycetes	4751|Fungi	J	Plays a central role in 2-thiolation of mcm(5)S(2)U at tRNA wobble positions of tRNA(Lys), tRNA(Glu) and tRNA(Gln). Directly binds tRNAs and probably acts by catalyzing adenylation of tRNAs, an intermediate required for 2-thiolation. It is unclear whether it acts as a sulfurtransferase that transfers sulfur from thiocarboxylated URM1 onto the uridine of tRNAs at wobble position. Prior mcm(5) tRNA…	CTU1	GO:0000049,GO:0000166,GO:0002097,GO:0002098,GO:0002143,GO:0002144,GO:0003674,GO:0003676,GO:0003723,GO:0005488,GO:0005524,GO:0005575,GO:0005622,GO:0005623,GO:0005737,GO:0005739,GO:0005829,GO:0006139,GO:0006396,GO:0006399,GO:0006400,GO:0006464,GO:0006725,GO:0006807,GO:0008033,GO:0008144,GO:0008150,GO:0008152,GO:0009451,GO:0009987,GO:0010467,GO:0016070,GO:0017076,GO:0019538,GO:0030554,GO:0032446,GO:…	-	ko:K14168	ko04122,map04122	-	-	-	ko00000,ko00001,ko01000,ko03016	-	-	-	ATP_bind_3,zn-ribbon_14
g891.t1	35725.K2S8E8	0.0	1540.0	29SMU@1|root,2RXE8@2759|Eukaryota,38CN7@33154|Opisthokonta,3P0T6@4751|Fungi,3QQ3W@4890|Ascomycota,1ZY87@147541|Dothideomycetes	4751|Fungi	S	Diaphanous GTPase-binding Domain	-	GO:0003674,GO:0005488,GO:0005515,GO:0006996,GO:0007010,GO:0008150,GO:0009987,GO:0016043,GO:0017016,GO:0017048,GO:0019899,GO:0030029,GO:0030036,GO:0031267,GO:0051020,GO:0071840	-	-	-	-	-	-	-	-	-	-	Drf_GBD
g893.t1	35725.K2RSC8	1.26e-146	432.0	COG0454@1|root,2RPAW@2759|Eukaryota,38T11@33154|Opisthokonta,3P9HP@4751|Fungi	4751|Fungi	K	Acetyltransferase (GNAT) domain	-	-	-	-	-	-	-	-	-	-	-	-	Acetyltransf_1
g894.t1	310453.XP_007587743.1	2.02e-237	657.0	KOG1674@1|root,KOG1674@2759|Eukaryota,39UTS@33154|Opisthokonta,3NYEI@4751|Fungi,3QRIY@4890|Ascomycota,1ZZ12@147541|Dothideomycetes	4751|Fungi	D	Cyclin	PCL1	GO:0000079,GO:0000082,GO:0000083,GO:0000131,GO:0000278,GO:0000307,GO:0001932,GO:0003674,GO:0005575,GO:0005622,GO:0005623,GO:0005634,GO:0005933,GO:0005934,GO:0005935,GO:0006355,GO:0006996,GO:0007010,GO:0007049,GO:0008150,GO:0009889,GO:0009893,GO:0009894,GO:0009896,GO:0009987,GO:0010468,GO:0010506,GO:0010508,GO:0010556,GO:0016043,GO:0016239,GO:0016241,GO:0016538,GO:0019207,GO:0019219,GO:0019220,GO:…	-	ko:K06656,ko:K06657	ko04111,map04111	-	-	-	ko00000,ko00001	-	-	-	Cyclin_N
g896.t1	35725.K2RK05	0.0	970.0	2ANWM@1|root,2RZFD@2759|Eukaryota,3A1YN@33154|Opisthokonta,3P2SX@4751|Fungi,3QVK8@4890|Ascomycota,208ZV@147541|Dothideomycetes	4751|Fungi	-	-	-	-	-	-	-	-	-	-	-	-	-	-	-
g898.t1	35725.K2QTR2	6.25e-167	486.0	COG5542@1|root,KOG2647@2759|Eukaryota,38F3K@33154|Opisthokonta,3NYKS@4751|Fungi,3QRBF@4890|Ascomycota,1ZZIG@147541|Dothideomycetes	4751|Fungi	G	Mannosyltransferase involved in glycosylphosphatidylinositol-anchor biosynthesis	GPI18	GO:0000030,GO:0003674,GO:0003824,GO:0004584,GO:0005575,GO:0005622,GO:0005623,GO:0005737,GO:0005739,GO:0005783,GO:0005789,GO:0006464,GO:0006497,GO:0006505,GO:0006506,GO:0006629,GO:0006643,GO:0006644,GO:0006650,GO:0006661,GO:0006664,GO:0006793,GO:0006796,GO:0006807,GO:0008150,GO:0008152,GO:0008610,GO:0008654,GO:0009058,GO:0009059,GO:0009247,GO:0009987,GO:0012505,GO:0016020,GO:0016021,GO:0016740,GO:…	-	ko:K07542	ko00563,ko01100,map00563,map01100	M00065	R05921	-	ko00000,ko00001,ko00002,ko01000,ko01003	-	GT76	-	Mannosyl_trans2
g900.t1	35725.K2S8E2	0.0	1204.0	KOG0804@1|root,KOG0804@2759|Eukaryota,38BBQ@33154|Opisthokonta,3NV00@4751|Fungi,3QPVD@4890|Ascomycota,203H2@147541|Dothideomycetes	4751|Fungi	O	BRCA1-associated protein 2	-	GO:0003674,GO:0003824,GO:0004842,GO:0005048,GO:0005488,GO:0005515,GO:0006464,GO:0006807,GO:0008139,GO:0008150,GO:0008152,GO:0008270,GO:0009636,GO:0009987,GO:0010033,GO:0016567,GO:0016740,GO:0019538,GO:0019787,GO:0023051,GO:0032182,GO:0032446,GO:0033218,GO:0036211,GO:0042221,GO:0042277,GO:0042493,GO:0043130,GO:0043167,GO:0043169,GO:0043170,GO:0043412,GO:0044237,GO:0044238,GO:0044260,GO:0044267,GO:…	2.3.2.27	ko:K00413,ko:K10632	ko00190,ko01100,ko02020,ko04014,ko04260,ko04714,ko04932,ko05010,ko05012,ko05016,map00190,map01100,map02020,map04014,map04260,map04714,map04932,map05010,map05012,map05016	M00151,M00152	-	-	ko00000,ko00001,ko00002,ko01000,ko04121	-	-	-	BRAP2,zf-RING_2,zf-UBP
g902.t1	310453.XP_007587740.1	0.0	1131.0	COG0388@1|root,KOG0806@2759|Eukaryota,39TKE@33154|Opisthokonta,3NWPN@4751|Fungi,3QRDI@4890|Ascomycota,2013Z@147541|Dothideomycetes	4751|Fungi	E	Carbon-nitrogen hydrolase	-	GO:0006807,GO:0008150,GO:0008152	-	-	-	-	-	-	-	-	-	-	Asp_Glu_race,CN_hydrolase
g903.t1	35725.K2RK01	0.0	963.0	COG0044@1|root,KOG2584@2759|Eukaryota,38E62@33154|Opisthokonta,3NW4E@4751|Fungi,3QPBS@4890|Ascomycota,1ZYFV@147541|Dothideomycetes	4751|Fungi	F	Amidohydrolase family	-	-	3.5.2.2	ko:K01464	ko00240,ko00410,ko00770,ko00983,ko01100,map00240,map00410,map00770,map00983,map01100	M00046	R02269,R03055,R08227	RC00632,RC00680	ko00000,ko00001,ko00002,ko01000,ko04147	-	-	-	Amidohydro_1
g904.t1	35725.K2QTQ9	0.0	2066.0	COG0642@1|root,KOG0519@2759|Eukaryota,38EIJ@33154|Opisthokonta,3NVY0@4751|Fungi,3QKZV@4890|Ascomycota,1ZXBK@147541|Dothideomycetes	4751|Fungi	T	Domain present in phytochromes and cGMP-specific phosphodiesterases.	-	-	-	-	-	-	-	-	-	-	-	-	GAF,HATPase_c,HisKA,Response_reg
g905.t1	35725.K2S8D9	7.01e-303	854.0	2EDX7@1|root,2SJFF@2759|Eukaryota,38Z0D@33154|Opisthokonta,3NUE5@4751|Fungi,3QSJN@4890|Ascomycota,201DZ@147541|Dothideomycetes	4751|Fungi	L	Fungal specific transcription factor domain	-	-	-	-	-	-	-	-	-	-	-	-	Fungal_trans,Zn_clus
g906.t1	474922.ELA31148	9.12e-270	750.0	COG1953@1|root,KOG2466@2759|Eukaryota,39H90@33154|Opisthokonta,3P0M7@4751|Fungi,3QSDS@4890|Ascomycota,21NTW@147550|Sordariomycetes,1EZNZ@1028384|Glomerellales	4751|Fungi	FH	Permease for cytosine/purines, uracil, thiamine, allantoin	-	-	-	ko:K03457	-	-	-	-	ko00000	2.A.39	-	-	Transp_cyt_pur
g907.t1	310453.XP_007587739.1	0.0	1442.0	COG1020@1|root,KOG1178@2759|Eukaryota,38G07@33154|Opisthokonta,3NW19@4751|Fungi,3QSP7@4890|Ascomycota,2048V@147541|Dothideomycetes	4751|Fungi	Q	Phosphopantetheine attachment site	-	-	-	-	-	-	-	-	-	-	-	-	AMP-binding,NAD_binding_4,PP-binding
g908.t1	35725.K2RJZ9	0.0	1578.0	KOG0274@1|root,KOG0274@2759|Eukaryota,38B8G@33154|Opisthokonta,3NYHA@4751|Fungi,3QN6Z@4890|Ascomycota,1ZXJJ@147541|Dothideomycetes	4751|Fungi	S	A Receptor for Ubiquitination Targets	CDC4	GO:0000003,GO:0000082,GO:0000086,GO:0000151,GO:0000152,GO:0000278,GO:0000746,GO:0000747,GO:0003674,GO:0005488,GO:0005515,GO:0005575,GO:0005622,GO:0005623,GO:0005634,GO:0005635,GO:0006275,GO:0006464,GO:0006508,GO:0006511,GO:0006807,GO:0007049,GO:0007346,GO:0008150,GO:0008152,GO:0008156,GO:0009056,GO:0009057,GO:0009889,GO:0009890,GO:0009892,GO:0009987,GO:0010498,GO:0010556,GO:0010558,GO:0010564,GO:…	-	ko:K03361,ko:K22071	ko04111,ko04120,map04111,map04120	M00407	-	-	ko00000,ko00001,ko00002,ko03029,ko04121	-	-	-	CDC4_D,F-box,F-box-like,WD40
g911.t1	35725.K2QTQ4	1.58e-150	475.0	KOG1844@1|root,KOG1844@2759|Eukaryota,39J9N@33154|Opisthokonta,3Q3KN@4751|Fungi,3RKNB@4890|Ascomycota,202SP@147541|Dothideomycetes	4751|Fungi	S	HORMA domain	-	-	-	-	-	-	-	-	-	-	-	-	HORMA,PHD
g913.t1	35725.K2RSB5	0.0	1351.0	2D2SW@1|root,2SNX3@2759|Eukaryota,3A9ZX@33154|Opisthokonta,3P7QU@4751|Fungi,3QYTU@4890|Ascomycota,2030X@147541|Dothideomycetes	4751|Fungi	-	-	-	-	-	ko:K15272	-	-	-	-	ko00000,ko02000	2.A.7.12	-	-	-
g915.t1	310453.XP_007585937.1	5.04e-144	413.0	COG2214@1|root,KOG0719@2759|Eukaryota,38CKR@33154|Opisthokonta,3P086@4751|Fungi,3QMJ2@4890|Ascomycota,1ZXJF@147541|Dothideomycetes	4751|Fungi	O	DnaJ molecular chaperone homology domain	-	GO:0003674,GO:0005488,GO:0005515,GO:0030544,GO:0031072	-	ko:K09529	-	-	-	-	ko00000,ko03110	-	-	-	DnaJ
g916.t1	35725.K2QTQ3	2.27e-100	302.0	COG0590@1|root,KOG1018@2759|Eukaryota,3A5J5@33154|Opisthokonta,3P42A@4751|Fungi,3RK2T@4890|Ascomycota	4751|Fungi	F	cytidine and deoxycytidylate deaminase	-	-	-	-	-	-	-	-	-	-	-	-	dCMP_cyt_deam_1
g917.t1	310453.XP_007585939.1	2.38e-76	235.0	2EPAF@1|root,2SSIA@2759|Eukaryota,3A8JM@33154|Opisthokonta,3P6MS@4751|Fungi,3QZQ7@4890|Ascomycota,20376@147541|Dothideomycetes	4751|Fungi	-	-	-	-	-	-	-	-	-	-	-	-	-	-	-
g918.t1	35725.K2RSB1	0.0	1018.0	2CNIQ@1|root,2QWIX@2759|Eukaryota,39XFU@33154|Opisthokonta,3NZCS@4751|Fungi,3QR6X@4890|Ascomycota	4751|Fungi	S	Methyltransferase domain-containing protein	-	-	-	-	-	-	-	-	-	-	-	-	Methyltransf_23
g919.t1	35725.K2RET3	2.05e-168	485.0	2EGUN@1|root,2SMPD@2759|Eukaryota,3A1HE@33154|Opisthokonta,3P36A@4751|Fungi,3QSZ4@4890|Ascomycota,2052T@147541|Dothideomycetes	4751|Fungi	-	-	-	-	-	-	-	-	-	-	-	-	-	-	-
g920.t1	35725.K2RJZ1	0.0	2066.0	COG0474@1|root,KOG0202@2759|Eukaryota,38FIJ@33154|Opisthokonta,3NU1M@4751|Fungi,3QMM2@4890|Ascomycota,200Z3@147541|Dothideomycetes	4751|Fungi	P	Belongs to the cation transport ATPase (P-type) (TC 3.A.3) family	cta3	GO:0000322,GO:0000323,GO:0000324,GO:0003674,GO:0003824,GO:0005215,GO:0005388,GO:0005575,GO:0005622,GO:0005623,GO:0005737,GO:0005773,GO:0005886,GO:0006810,GO:0006811,GO:0006812,GO:0006813,GO:0006816,GO:0006873,GO:0006874,GO:0006875,GO:0008150,GO:0008324,GO:0008556,GO:0009987,GO:0015075,GO:0015077,GO:0015079,GO:0015085,GO:0015318,GO:0015399,GO:0015405,GO:0015662,GO:0015672,GO:0016020,GO:0016462,GO:…	3.6.3.7	ko:K01536	-	-	-	-	ko00000,ko01000	-	-	-	Cation_ATPase,Cation_ATPase_C,Cation_ATPase_N,E1-E2_ATPase,Hydrolase
g921.t1	310453.XP_007585943.1	3.63e-118	346.0	KOG1655@1|root,KOG1655@2759|Eukaryota,38RIY@33154|Opisthokonta,3NXG4@4751|Fungi,3QNPH@4890|Ascomycota,200YP@147541|Dothideomycetes	4751|Fungi	U	Belongs to the SNF7 family	VPS60	GO:0000322,GO:0000323,GO:0000324,GO:0000329,GO:0005575,GO:0005622,GO:0005623,GO:0005737,GO:0005773,GO:0005774,GO:0006810,GO:0006886,GO:0007034,GO:0008104,GO:0008150,GO:0015031,GO:0015833,GO:0016020,GO:0016192,GO:0016197,GO:0030447,GO:0031090,GO:0032509,GO:0032511,GO:0033036,GO:0034613,GO:0040007,GO:0042886,GO:0043226,GO:0043227,GO:0043229,GO:0043231,GO:0044422,GO:0044424,GO:0044437,GO:0044444,GO:…	-	ko:K12198	ko04144,ko04217,map04144,map04217	M00412	-	-	ko00000,ko00001,ko00002,ko04131	-	-	-	Snf7
g922.t1	310453.XP_007585944.1	0.0	1690.0	KOG2073@1|root,KOG2073@2759|Eukaryota,38EWF@33154|Opisthokonta,3NWBN@4751|Fungi,3QJF3@4890|Ascomycota,1ZXFX@147541|Dothideomycetes	4751|Fungi	D	SIT4 phosphatase-associated protein	SIT4	GO:0000082,GO:0000228,GO:0000278,GO:0000785,GO:0000790,GO:0002097,GO:0002098,GO:0003674,GO:0005575,GO:0005622,GO:0005623,GO:0005634,GO:0005654,GO:0005694,GO:0005737,GO:0005739,GO:0006139,GO:0006396,GO:0006399,GO:0006400,GO:0006725,GO:0006793,GO:0006796,GO:0006807,GO:0007049,GO:0007088,GO:0007154,GO:0007165,GO:0007346,GO:0008033,GO:0008047,GO:0008150,GO:0008152,GO:0008287,GO:0009451,GO:0009987,GO:…	-	ko:K15457,ko:K15458,ko:K15501	-	-	-	-	ko00000,ko01009,ko03016,ko03400	-	-	-	SAPS
g923.t1	1182553.XP_007750183.1	1.9e-29	115.0	COG0657@1|root,KOG1515@2759|Eukaryota,3A1CU@33154|Opisthokonta,3NZ98@4751|Fungi,3QKHV@4890|Ascomycota,20JMV@147545|Eurotiomycetes	4751|Fungi	V	alpha/beta hydrolase fold	-	-	-	-	-	-	-	-	-	-	-	-	Abhydrolase_3
g924.t1	35725.K2S8L8	3.19e-167	482.0	COG5211@1|root,KOG2424@2759|Eukaryota,38BQE@33154|Opisthokonta,3NZ1A@4751|Fungi,3QN3T@4890|Ascomycota,1ZY3T@147541|Dothideomycetes	4751|Fungi	K	Ssu72-like protein	SSU72	GO:0001173,GO:0001174,GO:0003674,GO:0003824,GO:0004721,GO:0004722,GO:0004725,GO:0005575,GO:0005622,GO:0005623,GO:0005634,GO:0005654,GO:0005847,GO:0005849,GO:0006139,GO:0006351,GO:0006352,GO:0006353,GO:0006354,GO:0006355,GO:0006357,GO:0006366,GO:0006367,GO:0006368,GO:0006369,GO:0006378,GO:0006379,GO:0006396,GO:0006397,GO:0006464,GO:0006470,GO:0006725,GO:0006793,GO:0006796,GO:0006807,GO:0007088,GO:…	3.1.3.16	ko:K15544	ko03015,map03015	-	-	-	ko00000,ko00001,ko01000,ko03019,ko03021	-	-	-	Ssu72
g925.t1	35725.K2RSK2	2.99e-312	857.0	2AHSY@1|root,2RZ32@2759|Eukaryota,390NB@33154|Opisthokonta,3NZRK@4751|Fungi,3QKF6@4890|Ascomycota,2026A@147541|Dothideomycetes	4751|Fungi	T	Src homology 3 domains	NBP2	GO:0000173,GO:0000188,GO:0000200,GO:0001932,GO:0001933,GO:0001934,GO:0003674,GO:0005488,GO:0005515,GO:0005575,GO:0005622,GO:0005623,GO:0005634,GO:0005737,GO:0006469,GO:0006950,GO:0006970,GO:0006972,GO:0007154,GO:0007165,GO:0007231,GO:0008047,GO:0008150,GO:0009266,GO:0009408,GO:0009628,GO:0009892,GO:0009893,GO:0009966,GO:0009968,GO:0009987,GO:0010562,GO:0010563,GO:0010604,GO:0010605,GO:0010646,GO:…	-	-	-	-	-	-	-	-	-	-	SH3_1,SH3_9
g926.t1	310453.XP_007584075.1	1.09e-193	541.0	COG3507@1|root,2QTQG@2759|Eukaryota,39UJW@33154|Opisthokonta,3P0X7@4751|Fungi,3QMPY@4890|Ascomycota,1ZZEB@147541|Dothideomycetes	4751|Fungi	G	Belongs to the glycosyl hydrolase 43 family	-	-	3.2.1.99	ko:K06113	-	-	-	-	ko00000,ko01000	-	GH43	-	Glyco_hydro_43
g928.t1	140110.NechaP39578	5.65e-287	820.0	COG1215@1|root,KOG2571@2759|Eukaryota,38TUV@33154|Opisthokonta,3NXDA@4751|Fungi,3QQXQ@4890|Ascomycota,21EJU@147550|Sordariomycetes,3TUGV@5125|Hypocreales,1FMW2@110618|Nectriaceae	4751|Fungi	M	Chitin synthase	-	-	2.4.1.16	ko:K00698	ko00520,map00520	-	R02335	RC00005	ko00000,ko00001,ko01000,ko01003	-	GT2	-	Chitin_synth_2
g929.t1	310453.XP_007584072.1	1.07e-238	663.0	COG0677@1|root,2QQVE@2759|Eukaryota,39V73@33154|Opisthokonta,3NVPB@4751|Fungi,3QRVV@4890|Ascomycota	4751|Fungi	E	Udp-glucose	-	-	-	-	-	-	-	-	-	-	-	-	Polysacc_deac_1,UDPG_MGDP_dh,UDPG_MGDP_dh_N
g930.t1	35725.K2R9X4	0.0	1019.0	COG2132@1|root,KOG1263@2759|Eukaryota,39UM9@33154|Opisthokonta,3NVU0@4751|Fungi,3QJPD@4890|Ascomycota,200YY@147541|Dothideomycetes	4751|Fungi	Q	Belongs to the multicopper oxidase family	lcc1	GO:0000041,GO:0003674,GO:0003824,GO:0004322,GO:0005575,GO:0005623,GO:0005886,GO:0005887,GO:0006810,GO:0006811,GO:0006812,GO:0006826,GO:0006873,GO:0006875,GO:0006879,GO:0008150,GO:0008152,GO:0009987,GO:0016020,GO:0016021,GO:0016491,GO:0016722,GO:0016724,GO:0019725,GO:0030001,GO:0030003,GO:0031224,GO:0031226,GO:0032991,GO:0033212,GO:0033215,GO:0033573,GO:0042592,GO:0044425,GO:0044459,GO:0044464,GO:…	-	-	-	-	-	-	-	-	-	-	Cu-oxidase,Cu-oxidase_2,Cu-oxidase_3
g931.t1	310453.XP_007584070.1	1.96e-278	771.0	KOG3662@1|root,KOG3662@2759|Eukaryota,39TCU@33154|Opisthokonta,3NWK8@4751|Fungi,3QNN2@4890|Ascomycota,1ZYCB@147541|Dothideomycetes	4751|Fungi	L	Saccharomyces cerevisiae YIL039W	-	GO:0005575,GO:0005622,GO:0005623,GO:0005737,GO:0005783,GO:0005789,GO:0006464,GO:0006497,GO:0006505,GO:0006506,GO:0006629,GO:0006643,GO:0006644,GO:0006650,GO:0006661,GO:0006664,GO:0006793,GO:0006796,GO:0006807,GO:0006810,GO:0006888,GO:0008150,GO:0008152,GO:0008610,GO:0008654,GO:0009058,GO:0009059,GO:0009247,GO:0009987,GO:0012505,GO:0016020,GO:0016021,GO:0016192,GO:0019538,GO:0019637,GO:0030176,GO:…	-	-	-	-	-	-	-	-	-	-	Metallophos
g932.t1	101852.XP_008083970.1	7.19e-289	802.0	COG1953@1|root,KOG2466@2759|Eukaryota,38GBU@33154|Opisthokonta,3NU9K@4751|Fungi,3QSB2@4890|Ascomycota	4751|Fungi	FH	permease	-	-	-	ko:K03457	-	-	-	-	ko00000	2.A.39	-	-	Transp_cyt_pur
g933.t1	35725.K2S8L5	2.43e-162	470.0	COG0689@1|root,KOG1068@2759|Eukaryota,38G2X@33154|Opisthokonta,3NW91@4751|Fungi,3QRD3@4890|Ascomycota,1ZYZB@147541|Dothideomycetes	4751|Fungi	J	3' exoribonuclease family, domain 1	SKI6	GO:0000175,GO:0000176,GO:0000177,GO:0000178,GO:0000184,GO:0000228,GO:0000288,GO:0000291,GO:0000459,GO:0000460,GO:0000466,GO:0000467,GO:0000469,GO:0000785,GO:0000790,GO:0000956,GO:0003674,GO:0003824,GO:0004518,GO:0004527,GO:0004532,GO:0004540,GO:0005575,GO:0005622,GO:0005623,GO:0005634,GO:0005694,GO:0005730,GO:0005737,GO:0006139,GO:0006351,GO:0006353,GO:0006364,GO:0006366,GO:0006369,GO:0006396,GO:…	-	ko:K11600	ko03018,map03018	M00390,M00391	-	-	ko00000,ko00001,ko00002,ko03019	-	-	-	RNase_PH,RNase_PH_C
g934.t1	35725.K2RSJ7	0.0	1649.0	KOG0500@1|root,KOG1947@1|root,KOG0500@2759|Eukaryota,KOG1947@2759|Eukaryota,38FPZ@33154|Opisthokonta,3NWS7@4751|Fungi,3QQH5@4890|Ascomycota,200H3@147541|Dothideomycetes	4751|Fungi	PT	Unstructured region on cNMP-binding protein	-	-	-	ko:K10273	-	-	-	-	ko00000,ko04121	-	-	-	F-box,F-box-like,LRR_6,cNMP_binding,cNMPbd_u2
g936.t1	35725.K2RF08	3.21e-181	517.0	COG4677@1|root,2QPZF@2759|Eukaryota	2759|Eukaryota	G	pectinesterase inhibitor activity	-	-	-	-	-	-	-	-	-	-	-	-	DUF3707,GPI-anchored,GYR,Zn_clus
g938.t1	310453.XP_007584064.1	1.27e-81	256.0	2EJBD@1|root,2SPIH@2759|Eukaryota,3A3NA@33154|Opisthokonta,3P4EZ@4751|Fungi,3QX0N@4890|Ascomycota,20553@147541|Dothideomycetes	4751|Fungi	-	-	-	-	-	-	-	-	-	-	-	-	-	-	-
g940.t1	35725.K2S8L0	0.0	2120.0	KOG2182@1|root,KOG2182@2759|Eukaryota,38H6D@33154|Opisthokonta,3NV2A@4751|Fungi,3QMCZ@4890|Ascomycota,1ZXWE@147541|Dothideomycetes	4751|Fungi	O	Serine carboxypeptidase S28	-	-	-	-	-	-	-	-	-	-	-	-	Peptidase_S28
g941.t1	61459.XP_007782678.1	9.3e-256	719.0	COG0318@1|root,KOG1176@2759|Eukaryota,38D90@33154|Opisthokonta,3NW0Q@4751|Fungi,3QMMA@4890|Ascomycota,20B3U@147545|Eurotiomycetes	4751|Fungi	I	AMP-binding enzyme C-terminal domain	-	-	-	-	-	-	-	-	-	-	-	-	AMP-binding,AMP-binding_C
g942.t1	310453.XP_007584060.1	0.0	960.0	KOG0255@1|root,KOG0255@2759|Eukaryota,38PBH@33154|Opisthokonta,3NWFT@4751|Fungi,3QJUY@4890|Ascomycota,203YI@147541|Dothideomycetes	4751|Fungi	S	Major Facilitator Superfamily	-	-	-	-	-	-	-	-	-	-	-	-	MFS_1
g943.t1	35725.K2RK48	0.0	958.0	COG2124@1|root,KOG0158@2759|Eukaryota,38CZQ@33154|Opisthokonta,3NXJW@4751|Fungi,3QPPT@4890|Ascomycota,1ZZ2E@147541|Dothideomycetes	4751|Fungi	Q	Belongs to the cytochrome P450 family	-	-	-	-	-	-	-	-	-	-	-	-	p450
g946.t1	35725.K2QTW0	0.0	1159.0	KOG0032@1|root,KOG0032@2759|Eukaryota,39R57@33154|Opisthokonta,3NUAK@4751|Fungi,3QK4Y@4890|Ascomycota,200RN@147541|Dothideomycetes	4751|Fungi	T	Serine/Threonine protein kinases, catalytic domain	srk1	GO:0000166,GO:0000935,GO:0003674,GO:0003824,GO:0004672,GO:0004674,GO:0004683,GO:0005488,GO:0005515,GO:0005516,GO:0005524,GO:0005575,GO:0005622,GO:0005623,GO:0005634,GO:0005730,GO:0005737,GO:0005938,GO:0006464,GO:0006468,GO:0006793,GO:0006796,GO:0006807,GO:0006950,GO:0006970,GO:0006979,GO:0007154,GO:0007165,GO:0007231,GO:0007346,GO:0008144,GO:0008150,GO:0008152,GO:0009628,GO:0009987,GO:0010389,GO:…	-	ko:K08286	-	-	-	-	ko00000,ko01000	-	-	-	Pkinase
g947.t1	35725.K2S8K6	0.0	994.0	COG0123@1|root,KOG1342@2759|Eukaryota,38BIK@33154|Opisthokonta,3NWW7@4751|Fungi,3QKQC@4890|Ascomycota,1ZZ03@147541|Dothideomycetes	4751|Fungi	B	Belongs to the histone deacetylase family. HD Type 1 subfamily	HOS2	GO:0000118,GO:0000228,GO:0000785,GO:0000790,GO:0001932,GO:0001934,GO:0003674,GO:0003824,GO:0004407,GO:0005575,GO:0005622,GO:0005623,GO:0005634,GO:0005654,GO:0005694,GO:0005737,GO:0006323,GO:0006325,GO:0006333,GO:0006338,GO:0006342,GO:0006355,GO:0006357,GO:0006464,GO:0006476,GO:0006807,GO:0006996,GO:0008150,GO:0008152,GO:0009889,GO:0009890,GO:0009892,GO:0009893,GO:0009966,GO:0009967,GO:0009987,GO:…	3.5.1.98	ko:K11404,ko:K11483	ko04919,ko05034,ko05165,ko05203,map04919,map05034,map05165,map05203	-	-	-	ko00000,ko00001,ko01000,ko03036	-	-	-	Hist_deacetyl
g948.t1	35725.K2REZ9	0.0	1403.0	2CMUP@1|root,2QS1N@2759|Eukaryota,39R07@33154|Opisthokonta,3NTZI@4751|Fungi,3QMMP@4890|Ascomycota,1ZYUN@147541|Dothideomycetes	4751|Fungi	S	Spa2 homology domain (SHD) of GIT	SPA2	GO:0000003,GO:0000131,GO:0000133,GO:0000278,GO:0000281,GO:0000282,GO:0000746,GO:0000747,GO:0000753,GO:0000767,GO:0000902,GO:0000910,GO:0001932,GO:0001934,GO:0003006,GO:0003674,GO:0005078,GO:0005096,GO:0005198,GO:0005488,GO:0005515,GO:0005519,GO:0005575,GO:0005622,GO:0005623,GO:0005737,GO:0005826,GO:0005856,GO:0005933,GO:0005934,GO:0005935,GO:0005937,GO:0005938,GO:0006996,GO:0007010,GO:0007015,GO:…	-	ko:K19846	ko04011,map04011	-	-	-	ko00000,ko00001	-	-	-	GIT1_C,GIT_SHD
g949.t1	35725.K2RK46	0.0	972.0	COG1457@1|root,2QQ8Y@2759|Eukaryota,39DRN@33154|Opisthokonta,3NV60@4751|Fungi,3QJP0@4890|Ascomycota,20087@147541|Dothideomycetes	4751|Fungi	P	Belongs to the purine-cytosine permease (2.A.39) family	FCY21	GO:0000322,GO:0000323,GO:0000324,GO:0000329,GO:0003674,GO:0005215,GO:0005337,GO:0005575,GO:0005622,GO:0005623,GO:0005737,GO:0005773,GO:0005774,GO:0005886,GO:0006810,GO:0006863,GO:0008150,GO:0015205,GO:0015212,GO:0015214,GO:0015851,GO:0015855,GO:0015856,GO:0015858,GO:0015861,GO:0015864,GO:0015931,GO:0015932,GO:0016020,GO:0016021,GO:0022857,GO:0031090,GO:0031224,GO:0043226,GO:0043227,GO:0043229,GO:…	-	-	-	-	-	-	-	-	-	iMM904.YER060W_A,iND750.YER060W_A	Transp_cyt_pur
g951.t1	310453.XP_007584052.1	1.18e-233	644.0	COG5111@1|root,KOG3233@2759|Eukaryota,390B7@33154|Opisthokonta,3P1SA@4751|Fungi,3QN4Q@4890|Ascomycota,202DT@147541|Dothideomycetes	4751|Fungi	K	DNA-dependent RNA polymerase catalyzes the transcription of DNA into RNA using the four ribonucleoside triphosphates as substrates. Specific peripheric component of RNA polymerase III which synthesizes small RNAs, such as 5S rRNA and tRNAs	RPC34	GO:0000428,GO:0003674,GO:0003824,GO:0003899,GO:0005575,GO:0005622,GO:0005623,GO:0005634,GO:0005654,GO:0005666,GO:0005737,GO:0005739,GO:0006139,GO:0006351,GO:0006383,GO:0006399,GO:0006725,GO:0006807,GO:0008150,GO:0008152,GO:0009058,GO:0009059,GO:0009304,GO:0009987,GO:0010467,GO:0016070,GO:0016740,GO:0016772,GO:0016779,GO:0018130,GO:0019438,GO:0030880,GO:0031974,GO:0031981,GO:0032774,GO:0032991,GO:…	-	ko:K03025	ko00230,ko00240,ko01100,ko03020,ko04623,ko05169,map00230,map00240,map01100,map03020,map04623,map05169	M00181	R00435,R00441,R00442,R00443	RC02795	br01611,ko00000,ko00001,ko00002,ko03021	-	-	-	RNA_pol_Rpc34
g952.t1	35725.K2S8K0	0.0	1102.0	COG1785@1|root,KOG4126@2759|Eukaryota,38GD6@33154|Opisthokonta,3NUPA@4751|Fungi,3QNMU@4890|Ascomycota,2010J@147541|Dothideomycetes	4751|Fungi	P	Alkaline phosphatase	PHO8	GO:0000322,GO:0000323,GO:0000324,GO:0000329,GO:0003674,GO:0003824,GO:0004035,GO:0005575,GO:0005622,GO:0005623,GO:0005737,GO:0005773,GO:0005774,GO:0006139,GO:0006464,GO:0006470,GO:0006725,GO:0006732,GO:0006733,GO:0006753,GO:0006793,GO:0006796,GO:0006807,GO:0008150,GO:0008152,GO:0009117,GO:0009987,GO:0016020,GO:0016311,GO:0016787,GO:0016788,GO:0016791,GO:0019362,GO:0019538,GO:0019637,GO:0031090,GO:…	3.1.3.1	ko:K01077	ko00730,ko00790,ko01100,ko02020,map00730,map00790,map01100,map02020	M00126	R02135,R04620	RC00017	ko00000,ko00001,ko00002,ko00537,ko01000,ko04147	-	-	-	Alk_phosphatase
g953.t1	310453.XP_007584049.1	1.3e-237	653.0	COG2355@1|root,KOG4127@2759|Eukaryota,391GX@33154|Opisthokonta,3NZCP@4751|Fungi,3QM1S@4890|Ascomycota	4751|Fungi	O	Belongs to the metallo-dependent hydrolases superfamily. Peptidase M19 family	-	-	-	-	-	-	-	-	-	-	-	-	Peptidase_M19
g954.t1	310453.XP_007584048.1	0.0	907.0	COG0477@1|root,KOG2533@2759|Eukaryota,39S9F@33154|Opisthokonta,3NUGM@4751|Fungi,3RJBK@4890|Ascomycota	4751|Fungi	G	-pantothenate	-	-	-	ko:K03448	-	-	-	-	ko00000,ko02000	2.A.1.14.17,2.A.1.14.18	-	-	MFS_1
g955.t1	430998.XP_007672374.1	5.43e-292	814.0	COG2072@1|root,KOG1399@2759|Eukaryota,398AW@33154|Opisthokonta,3NZ1U@4751|Fungi,3QPGU@4890|Ascomycota,2005E@147541|Dothideomycetes,3MH87@451867|Dothideomycetidae	4751|Fungi	Q	Pyridine nucleotide-disulphide oxidoreductase	-	-	-	-	-	-	-	-	-	-	-	-	FMO-like
g956.t1	53485.EFQ94703	1.92e-119	361.0	COG2940@1|root,KOG2084@2759|Eukaryota,38MHB@33154|Opisthokonta,3P013@4751|Fungi,3QMTI@4890|Ascomycota,201P0@147541|Dothideomycetes,4KBCF@92860|Pleosporales	4751|Fungi	B	SET (Su(var)3-9, Enhancer-of-zeste, Trithorax) domain	SET6	-	-	ko:K07117,ko:K11426	-	-	-	-	ko00000,ko03036	-	-	-	SET
g958.t1	35725.K2QTV2	0.0	1488.0	2D2EF@1|root,2SMK2@2759|Eukaryota,39SHY@33154|Opisthokonta,3NZ7S@4751|Fungi,3QMGF@4890|Ascomycota,209UY@147541|Dothideomycetes	4751|Fungi	S	Protein of unknown function (DUF3405)	-	-	-	-	-	-	-	-	-	-	-	-	DUF3405
g959.t1	35725.K2S8J5	8.2e-130	374.0	2CJGV@1|root,2S3TP@2759|Eukaryota,3A642@33154|Opisthokonta,3P3C3@4751|Fungi,3QU1S@4890|Ascomycota,202HA@147541|Dothideomycetes	4751|Fungi	-	-	-	-	-	-	-	-	-	-	-	-	-	-	Tim17
g960.t1	35725.K2RSH8	0.0	1045.0	COG0016@1|root,KOG2784@2759|Eukaryota,38C6T@33154|Opisthokonta,3NTY7@4751|Fungi,3QK3B@4890|Ascomycota,1ZZ9J@147541|Dothideomycetes	4751|Fungi	J	tRNA synthetases class II core domain (F)	FRS2	GO:0002161,GO:0002181,GO:0003674,GO:0003824,GO:0004812,GO:0004826,GO:0005575,GO:0005622,GO:0005623,GO:0005737,GO:0006082,GO:0006139,GO:0006399,GO:0006412,GO:0006418,GO:0006432,GO:0006450,GO:0006518,GO:0006520,GO:0006725,GO:0006807,GO:0008150,GO:0008152,GO:0009058,GO:0009059,GO:0009328,GO:0009987,GO:0010467,GO:0016070,GO:0016787,GO:0016788,GO:0016874,GO:0016875,GO:0019538,GO:0019752,GO:0032991,GO:…	6.1.1.20	ko:K01889	ko00970,map00970	M00359,M00360	R03660	RC00055,RC00523	ko00000,ko00001,ko00002,ko01000,ko01007,ko03016	-	-	-	tRNA-synt_2d
g961.t1	35725.K2QTU9	0.0	1084.0	COG0123@1|root,KOG1342@2759|Eukaryota,38BIK@33154|Opisthokonta,3NVD7@4751|Fungi,3QM9E@4890|Ascomycota,2001G@147541|Dothideomycetes	4751|Fungi	B	histone deacetylase	RPD3	GO:0000003,GO:0000018,GO:0000082,GO:0000083,GO:0000086,GO:0000117,GO:0000118,GO:0000122,GO:0000228,GO:0000278,GO:0000785,GO:0000790,GO:0001302,GO:0003674,GO:0003712,GO:0003713,GO:0003714,GO:0003824,GO:0004407,GO:0005575,GO:0005622,GO:0005623,GO:0005634,GO:0005654,GO:0005694,GO:0006139,GO:0006275,GO:0006325,GO:0006342,GO:0006351,GO:0006354,GO:0006355,GO:0006356,GO:0006357,GO:0006366,GO:0006368,GO:…	3.5.1.98	ko:K06067	ko04110,ko04213,ko04330,ko04919,ko05016,ko05034,ko05165,ko05169,ko05200,ko05202,ko05203,ko05220,map04110,map04213,map04330,map04919,map05016,map05034,map05165,map05169,map05200,map05202,map05203,map05220	-	-	-	ko00000,ko00001,ko01000,ko03036	-	-	-	Hist_deacetyl
g962.t1	310453.XP_007584039.1	2.93e-217	608.0	COG1310@1|root,KOG1555@2759|Eukaryota,38G6Q@33154|Opisthokonta,3NV6C@4751|Fungi,3QQWZ@4890|Ascomycota,1ZZGH@147541|Dothideomycetes	4751|Fungi	O	Prokaryotic homologs of the JAB domain	RPN11	GO:0000266,GO:0000502,GO:0003674,GO:0003824,GO:0004843,GO:0005575,GO:0005622,GO:0005623,GO:0005634,GO:0005737,GO:0005739,GO:0005829,GO:0005838,GO:0006464,GO:0006508,GO:0006511,GO:0006807,GO:0006996,GO:0007005,GO:0007031,GO:0007088,GO:0007346,GO:0008150,GO:0008152,GO:0008233,GO:0008234,GO:0008237,GO:0008541,GO:0009056,GO:0009057,GO:0009896,GO:0009987,GO:0010498,GO:0010564,GO:0010638,GO:0010965,GO:…	-	ko:K03030	ko03050,ko05169,map03050,map05169	M00341	-	-	ko00000,ko00001,ko00002,ko01002,ko03051,ko04121	-	-	-	JAB,MitMem_reg
g963.t1	35725.K2RSH4	2.78e-118	350.0	COG0225@1|root,KOG1635@2759|Eukaryota,39U04@33154|Opisthokonta,3P2RD@4751|Fungi,3QSG1@4890|Ascomycota,200MW@147541|Dothideomycetes	4751|Fungi	O	Peptide methionine sulfoxide reductase	mxr1	GO:0000096,GO:0000097,GO:0003674,GO:0003824,GO:0005575,GO:0005622,GO:0005623,GO:0005634,GO:0005737,GO:0006082,GO:0006520,GO:0006555,GO:0006790,GO:0006807,GO:0006950,GO:0006979,GO:0008113,GO:0008150,GO:0008152,GO:0008652,GO:0009058,GO:0009066,GO:0009067,GO:0009086,GO:0009987,GO:0016053,GO:0016491,GO:0016667,GO:0016671,GO:0017144,GO:0019538,GO:0019752,GO:0030091,GO:0033554,GO:0033744,GO:0034599,GO:…	1.8.4.11	ko:K07304	-	-	-	-	ko00000,ko01000	-	-	-	PMSR
g964.t1	35725.K2RK35	0.0	1097.0	COG0154@1|root,KOG1212@2759|Eukaryota,38CWX@33154|Opisthokonta,3NTYP@4751|Fungi,3QPRQ@4890|Ascomycota,1ZYHP@147541|Dothideomycetes	4751|Fungi	IJT	Amidase	-	-	3.5.1.4	ko:K01426	ko00330,ko00360,ko00380,ko00627,ko00643,ko01120,map00330,map00360,map00380,map00627,map00643,map01120	-	R02540,R03096,R03180,R03909,R05551,R05590	RC00010,RC00100,RC00950,RC01025	ko00000,ko00001,ko01000	-	-	-	Amidase
g966.t1	35725.K2REI0	1.63e-123	369.0	2BVR1@1|root,2SPG3@2759|Eukaryota,3A4KI@33154|Opisthokonta,3P50M@4751|Fungi,3QWY4@4890|Ascomycota,208ZU@147541|Dothideomycetes	4751|Fungi	-	-	-	-	-	-	-	-	-	-	-	-	-	-	MARVEL
g967.t1	35725.K2REP7	6.07e-34	132.0	COG0477@1|root,KOG2533@2759|Eukaryota,39Z6Y@33154|Opisthokonta,3NWCR@4751|Fungi,3QSZ6@4890|Ascomycota	4751|Fungi	G	Major facilitator superfamily transporter	-	-	-	ko:K03448	-	-	-	-	ko00000,ko02000	2.A.1.14.17,2.A.1.14.18	-	-	MFS_1
g968.t1	35725.K2RJK7	0.0	1030.0	2CMU1@1|root,2QRYG@2759|Eukaryota,38H22@33154|Opisthokonta,3NU8J@4751|Fungi,3QMNZ@4890|Ascomycota,200IH@147541|Dothideomycetes	4751|Fungi	S	Major Facilitator Superfamily	-	GO:0000322,GO:0000323,GO:0000324,GO:0000329,GO:0005575,GO:0005622,GO:0005623,GO:0005737,GO:0005739,GO:0005773,GO:0005774,GO:0016020,GO:0016021,GO:0031090,GO:0031224,GO:0043226,GO:0043227,GO:0043229,GO:0043231,GO:0044422,GO:0044424,GO:0044425,GO:0044437,GO:0044444,GO:0044446,GO:0044464,GO:0098588,GO:0098805,GO:0098852	-	-	-	-	-	-	-	-	-	-	MFS_1
g973.t1	35725.K2QTK2	1.79e-42	156.0	2CXTV@1|root,2RZP2@2759|Eukaryota,3A1JE@33154|Opisthokonta,3P2YU@4751|Fungi,3QVC1@4890|Ascomycota,201WS@147541|Dothideomycetes	4751|Fungi	K	Myb-like DNA-binding domain	-	-	-	-	-	-	-	-	-	-	-	-	Myb_DNA-bind_6,Myb_DNA-binding
g975.t1	310453.XP_007584030.1	5.95e-73	232.0	2C7WP@1|root,2S338@2759|Eukaryota,3A0YA@33154|Opisthokonta,3P4SF@4751|Fungi,3QVIV@4890|Ascomycota,2028W@147541|Dothideomycetes	4751|Fungi	K	Myb-like DNA-binding domain	-	-	-	-	-	-	-	-	-	-	-	-	Myb_DNA-binding
g977.t1	35725.K2RS61	2.24e-242	668.0	2CYCU@1|root,2S3M7@2759|Eukaryota,3A0ZD@33154|Opisthokonta,3P1YD@4751|Fungi,3QT0H@4890|Ascomycota,2054Z@147541|Dothideomycetes	4751|Fungi	-	-	-	-	-	-	-	-	-	-	-	-	-	-	-
g979.t1	35725.K2RJE4	0.0	1767.0	COG5059@1|root,KOG0242@2759|Eukaryota,38B6U@33154|Opisthokonta,3NUCK@4751|Fungi,3QKNX@4890|Ascomycota,1ZZ9Z@147541|Dothideomycetes	4751|Fungi	Z	Belongs to the TRAFAC class myosin-kinesin ATPase superfamily. Kinesin family	KIP3	GO:0000070,GO:0000132,GO:0000226,GO:0000228,GO:0000235,GO:0000278,GO:0000280,GO:0000281,GO:0000775,GO:0000776,GO:0000777,GO:0000778,GO:0000779,GO:0000780,GO:0000793,GO:0000794,GO:0000819,GO:0000910,GO:0000912,GO:0000915,GO:0003674,GO:0003774,GO:0003777,GO:0003824,GO:0005488,GO:0005515,GO:0005575,GO:0005622,GO:0005623,GO:0005634,GO:0005694,GO:0005737,GO:0005818,GO:0005819,GO:0005829,GO:0005856,GO:…	-	ko:K10401	-	-	-	-	ko00000,ko04812	-	-	-	Kinesin
g980.t1	310453.XP_007583928.1	2.83e-252	701.0	2E37A@1|root,2SD68@2759|Eukaryota,3A7KD@33154|Opisthokonta,3P6DC@4751|Fungi,3RMWI@4890|Ascomycota,209W4@147541|Dothideomycetes	4751|Fungi	-	-	-	-	-	-	-	-	-	-	-	-	-	-	-
g982.t1	310453.XP_007583929.1	1.13e-180	538.0	COG0604@1|root,KOG1198@2759|Eukaryota,39UN2@33154|Opisthokonta,3NYHK@4751|Fungi,3QJGP@4890|Ascomycota,1ZZ3U@147541|Dothideomycetes	4751|Fungi	C	Quinone oxidoreductase	-	-	-	-	-	-	-	-	-	-	-	-	ADH_N
g983.t1	310453.XP_007583931.1	2.64e-75	225.0	COG2174@1|root,KOG1790@2759|Eukaryota,3A4A9@33154|Opisthokonta,3P2ZU@4751|Fungi,3QV4J@4890|Ascomycota,2022W@147541|Dothideomycetes	4751|Fungi	J	Ribosomal protein L34e	-	GO:0002181,GO:0003674,GO:0003676,GO:0003723,GO:0003735,GO:0005198,GO:0005488,GO:0005575,GO:0005622,GO:0005623,GO:0005737,GO:0005829,GO:0005840,GO:0006412,GO:0006518,GO:0006807,GO:0008150,GO:0008152,GO:0009058,GO:0009059,GO:0009987,GO:0010467,GO:0015934,GO:0019538,GO:0022613,GO:0022625,GO:0022626,GO:0030684,GO:0030687,GO:0032991,GO:0034641,GO:0034645,GO:0042254,GO:0043043,GO:0043170,GO:0043226,GO:…	-	ko:K02915	ko03010,map03010	M00177,M00179	-	-	br01610,ko00000,ko00001,ko00002,ko03011	-	-	-	Ribosomal_L34e
g984.t1	35725.K2RJF1	0.0	4654.0	COG5178@1|root,KOG1795@2759|Eukaryota,38DCQ@33154|Opisthokonta,3NU2Q@4751|Fungi,3QND1@4890|Ascomycota,1ZZ6I@147541|Dothideomycetes	4751|Fungi	A	PROCT (NUC072) domain	PRP8	GO:0000244,GO:0000245,GO:0000350,GO:0000375,GO:0000377,GO:0000386,GO:0000387,GO:0000389,GO:0000393,GO:0000398,GO:0000974,GO:0003674,GO:0003676,GO:0003723,GO:0003729,GO:0003824,GO:0004843,GO:0005488,GO:0005575,GO:0005622,GO:0005623,GO:0005634,GO:0005681,GO:0005682,GO:0006139,GO:0006376,GO:0006396,GO:0006397,GO:0006464,GO:0006508,GO:0006725,GO:0006807,GO:0008150,GO:0008152,GO:0008233,GO:0008234,GO:…	-	ko:K12856	ko03040,map03040	M00354,M00355	-	-	ko00000,ko00001,ko00002,ko03041	-	-	-	JAB,PRO8NT,PROCN,PROCT,PRP8_domainIV,RRM_4,U5_2-snRNA_bdg,U6-snRNA_bdg
g986.t1	35725.K2REF3	2.08e-87	268.0	COG2124@1|root,KOG0158@2759|Eukaryota,39ZIU@33154|Opisthokonta,3NXBW@4751|Fungi,3QPJR@4890|Ascomycota,204G1@147541|Dothideomycetes	4751|Fungi	Q	Belongs to the cytochrome P450 family	-	-	-	-	-	-	-	-	-	-	-	-	p450
g987.t1	35725.K2RRW2	4.03e-55	182.0	COG1660@1|root,2SDIY@2759|Eukaryota,3ADSG@33154|Opisthokonta,3P927@4751|Fungi,3R5E0@4890|Ascomycota,203EV@147541|Dothideomycetes	4751|Fungi	S	P-loop ATPase protein family	-	-	-	-	-	-	-	-	-	-	-	-	ATP_bind_2
g988.t1	35725.K2S7X3	0.0	1134.0	COG0281@1|root,KOG1257@2759|Eukaryota,38DJY@33154|Opisthokonta,3NWPS@4751|Fungi,3QK09@4890|Ascomycota,200IX@147541|Dothideomycetes	4751|Fungi	C	malic enzyme	MAE1	GO:0003674,GO:0003824,GO:0004470,GO:0004471,GO:0005575,GO:0005622,GO:0005623,GO:0005737,GO:0005739,GO:0006082,GO:0006090,GO:0006091,GO:0006099,GO:0006101,GO:0006108,GO:0006520,GO:0006807,GO:0008150,GO:0008152,GO:0009060,GO:0009987,GO:0015980,GO:0016491,GO:0016614,GO:0016615,GO:0016616,GO:0016999,GO:0017144,GO:0019752,GO:0032787,GO:0043226,GO:0043227,GO:0043229,GO:0043231,GO:0043436,GO:0043648,GO:…	1.1.1.38	ko:K00027	ko00620,ko01200,ko02020,map00620,map01200,map02020	-	R00214	RC00105	ko00000,ko00001,ko01000	-	-	iMM904.YKL029C,iND750.YKL029C	Malic_M,malic
g989.t1	35725.K2QT35	0.0	1310.0	2CMSR@1|root,2QRSG@2759|Eukaryota,38H3I@33154|Opisthokonta,3P00S@4751|Fungi,3QJBK@4890|Ascomycota,1ZYN1@147541|Dothideomycetes	4751|Fungi	B	Acts as a sulfur carrier required for molybdopterin biosynthesis. Component of the molybdopterin synthase complex that catalyzes the conversion of precursor Z into molybdopterin by mediating the incorporation of 2 sulfur atoms into precursor Z to generate a dithiolene group. In the complex, serves as sulfur donor by being thiocarboxylated (-COSH) at its C-terminus by UBA4. After interaction with …	cnxG	GO:0000981,GO:0000982,GO:0001067,GO:0001101,GO:0003674,GO:0003676,GO:0003677,GO:0003700,GO:0005488,GO:0005575,GO:0005622,GO:0005623,GO:0005634,GO:0005737,GO:0005739,GO:0006082,GO:0006355,GO:0006357,GO:0006520,GO:0006725,GO:0006807,GO:0008150,GO:0008152,GO:0009056,GO:0009063,GO:0009072,GO:0009074,GO:0009268,GO:0009628,GO:0009889,GO:0009891,GO:0009893,GO:0009987,GO:0010033,GO:0010034,GO:0010447,GO:…	-	-	-	-	-	-	-	-	-	-	Fungal_trans,Zn_clus
g991.t1	35725.K2RJG1	0.0	1747.0	2CPUQ@1|root,2R2RV@2759|Eukaryota,38EQH@33154|Opisthokonta,3NVP4@4751|Fungi,3QMD4@4890|Ascomycota,1ZZ6T@147541|Dothideomycetes	4751|Fungi	S	ML-like domain	-	GO:0003674,GO:0005215,GO:0005216,GO:0005261,GO:0005262,GO:0005575,GO:0006810,GO:0006811,GO:0006812,GO:0006816,GO:0006873,GO:0006874,GO:0006875,GO:0007204,GO:0008150,GO:0008324,GO:0009987,GO:0015075,GO:0015085,GO:0015267,GO:0015318,GO:0016020,GO:0016021,GO:0019725,GO:0022803,GO:0022838,GO:0022857,GO:0022890,GO:0030001,GO:0030003,GO:0031224,GO:0034220,GO:0042592,GO:0044425,GO:0046873,GO:0048878,GO:…	-	-	-	-	-	-	-	-	-	-	TRP,TRP_N
g992.t1	35725.K2REF8	9.04e-285	790.0	KOG1729@1|root,KOG1729@2759|Eukaryota,3A5RU@33154|Opisthokonta,3P2YD@4751|Fungi,3QQ09@4890|Ascomycota,201YH@147541|Dothideomycetes	4751|Fungi	O	Ring finger domain	-	GO:0000322,GO:0000323,GO:0000324,GO:0000329,GO:0003674,GO:0003824,GO:0004842,GO:0005488,GO:0005543,GO:0005575,GO:0005622,GO:0005623,GO:0005737,GO:0005768,GO:0005770,GO:0005773,GO:0005774,GO:0006464,GO:0006508,GO:0006511,GO:0006515,GO:0006807,GO:0006950,GO:0008150,GO:0008152,GO:0008289,GO:0009056,GO:0009057,GO:0009987,GO:0010033,GO:0010498,GO:0012505,GO:0016020,GO:0016567,GO:0016740,GO:0019538,GO:…	-	-	-	-	-	-	-	-	-	-	FYVE,zf-RING_2
g993.t1	35725.K2RRW7	0.0	1759.0	COG0557@1|root,KOG2102@2759|Eukaryota,39XCE@33154|Opisthokonta,3NXKZ@4751|Fungi,3QMPF@4890|Ascomycota,1ZXH0@147541|Dothideomycetes	4751|Fungi	J	RNB	MSU1	GO:0000175,GO:0000177,GO:0000178,GO:0000932,GO:0000957,GO:0000959,GO:0000963,GO:0000965,GO:0003674,GO:0003676,GO:0003723,GO:0003824,GO:0004518,GO:0004527,GO:0004532,GO:0004540,GO:0005488,GO:0005575,GO:0005622,GO:0005623,GO:0005737,GO:0005739,GO:0005759,GO:0006139,GO:0006364,GO:0006396,GO:0006401,GO:0006725,GO:0006807,GO:0006996,GO:0007005,GO:0008150,GO:0008152,GO:0008408,GO:0008859,GO:0009056,GO:…	3.1.13.1	ko:K19782	-	-	-	-	ko00000,ko01000,ko03029	-	-	-	RNB
g997.t1	35725.K2REG2	0.0	1754.0	28MAU@1|root,2QTU7@2759|Eukaryota,38E6U@33154|Opisthokonta,3NZD2@4751|Fungi,3QS8U@4890|Ascomycota,1ZZUW@147541|Dothideomycetes	4751|Fungi	G	glycoside hydrolase family 115 protein	-	-	-	-	-	-	-	-	-	-	-	-	Glyco_hydro_115
g998.t1	35725.K2RRX6	2.49e-28	109.0	2E9N3@1|root,2SFZ8@2759|Eukaryota,3ACYJ@33154|Opisthokonta,3P8XD@4751|Fungi,3QZN2@4890|Ascomycota,202YR@147541|Dothideomycetes	4751|Fungi	S	Protein of unknown function (DUF2462)	-	-	-	-	-	-	-	-	-	-	-	-	DUF2462
g999.t1	35725.K2S7Y4	2.78e-278	770.0	28MKT@1|root,2QU4J@2759|Eukaryota,39C6U@33154|Opisthokonta,3P0EY@4751|Fungi,3QMTN@4890|Ascomycota,1ZXXQ@147541|Dothideomycetes	4751|Fungi	S	Family of unknown function (DUF5427)	-	GO:0005575,GO:0005622,GO:0005623,GO:0005737,GO:0005794,GO:0012505,GO:0043226,GO:0043227,GO:0043229,GO:0043231,GO:0044424,GO:0044444,GO:0044464	-	-	-	-	-	-	-	-	-	-	DUF5427
g1000.t1	35725.K2QT45	0.0	1002.0	2BWTM@1|root,2S2DX@2759|Eukaryota,3A3AA@33154|Opisthokonta,3P2VH@4751|Fungi,3RM9H@4890|Ascomycota,209PR@147541|Dothideomycetes	4751|Fungi	-	-	-	-	-	-	-	-	-	-	-	-	-	-	-
g1001.t1	35725.K2REH0	3.78e-110	352.0	COG0415@1|root,KOG0133@2759|Eukaryota,39A00@33154|Opisthokonta,3NUHD@4751|Fungi,3QPC0@4890|Ascomycota,200KN@147541|Dothideomycetes	4751|Fungi	LT	DNA photolyase	PHR1	GO:0000719,GO:0003674,GO:0003676,GO:0003723,GO:0003729,GO:0003824,GO:0003904,GO:0003913,GO:0005488,GO:0005575,GO:0005622,GO:0005623,GO:0005634,GO:0005737,GO:0005739,GO:0006139,GO:0006259,GO:0006281,GO:0006290,GO:0006725,GO:0006807,GO:0006950,GO:0006974,GO:0008150,GO:0008152,GO:0009987,GO:0016829,GO:0016830,GO:0033554,GO:0034641,GO:0043170,GO:0043226,GO:0043227,GO:0043229,GO:0043231,GO:0044237,GO:…	4.1.99.3	ko:K01669	-	-	-	-	ko00000,ko01000,ko03400	-	-	-	DNA_photolyase,FAD_binding_7
g1003.t1	474922.ELA25812	7.14e-159	481.0	COG3321@1|root,KOG1202@2759|Eukaryota,3900H@33154|Opisthokonta,3NZJT@4751|Fungi,3QS0G@4890|Ascomycota,211YI@147550|Sordariomycetes,1EU5U@1028384|Glomerellales	4751|Fungi	I	Beta-ketoacyl synthase domain-containing protein	-	-	-	-	-	-	-	-	-	-	-	-	ADH_N,ADH_zinc_N,Acyl_transf_1,KAsynt_C_assoc,KR,Ketoacyl-synt_C,PP-binding,PS-DH,ketoacyl-synt
g1004.t1	40384.G7XEN3	8.08e-16	85.5	COG1073@1|root,2SKCD@2759|Eukaryota,3AH3W@33154|Opisthokonta,3PC2T@4751|Fungi,3R27Z@4890|Ascomycota,20S39@147545|Eurotiomycetes,3S91D@5042|Eurotiales	4751|Fungi	S	Serine aminopeptidase, S33	-	-	-	-	-	-	-	-	-	-	-	-	Hydrolase_4
g1007.t1	35725.K2REG8	0.0	1473.0	2EHCV@1|root,2SN25@2759|Eukaryota,39UYD@33154|Opisthokonta,3P07Y@4751|Fungi,3QR6Z@4890|Ascomycota,202EX@147541|Dothideomycetes	4751|Fungi	-	-	-	-	-	-	-	-	-	-	-	-	-	-	-
g1009.t1	61459.XP_007782549.1	2.66e-83	255.0	KOG3363@1|root,KOG3363@2759|Eukaryota,3A2R9@33154|Opisthokonta,3P3B9@4751|Fungi,3QV04@4890|Ascomycota,20GFJ@147545|Eurotiomycetes,3MWW1@451870|Chaetothyriomycetidae	4751|Fungi	S	Protein of unknown function (DUF498/DUF598)	-	-	-	ko:K09008	ko04714,map04714	-	-	-	ko00000,ko00001,ko03029	-	-	-	DUF498
g1010.t1	35725.K2RRY8	0.0	1326.0	28HHU@1|root,2QPVP@2759|Eukaryota,39CJR@33154|Opisthokonta,3NUTD@4751|Fungi,3QK3Y@4890|Ascomycota,1ZZRA@147541|Dothideomycetes	4751|Fungi	K	GAL4-like Zn(II)2Cys6 (or C6 zinc) binuclear cluster DNA-binding domain	-	-	-	-	-	-	-	-	-	-	-	-	Fungal_trans,Zn_clus
g1011.t1	35725.K2S7Z1	8.36e-219	612.0	COG0506@1|root,KOG0186@2759|Eukaryota,38DGW@33154|Opisthokonta,3NYPK@4751|Fungi,3QMDW@4890|Ascomycota,200DY@147541|Dothideomycetes	4751|Fungi	E	Converts proline to delta-1-pyrroline-5-carboxylate	PUT1	GO:0000166,GO:0003674,GO:0003824,GO:0004657,GO:0005488,GO:0005575,GO:0005622,GO:0005623,GO:0005737,GO:0005739,GO:0006082,GO:0006520,GO:0006536,GO:0006537,GO:0006560,GO:0006562,GO:0006807,GO:0008150,GO:0008152,GO:0008652,GO:0009056,GO:0009058,GO:0009063,GO:0009064,GO:0009065,GO:0009084,GO:0009987,GO:0010133,GO:0016053,GO:0016054,GO:0016491,GO:0016645,GO:0019752,GO:0036094,GO:0043167,GO:0043168,GO:…	-	ko:K00318	ko00330,ko01100,ko01110,ko01130,map00330,map01100,map01110,map01130	-	R10507	RC00083	ko00000,ko00001,ko01000	-	-	-	Pro_dh
g1013.t1	698440.XP_007297852.1	5.64e-17	87.8	COG4284@1|root,KOG2638@2759|Eukaryota,38CTH@33154|Opisthokonta,3NWDG@4751|Fungi,3QKAS@4890|Ascomycota,20XEJ@147548|Leotiomycetes	4751|Fungi	G	UTP--glucose-1-phosphate uridylyltransferase	UGP1	GO:0000271,GO:0003674,GO:0003824,GO:0003983,GO:0005575,GO:0005618,GO:0005622,GO:0005623,GO:0005737,GO:0005886,GO:0005975,GO:0005976,GO:0005977,GO:0005978,GO:0005984,GO:0005991,GO:0005992,GO:0006011,GO:0006073,GO:0006077,GO:0006078,GO:0006091,GO:0006112,GO:0006139,GO:0006464,GO:0006486,GO:0006725,GO:0006793,GO:0006807,GO:0008150,GO:0008152,GO:0009058,GO:0009059,GO:0009100,GO:0009101,GO:0009225,GO:…	2.7.7.9	ko:K00963	ko00040,ko00052,ko00500,ko00520,ko01100,ko01130,map00040,map00052,map00500,map00520,map01100,map01130	M00129,M00361,M00362,M00549	R00289	RC00002	ko00000,ko00001,ko00002,ko01000	-	-	-	UDPGP
g1015.t1	140110.NechaP97517	3.44e-148	426.0	2CN48@1|root,2QTUI@2759|Eukaryota,39KEB@33154|Opisthokonta,3PA74@4751|Fungi,3R025@4890|Ascomycota,21MNI@147550|Sordariomycetes,3TVDD@5125|Hypocreales,1FM00@110618|Nectriaceae	4751|Fungi	S	NAD(P)H-binding	-	-	-	-	-	-	-	-	-	-	-	-	NmrA
g1016.t1	35725.K2S0G1	3.45e-153	439.0	COG0580@1|root,KOG0223@2759|Eukaryota,398Y2@33154|Opisthokonta,3NV37@4751|Fungi,3QNEU@4890|Ascomycota,1ZXXS@147541|Dothideomycetes	4751|Fungi	P	Belongs to the MIP aquaporin (TC 1.A.8) family	AQY1	GO:0000003,GO:0003006,GO:0003674,GO:0005215,GO:0005372,GO:0005575,GO:0005622,GO:0005623,GO:0005737,GO:0005783,GO:0005789,GO:0005829,GO:0005886,GO:0005887,GO:0006810,GO:0006811,GO:0006833,GO:0007049,GO:0008150,GO:0009653,GO:0009987,GO:0012505,GO:0015250,GO:0015267,GO:0015318,GO:0016020,GO:0016021,GO:0019953,GO:0022402,GO:0022413,GO:0022414,GO:0022803,GO:0022838,GO:0022857,GO:0030154,GO:0030435,GO:…	-	ko:K09885	-	-	-	-	ko00000,ko02000	1.A.8	-	-	MIP
g1017.t1	35725.K2QW47	4.28e-272	764.0	COG0654@1|root,KOG3855@2759|Eukaryota,3912Q@33154|Opisthokonta,3NXHH@4751|Fungi,3QPRD@4890|Ascomycota,1ZYEN@147541|Dothideomycetes	4751|Fungi	CH	FAD binding domain	-	-	-	-	-	-	-	-	-	-	-	-	FAD_binding_3
g1018.t1	36630.CADNFIAP00008855	1.61e-174	504.0	COG0654@1|root,KOG2614@2759|Eukaryota,39VWK@33154|Opisthokonta,3NXRU@4751|Fungi,3QMHA@4890|Ascomycota,20SJV@147545|Eurotiomycetes,3SF87@5042|Eurotiales	4751|Fungi	C	FAD binding domain	-	-	-	-	-	-	-	-	-	-	-	-	FAD_binding_2,FAD_binding_3
g1021.t1	63418.F2PLE9	4.31e-134	405.0	COG0596@1|root,2RZ4D@2759|Eukaryota,3A1MT@33154|Opisthokonta,3NYV8@4751|Fungi,3QQVE@4890|Ascomycota,20DMS@147545|Eurotiomycetes,3B6E2@33183|Onygenales,3FY1E@34384|Arthrodermataceae	4751|Fungi	S	TAP-like protein	-	-	-	-	-	-	-	-	-	-	-	-	Abhydrolase_1,Abhydrolase_4
g1025.t1	61459.XP_007779328.1	6.64e-19	90.5	COG1946@1|root,KOG3016@2759|Eukaryota,3A0Q2@33154|Opisthokonta,3P1QR@4751|Fungi,3QRDH@4890|Ascomycota,20C11@147545|Eurotiomycetes	4751|Fungi	I	Acyl-CoA thioesterase	-	-	-	-	-	-	-	-	-	-	-	-	4HBT_3
g1026.t1	35725.K2RNT5	5.76e-169	487.0	2CM8U@1|root,2QPMY@2759|Eukaryota,3A00H@33154|Opisthokonta,3P1Z7@4751|Fungi,3QUCY@4890|Ascomycota,208V5@147541|Dothideomycetes	4751|Fungi	S	NAD(P)H-binding	-	-	-	-	-	-	-	-	-	-	-	-	NmrA
g1027.t1	35725.K2SUW1	0.0	1333.0	COG0507@1|root,KOG0987@2759|Eukaryota,38G42@33154|Opisthokonta,3NTY9@4751|Fungi,3QMUK@4890|Ascomycota,2010A@147541|Dothideomycetes	4751|Fungi	L	DNA-dependent ATPase and 5'-3' DNA helicase required for the maintenance of both mitochondrial and nuclear genome stability	PIF1	GO:0000002,GO:0000166,GO:0000228,GO:0000278,GO:0000722,GO:0000723,GO:0000724,GO:0000725,GO:0000727,GO:0000733,GO:0000781,GO:0000784,GO:0000785,GO:0000790,GO:0000792,GO:0003674,GO:0003676,GO:0003677,GO:0003678,GO:0003697,GO:0003824,GO:0004003,GO:0004386,GO:0004518,GO:0004527,GO:0004857,GO:0005488,GO:0005524,GO:0005575,GO:0005622,GO:0005623,GO:0005634,GO:0005657,GO:0005694,GO:0005720,GO:0005724,GO:…	3.6.4.12	ko:K03507,ko:K15255	-	-	-	-	ko00000,ko01000,ko03029,ko03032	-	-	-	Herpes_Helicase,PIF1
g1028.t1	310453.XP_007585737.1	0.0	936.0	KOG0118@1|root,KOG0118@2759|Eukaryota,39JCJ@33154|Opisthokonta,3NV1Z@4751|Fungi,3QM6K@4890|Ascomycota,1ZZEP@147541|Dothideomycetes	4751|Fungi	A	RNA recognition motif. (a.k.a. RRM, RBD, or RNP domain)	PUB1	GO:0000184,GO:0000932,GO:0000956,GO:0003674,GO:0003676,GO:0003723,GO:0003727,GO:0003729,GO:0005488,GO:0005575,GO:0005622,GO:0005623,GO:0005634,GO:0005737,GO:0006139,GO:0006401,GO:0006402,GO:0006725,GO:0006807,GO:0006996,GO:0008150,GO:0008152,GO:0008187,GO:0008266,GO:0009056,GO:0009057,GO:0009892,GO:0009894,GO:0009987,GO:0010468,GO:0010494,GO:0010605,GO:0010608,GO:0010629,GO:0016043,GO:0016070,GO:…	-	ko:K13201	-	-	-	-	ko00000,ko03019,ko03041	-	-	-	RRM_1
g1029.t1	35725.K2S616	6.68e-62	206.0	2EU9V@1|root,2SWGH@2759|Eukaryota,3A9MQ@33154|Opisthokonta,3P87P@4751|Fungi,3R0GU@4890|Ascomycota	4751|Fungi	-	-	-	-	-	-	-	-	-	-	-	-	-	-	-
g1030.t1	35725.K2S5W5	1.11e-65	226.0	29DQB@1|root,2RKUK@2759|Eukaryota,3AQCR@33154|Opisthokonta,3PG3J@4751|Fungi,3R4S8@4890|Ascomycota,205HG@147541|Dothideomycetes	4751|Fungi	-	-	-	-	-	-	-	-	-	-	-	-	-	-	-
g1031.t1	35725.K2S0B7	0.0	1905.0	28MY1@1|root,2QUGJ@2759|Eukaryota,39R7Q@33154|Opisthokonta,3NWSE@4751|Fungi,3QP7F@4890|Ascomycota,1ZZEM@147541|Dothideomycetes	4751|Fungi	S	GATA transcription factor	-	-	-	-	-	-	-	-	-	-	-	-	-
g1032.t1	310453.XP_007585732.1	0.0	1011.0	COG2376@1|root,KOG2426@2759|Eukaryota,38CK2@33154|Opisthokonta,3NUS7@4751|Fungi,3QN88@4890|Ascomycota,1ZY6F@147541|Dothideomycetes	4751|Fungi	G	Dak2	dak1	GO:0003674,GO:0003824,GO:0004371,GO:0005975,GO:0006066,GO:0006071,GO:0006793,GO:0006796,GO:0008150,GO:0008152,GO:0009056,GO:0009987,GO:0016052,GO:0016301,GO:0016310,GO:0016740,GO:0016772,GO:0016773,GO:0019400,GO:0019405,GO:0019563,GO:0019751,GO:0044237,GO:0044238,GO:0044248,GO:0044262,GO:0044275,GO:0044281,GO:0044282,GO:0046164,GO:0046174,GO:0071704,GO:1901575,GO:1901615,GO:1901616	2.7.1.28,2.7.1.29,4.6.1.15	ko:K00863	ko00051,ko00561,ko00680,ko01100,ko01120,ko01200,ko04622,map00051,map00561,map00680,map01100,map01120,map01200,map04622	M00344	R01011,R01059	RC00002,RC00017	ko00000,ko00001,ko00002,ko01000	-	-	-	Dak1,Dak2
g1034.t1	310453.XP_007581377.1	1.87e-98	295.0	COG5033@1|root,KOG3149@2759|Eukaryota,39R5Z@33154|Opisthokonta,3NYN4@4751|Fungi,3QSF1@4890|Ascomycota,200ZP@147541|Dothideomycetes	4751|Fungi	K	Bromodomain extra-terminal - transcription regulation	tfg3	GO:0000123,GO:0000228,GO:0000428,GO:0000785,GO:0000790,GO:0000988,GO:0000990,GO:0000991,GO:0001109,GO:0001111,GO:0001173,GO:0001174,GO:0003674,GO:0005488,GO:0005515,GO:0005575,GO:0005622,GO:0005623,GO:0005634,GO:0005654,GO:0005667,GO:0005669,GO:0005674,GO:0005694,GO:0006139,GO:0006325,GO:0006338,GO:0006351,GO:0006352,GO:0006354,GO:0006355,GO:0006357,GO:0006366,GO:0006367,GO:0006368,GO:0006464,GO:…	-	ko:K03140,ko:K15306	ko03022,ko05166,ko05203,map03022,map05166,map05203	-	-	-	ko00000,ko00001,ko03021,ko03036	-	-	-	BET,YEATS
g1035.t1	35725.K2S5Y8	3.78e-124	360.0	COG5171@1|root,KOG0864@2759|Eukaryota,38EUB@33154|Opisthokonta,3NYZB@4751|Fungi,3QNTH@4890|Ascomycota,200PA@147541|Dothideomycetes	4751|Fungi	U	Ran-binding domain	sbp1	GO:0000082,GO:0000166,GO:0000226,GO:0000278,GO:0001882,GO:0001883,GO:0003674,GO:0005488,GO:0005515,GO:0005525,GO:0005575,GO:0005622,GO:0005623,GO:0005634,GO:0005737,GO:0005829,GO:0006403,GO:0006405,GO:0006508,GO:0006511,GO:0006606,GO:0006807,GO:0006810,GO:0006886,GO:0006913,GO:0006996,GO:0007010,GO:0007017,GO:0007049,GO:0007051,GO:0007154,GO:0007165,GO:0007264,GO:0007265,GO:0008104,GO:0008150,GO:…	-	ko:K15306	ko05166,ko05203,map05166,map05203	-	-	-	ko00000,ko00001	-	-	-	Ran_BP1
g1036.t1	35725.K2RD19	0.0	1068.0	2B2F6@1|root,2S0CM@2759|Eukaryota,3A38R@33154|Opisthokonta,3P3T3@4751|Fungi,3QTJ0@4890|Ascomycota	4751|Fungi	-	-	-	-	-	-	-	-	-	-	-	-	-	-	-
g1037.t1	35725.K2SUS8	0.0	996.0	COG5020@1|root,KOG4472@2759|Eukaryota,38DAJ@33154|Opisthokonta,3NWWJ@4751|Fungi,3QK84@4890|Ascomycota,203KG@147541|Dothideomycetes	4751|Fungi	I	Glycosyltransferase family 15 protein	omh4	GO:0000026,GO:0000030,GO:0000032,GO:0000139,GO:0003674,GO:0003824,GO:0005575,GO:0005622,GO:0005623,GO:0005737,GO:0005783,GO:0005794,GO:0006056,GO:0006057,GO:0006464,GO:0006486,GO:0006487,GO:0006807,GO:0008150,GO:0008152,GO:0009058,GO:0009059,GO:0009100,GO:0009101,GO:0009987,GO:0012505,GO:0016020,GO:0016043,GO:0016740,GO:0016757,GO:0016758,GO:0019538,GO:0031090,GO:0031505,GO:0031506,GO:0031984,GO:…	-	ko:K03854	-	-	-	-	ko00000,ko01000,ko01003	-	GT15	-	Glyco_transf_15
g1039.t1	35725.K2SDF8	3.2e-68	211.0	2E8KJ@1|root,2SF2G@2759|Eukaryota,3AA05@33154|Opisthokonta,3P6QU@4751|Fungi,3QYIY@4890|Ascomycota,203B6@147541|Dothideomycetes	4751|Fungi	S	Domain of unknown function (DUF4604)	-	-	-	ko:K14536	ko03008,map03008	-	-	-	ko00000,ko00001,ko01000,ko03009	-	-	-	DUF4604
g1040.t1	35725.K2S0D1	0.0	1586.0	COG0699@1|root,KOG0448@2759|Eukaryota,38HRY@33154|Opisthokonta,3NU0P@4751|Fungi,3QM69@4890|Ascomycota,1ZXJP@147541|Dothideomycetes	4751|Fungi	O	Belongs to the TRAFAC class dynamin-like GTPase superfamily. Dynamin Fzo YdjA family	FZO1	GO:0003674,GO:0003824,GO:0003924,GO:0005488,GO:0005515,GO:0005575,GO:0005622,GO:0005623,GO:0005737,GO:0005739,GO:0005740,GO:0005741,GO:0006996,GO:0007005,GO:0008053,GO:0008150,GO:0009987,GO:0016020,GO:0016021,GO:0016043,GO:0016462,GO:0016787,GO:0016817,GO:0016818,GO:0017111,GO:0019867,GO:0031090,GO:0031224,GO:0031300,GO:0031301,GO:0031306,GO:0031307,GO:0031966,GO:0031967,GO:0031968,GO:0031975,GO:…	-	ko:K06030	ko04137,ko04214,ko04621,map04137,map04214,map04621	-	-	-	ko00000,ko00001,ko01000,ko03029,ko04131	9.B.25.1,9.B.25.2	-	-	Dynamin_N
g1041.t1	35725.K2RD16	0.0	1048.0	COG0631@1|root,KOG0698@2759|Eukaryota,38FMC@33154|Opisthokonta,3NUYG@4751|Fungi,3QQI6@4890|Ascomycota,1ZXSH@147541|Dothideomycetes	4751|Fungi	T	Serine/threonine phosphatases, family 2C, catalytic domain	MgPP2CL-1	GO:0000001,GO:0000173,GO:0000188,GO:0000394,GO:0000749,GO:0000750,GO:0001932,GO:0001933,GO:0003674,GO:0003824,GO:0004721,GO:0004722,GO:0004724,GO:0005575,GO:0005622,GO:0005623,GO:0005634,GO:0005737,GO:0006139,GO:0006388,GO:0006396,GO:0006399,GO:0006464,GO:0006469,GO:0006470,GO:0006725,GO:0006793,GO:0006796,GO:0006807,GO:0006950,GO:0006970,GO:0006996,GO:0007005,GO:0007154,GO:0007165,GO:0007186,GO:…	3.1.3.16	ko:K19704	ko04011,map04011	-	-	-	ko00000,ko00001,ko01000,ko01009	-	-	-	PP2C
g1042.t1	35725.K2SUR9	1.53e-239	663.0	COG0517@1|root,KOG1764@2759|Eukaryota,38BHA@33154|Opisthokonta,3NXN4@4751|Fungi,3QPMJ@4890|Ascomycota,1ZZKG@147541|Dothideomycetes	4751|Fungi	C	Domain in cystathionine beta-synthase and other proteins.	SNF4	GO:0000166,GO:0001302,GO:0001932,GO:0001934,GO:0003674,GO:0005488,GO:0005524,GO:0005575,GO:0005622,GO:0005623,GO:0005634,GO:0005635,GO:0005641,GO:0005737,GO:0005829,GO:0005886,GO:0006109,GO:0006111,GO:0006355,GO:0006357,GO:0006464,GO:0006468,GO:0006793,GO:0006796,GO:0006807,GO:0006996,GO:0007031,GO:0007154,GO:0007165,GO:0007568,GO:0007569,GO:0008047,GO:0008144,GO:0008150,GO:0008152,GO:0009889,GO:…	-	ko:K07200	ko04068,ko04152,ko04211,ko04213,ko04371,ko04530,ko04710,ko04714,ko04910,ko04920,ko04921,ko04922,ko04931,ko04932,ko05410,map04068,map04152,map04211,map04213,map04371,map04530,map04710,map04714,map04910,map04920,map04921,map04922,map04931,map04932,map05410	-	-	-	ko00000,ko00001	-	-	-	CBS
g1045.t1	35725.K2S0C4	0.0	1059.0	COG0531@1|root,KOG1286@2759|Eukaryota,38DMK@33154|Opisthokonta,3NUN0@4751|Fungi,3QJHC@4890|Ascomycota,200X3@147541|Dothideomycetes	4751|Fungi	E	Amino acid permease	-	-	-	ko:K16261	-	-	-	-	ko00000,ko02000	2.A.3.10	-	-	AA_permease
g1047.t1	310453.XP_007585739.1	6.15e-292	814.0	KOG2204@1|root,KOG2204@2759|Eukaryota,38B69@33154|Opisthokonta,3NXK1@4751|Fungi,3RM6U@4890|Ascomycota,209U6@147541|Dothideomycetes	4751|Fungi	G	Belongs to the glycosyl hydrolase 47 family	-	GO:0000139,GO:0003674,GO:0003824,GO:0004553,GO:0004559,GO:0004571,GO:0005575,GO:0005622,GO:0005623,GO:0005737,GO:0005783,GO:0005794,GO:0006491,GO:0006508,GO:0006511,GO:0006807,GO:0006950,GO:0008150,GO:0008152,GO:0009056,GO:0009057,GO:0009100,GO:0009987,GO:0010033,GO:0010243,GO:0010498,GO:0012505,GO:0015923,GO:0015924,GO:0016020,GO:0016787,GO:0016798,GO:0019538,GO:0019941,GO:0030163,GO:0030433,GO:…	3.2.1.113	ko:K01230	ko00510,ko00513,ko01100,ko04141,map00510,map00513,map01100,map04141	M00073,M00074	R05982,R06722	-	ko00000,ko00001,ko00002,ko01000,ko04131	-	GH47	-	Glyco_hydro_47
g1048.t1	35725.K2RCV8	1.29e-133	414.0	KOG2043@1|root,KOG2043@2759|Eukaryota,3A82X@33154|Opisthokonta,3P65C@4751|Fungi,3QXI4@4890|Ascomycota,2030C@147541|Dothideomycetes	4751|Fungi	DKLT	FHA domain binding	-	GO:0000075,GO:0000076,GO:0000077,GO:0000278,GO:0005575,GO:0005622,GO:0005623,GO:0005634,GO:0005694,GO:0005819,GO:0005856,GO:0006139,GO:0006259,GO:0006260,GO:0006261,GO:0006270,GO:0006725,GO:0006807,GO:0006950,GO:0006974,GO:0007049,GO:0007093,GO:0007095,GO:0007346,GO:0008150,GO:0008152,GO:0009058,GO:0009059,GO:0009987,GO:0010389,GO:0010564,GO:0010948,GO:0010972,GO:0015630,GO:0022402,GO:0031570,GO:…	-	-	-	-	-	-	-	-	-	-	BRCT
g1049.t1	35725.K2SUI9	0.0	2124.0	COG1112@1|root,KOG1802@2759|Eukaryota,38BMD@33154|Opisthokonta,3NUY7@4751|Fungi,3QMJW@4890|Ascomycota,1ZZP0@147541|Dothideomycetes	4751|Fungi	L	RNA helicase (UPF2 interacting domain)	NAM7	GO:0000166,GO:0000184,GO:0000288,GO:0000291,GO:0000956,GO:0003674,GO:0003676,GO:0003723,GO:0003724,GO:0003729,GO:0003824,GO:0004004,GO:0004386,GO:0005488,GO:0005524,GO:0005575,GO:0005622,GO:0005623,GO:0005737,GO:0005844,GO:0006139,GO:0006259,GO:0006310,GO:0006325,GO:0006342,GO:0006355,GO:0006401,GO:0006402,GO:0006403,GO:0006417,GO:0006449,GO:0006464,GO:0006725,GO:0006807,GO:0006950,GO:0006979,GO:…	-	ko:K14326	ko03013,ko03015,map03013,map03015	M00430	-	-	ko00000,ko00001,ko00002,ko01000,ko03019	-	-	-	AAA_11,AAA_12,ResIII,UPF1_Zn_bind
g1050.t1	310453.XP_007585742.1	5.54e-208	576.0	COG2136@1|root,KOG2781@2759|Eukaryota,38EP3@33154|Opisthokonta,3NUMM@4751|Fungi,3QJH6@4890|Ascomycota,1ZXSI@147541|Dothideomycetes	4751|Fungi	J	Brix	IMP4	GO:0003674,GO:0003676,GO:0003677,GO:0003697,GO:0003723,GO:0005488,GO:0005575,GO:0005622,GO:0005623,GO:0005634,GO:0005730,GO:0006139,GO:0006364,GO:0006396,GO:0006725,GO:0006807,GO:0008150,GO:0008152,GO:0009987,GO:0010467,GO:0016070,GO:0016072,GO:0019843,GO:0022613,GO:0030515,GO:0030684,GO:0030686,GO:0031974,GO:0031981,GO:0032040,GO:0032991,GO:0034457,GO:0034470,GO:0034641,GO:0034660,GO:0042134,GO:…	-	ko:K14561	ko03008,map03008	-	-	-	ko00000,ko00001,ko03009	-	-	-	Brix
g1051.t1	310453.XP_007585743.1	0.0	1784.0	KOG0169@1|root,KOG0169@2759|Eukaryota,38BAR@33154|Opisthokonta,3NVPM@4751|Fungi,3QM8I@4890|Ascomycota,1ZYZQ@147541|Dothideomycetes	4751|Fungi	I	Phosphoinositide phospholipase C	-	-	3.1.4.11	ko:K05857	ko00562,ko01100,ko04020,ko04070,ko04919,ko04933,map00562,map01100,map04020,map04070,map04919,map04933	M00130	R03332,R03435,R10952	RC00017,RC00425	ko00000,ko00001,ko00002,ko01000,ko04131	-	-	-	C2,EF-hand_like,PI-PLC-X,PI-PLC-Y
g1053.t1	35725.K2RCV3	2.52e-145	445.0	2CGBT@1|root,2SVDD@2759|Eukaryota,3ACW5@33154|Opisthokonta,3P9BE@4751|Fungi,3QZU6@4890|Ascomycota	4751|Fungi	-	-	-	-	-	-	-	-	-	-	-	-	-	-	-
g1055.t1	35725.K2SUI2	5.39e-310	844.0	COG0647@1|root,KOG1618@2759|Eukaryota,39SVY@33154|Opisthokonta,3NWHC@4751|Fungi,3QKZM@4890|Ascomycota,201CA@147541|Dothideomycetes	4751|Fungi	G	Haloacid dehalogenase-like hydrolase	-	-	-	-	-	-	-	-	-	-	-	-	Hydrolase_6,Hydrolase_like
g1056.t1	310453.XP_007585745.1	1.06e-117	354.0	2CN4F@1|root,2QTV4@2759|Eukaryota,3A2Q3@33154|Opisthokonta,3P00C@4751|Fungi,3QVHM@4890|Ascomycota,202VI@147541|Dothideomycetes	4751|Fungi	S	Fungal pheromone mating factor STE2 GPCR	STE2	GO:0000003,GO:0000746,GO:0000747,GO:0000749,GO:0000750,GO:0000755,GO:0001653,GO:0003674,GO:0004888,GO:0004930,GO:0004932,GO:0004934,GO:0005488,GO:0005549,GO:0005550,GO:0005575,GO:0005622,GO:0005623,GO:0005737,GO:0005886,GO:0005887,GO:0005937,GO:0005938,GO:0007154,GO:0007165,GO:0007186,GO:0008150,GO:0008528,GO:0009966,GO:0009967,GO:0009987,GO:0010033,GO:0010469,GO:0010646,GO:0010647,GO:0016020,GO:…	-	ko:K11213	ko04011,map04011	-	-	-	ko00000,ko00001,ko04030	-	-	-	STE2
g1057.t1	35725.K2RD25	0.0	1298.0	COG5540@1|root,KOG0828@2759|Eukaryota,38HCX@33154|Opisthokonta,3NZ0H@4751|Fungi,3QM43@4890|Ascomycota,200PS@147541|Dothideomycetes	4751|Fungi	O	RING-H2 zinc finger domain	-	GO:0000139,GO:0000151,GO:0000209,GO:0000322,GO:0000323,GO:0000324,GO:0003674,GO:0003824,GO:0004842,GO:0005488,GO:0005575,GO:0005622,GO:0005623,GO:0005634,GO:0005737,GO:0005773,GO:0005783,GO:0005789,GO:0005794,GO:0006355,GO:0006357,GO:0006464,GO:0006508,GO:0006511,GO:0006807,GO:0006950,GO:0006984,GO:0006991,GO:0007154,GO:0007165,GO:0008104,GO:0008150,GO:0008152,GO:0008270,GO:0009056,GO:0009057,GO:…	-	-	-	-	-	-	-	-	-	-	zf-RING_2,zf-rbx1
g1058.t1	35725.K2S5R4	1.79e-61	192.0	2D5SQ@1|root,2S55M@2759|Eukaryota,3A7Z8@33154|Opisthokonta,3P5JZ@4751|Fungi	4751|Fungi	-	-	-	-	-	-	-	-	-	-	-	-	-	-	ABM
g1059.t1	35725.K2S048	0.0	1321.0	COG0062@1|root,KOG2585@2759|Eukaryota,38KII@33154|Opisthokonta,3NVYJ@4751|Fungi,3QKZT@4890|Ascomycota,200Q2@147541|Dothideomycetes	4751|Fungi	D	FDF	EDC3	GO:0000932,GO:0000956,GO:0003674,GO:0003676,GO:0003723,GO:0003729,GO:0005488,GO:0005575,GO:0005622,GO:0005623,GO:0005634,GO:0005737,GO:0006139,GO:0006401,GO:0006402,GO:0006725,GO:0006807,GO:0006996,GO:0008150,GO:0008152,GO:0009056,GO:0009057,GO:0009892,GO:0009893,GO:0009894,GO:0009896,GO:0009987,GO:0010468,GO:0010494,GO:0010604,GO:0010605,GO:0010629,GO:0016043,GO:0016070,GO:0016071,GO:0019219,GO:…	-	ko:K12615	ko03018,map03018	M00395	-	-	ko00000,ko00001,ko00002,ko03019	-	-	-	FDF,YjeF_N
g1060.t1	35725.K2SD93	1.84e-113	344.0	COG3325@1|root,KOG2806@2759|Eukaryota,39Z8T@33154|Opisthokonta,3NZS3@4751|Fungi,3QW3P@4890|Ascomycota,202ZZ@147541|Dothideomycetes	4751|Fungi	G	LysM domain	-	-	-	-	-	-	-	-	-	-	-	-	LysM
g1061.t1	148304.MAPG_04126T0	2.74e-33	128.0	2CMC3@1|root,2QPXZ@2759|Eukaryota,38CYT@33154|Opisthokonta,3NWMK@4751|Fungi,3QQ4Z@4890|Ascomycota,21681@147550|Sordariomycetes,41K9C@639021|Magnaporthales	4751|Fungi	G	Belongs to the tannase family	-	-	-	-	-	-	-	-	-	-	-	-	Tannase
g1062.t1	35725.K2RCW3	0.0	991.0	COG0705@1|root,KOG2290@2759|Eukaryota,38DNK@33154|Opisthokonta,3Q4A2@4751|Fungi,3RMG5@4890|Ascomycota,209VY@147541|Dothideomycetes	4751|Fungi	T	Rhomboid family	-	-	-	-	-	-	-	-	-	-	-	-	Rhomboid
g1063.t1	310453.XP_007585751.1	1.07e-289	801.0	KOG0253@1|root,KOG0253@2759|Eukaryota,38BRT@33154|Opisthokonta,3NUH8@4751|Fungi,3QK8T@4890|Ascomycota,200V8@147541|Dothideomycetes	4751|Fungi	S	Sugar (and other) transporter	-	-	-	-	-	-	-	-	-	-	-	-	MFS_1
g1064.t1	35725.K2S058	2.58e-305	892.0	KOG0909@1|root,KOG0909@2759|Eukaryota,38EIG@33154|Opisthokonta,3NWJY@4751|Fungi,3QN42@4890|Ascomycota,1ZZ4J@147541|Dothideomycetes	4751|Fungi	O	Rad4 transglutaminase-like domain	png1	GO:0000224,GO:0003674,GO:0003824,GO:0005575,GO:0005622,GO:0005623,GO:0005634,GO:0005737,GO:0005829,GO:0006464,GO:0006508,GO:0006515,GO:0006516,GO:0006517,GO:0006807,GO:0008150,GO:0008152,GO:0009056,GO:0009057,GO:0009100,GO:0009987,GO:0016787,GO:0016810,GO:0016811,GO:0019538,GO:0030163,GO:0036211,GO:0043170,GO:0043226,GO:0043227,GO:0043229,GO:0043231,GO:0043412,GO:0044237,GO:0044238,GO:0044248,GO:…	3.5.1.52	ko:K01456	ko04141,map04141	-	-	-	ko00000,ko00001,ko01000	-	-	-	Rad4,Transglut_core
g1065.t1	35725.K2S5S1	5.05e-177	519.0	2EEV0@1|root,2SK62@2759|Eukaryota,3A2W2@33154|Opisthokonta,3P36B@4751|Fungi,3QS6M@4890|Ascomycota,2041B@147541|Dothideomycetes	4751|Fungi	-	-	-	-	-	-	-	-	-	-	-	-	-	-	-
g1066.t1	35725.K2S7L1	3.12e-142	462.0	COG2159@1|root,COG2272@1|root,KOG1516@2759|Eukaryota,KOG4245@2759|Eukaryota,39K2X@33154|Opisthokonta,3Q4FR@4751|Fungi,3RMNM@4890|Ascomycota,209TW@147541|Dothideomycetes	4751|Fungi	G	Carboxylesterase family	-	-	-	-	-	-	-	-	-	-	-	-	COesterase
g1067.t1	85929.M3D0F1	5.75e-41	148.0	2DIN8@1|root,2S5YZ@2759|Eukaryota,3A325@33154|Opisthokonta,3P3FJ@4751|Fungi,3QYFN@4890|Ascomycota	4751|Fungi	-	-	-	-	-	-	-	-	-	-	-	-	-	-	F-box,Kdo
g1068.t1	310453.XP_007589101.1	1.05e-31	135.0	COG2124@1|root,KOG0157@2759|Eukaryota,39ST8@33154|Opisthokonta,3Q5PN@4751|Fungi,3RNRT@4890|Ascomycota	4751|Fungi	Q	Belongs to the cytochrome P450 family	-	-	-	-	-	-	-	-	-	-	-	-	p450
g1069.t1	35725.K2RCX9	3.71e-293	806.0	COG1231@1|root,KOG0029@2759|Eukaryota,38B4W@33154|Opisthokonta,3NYHX@4751|Fungi,3QR9F@4890|Ascomycota	4751|Fungi	Q	amine oxidase	-	-	1.4.3.4	ko:K00274	ko00260,ko00330,ko00340,ko00350,ko00360,ko00380,ko00950,ko00982,ko01100,ko01110,ko04726,ko04728,ko05030,ko05031,ko05034,map00260,map00330,map00340,map00350,map00360,map00380,map00950,map00982,map01100,map01110,map04726,map04728,map05030,map05031,map05034	M00135	R02173,R02382,R02529,R02532,R02613,R02908,R02919,R04025,R04300,R04674,R04890,R04893,R04894,R04907,R04908,R08346,R08347,R08348,R11354	RC00062,RC00160,RC00225,RC00676,RC00807,RC00808,RC01808,RC02226,RC02713	ko00000,ko00001,ko00002,ko01000	-	-	-	Amino_oxidase
g1070.t1	310453.XP_007584496.1	1.47e-213	593.0	COG1893@1|root,2QWBM@2759|Eukaryota,39VAD@33154|Opisthokonta,3NY1I@4751|Fungi,3QKP7@4890|Ascomycota,1ZZSK@147541|Dothideomycetes	4751|Fungi	E	Catalyzes the NADPH-dependent reduction of ketopantoate into pantoic acid	-	GO:0005575,GO:0005622,GO:0005623,GO:0005634,GO:0005737,GO:0043226,GO:0043227,GO:0043229,GO:0043231,GO:0044424,GO:0044464	-	-	-	-	-	-	-	-	-	-	ApbA,ApbA_C
g1071.t1	35725.K2SDB2	2.74e-203	563.0	COG5285@1|root,2SJ57@2759|Eukaryota,38HZB@33154|Opisthokonta,3NZEK@4751|Fungi,3QRRV@4890|Ascomycota,203I7@147541|Dothideomycetes	4751|Fungi	E	Phytanoyl-CoA dioxygenase (PhyH)	-	-	-	-	-	-	-	-	-	-	-	-	PhyH
g1072.t1	35725.K2S067	5.65e-295	809.0	KOG1382@1|root,KOG1382@2759|Eukaryota,38FEP@33154|Opisthokonta,3NYU2@4751|Fungi,3QQKG@4890|Ascomycota,1ZZKS@147541|Dothideomycetes	4751|Fungi	S	Belongs to the histidine acid phosphatase family	-	-	3.1.3.2	ko:K01078	ko00730,ko00740,ko01100,map00730,map00740,map01100	-	R00548,R02135	RC00017	ko00000,ko00001,ko01000	-	-	-	His_Phos_2
g1077.t1	35725.K2SDA5	6.94e-215	605.0	2D1HK@1|root,2SI5A@2759|Eukaryota,3A0T7@33154|Opisthokonta,3NZ0W@4751|Fungi,3QKC4@4890|Ascomycota	4751|Fungi	B	fungal specific transcription factor	-	-	-	-	-	-	-	-	-	-	-	-	Fungal_trans,Zn_clus
g1079.t1	310453.XP_007582331.1	4.03e-56	188.0	291KZ@1|root,2SI68@2759|Eukaryota,39YFP@33154|Opisthokonta,3NZ5V@4751|Fungi,3QTEB@4890|Ascomycota,20424@147541|Dothideomycetes	4751|Fungi	S	integral membrane family protein	-	-	-	-	-	-	-	-	-	-	-	-	-
g1081.t1	35725.K2SUM2	1.06e-154	442.0	COG0604@1|root,2SIN0@2759|Eukaryota,39U65@33154|Opisthokonta,3NWS3@4751|Fungi,3QR4B@4890|Ascomycota,1ZZ2R@147541|Dothideomycetes	4751|Fungi	C	NADPH:quinone reductase activity	-	GO:0008150,GO:0008152,GO:0009058,GO:0019748,GO:0044550	-	-	-	-	-	-	-	-	-	-	-
g1084.t1	35725.K2S089	0.0	1015.0	COG5279@1|root,KOG4575@2759|Eukaryota,39WFT@33154|Opisthokonta,3NXJG@4751|Fungi,3QQFM@4890|Ascomycota,20955@147541|Dothideomycetes	4751|Fungi	D	Transglutaminase-like superfamily	-	-	-	-	-	-	-	-	-	-	-	-	Transglut_core
g1086.t1	35725.K2S5U1	0.0	1075.0	2CG73@1|root,2SAWI@2759|Eukaryota,39MBK@33154|Opisthokonta,3NUFW@4751|Fungi,3QQKW@4890|Ascomycota,1ZZAE@147541|Dothideomycetes	4751|Fungi	S	GAL4-like Zn(II)2Cys6 (or C6 zinc) binuclear cluster DNA-binding domain	-	GO:0000976,GO:0000977,GO:0000978,GO:0000981,GO:0000982,GO:0000987,GO:0001012,GO:0001067,GO:0003674,GO:0003676,GO:0003677,GO:0003690,GO:0003700,GO:0005488,GO:0006355,GO:0006357,GO:0008150,GO:0008270,GO:0009889,GO:0010468,GO:0010556,GO:0019219,GO:0019222,GO:0031323,GO:0031326,GO:0043167,GO:0043169,GO:0043565,GO:0044212,GO:0046872,GO:0046914,GO:0050789,GO:0050794,GO:0051171,GO:0051252,GO:0060255,GO:…	-	-	-	-	-	-	-	-	-	-	-
g1087.t1	35725.K2RCY8	0.0	1050.0	COG5024@1|root,KOG0653@2759|Eukaryota,38F4R@33154|Opisthokonta,3NWN7@4751|Fungi,3QQ1R@4890|Ascomycota,1ZZZV@147541|Dothideomycetes	4751|Fungi	D	Belongs to the cyclin family	CLB4	GO:0000003,GO:0000079,GO:0000086,GO:0000278,GO:0000280,GO:0001932,GO:0003674,GO:0005575,GO:0005622,GO:0005623,GO:0005634,GO:0005737,GO:0006139,GO:0006259,GO:0006260,GO:0006261,GO:0006279,GO:0006310,GO:0006725,GO:0006807,GO:0006996,GO:0007049,GO:0007088,GO:0007127,GO:0007131,GO:0007135,GO:0007346,GO:0008150,GO:0008152,GO:0009058,GO:0009059,GO:0009987,GO:0010564,GO:0010638,GO:0010695,GO:0010696,GO:…	-	ko:K02220,ko:K06659	ko04011,ko04111,ko04113,map04011,map04111,map04113	M00693	-	-	ko00000,ko00001,ko00002	-	-	-	Cyclin_C,Cyclin_N
g1088.t1	35725.K2SUM7	1.41e-63	194.0	KOG3460@1|root,KOG3460@2759|Eukaryota,3A5WN@33154|Opisthokonta,3P542@4751|Fungi,3QXA9@4890|Ascomycota,202RP@147541|Dothideomycetes	4751|Fungi	A	snRNP Sm proteins	-	GO:0000375,GO:0000377,GO:0000398,GO:0000781,GO:0000932,GO:0003674,GO:0003676,GO:0003682,GO:0003723,GO:0005488,GO:0005575,GO:0005622,GO:0005623,GO:0005634,GO:0005681,GO:0005688,GO:0005694,GO:0005697,GO:0005730,GO:0005732,GO:0005737,GO:0006139,GO:0006364,GO:0006396,GO:0006397,GO:0006725,GO:0006807,GO:0006996,GO:0008150,GO:0008152,GO:0008380,GO:0009987,GO:0010467,GO:0016043,GO:0016070,GO:0016071,GO:…	-	ko:K12622	ko03018,ko03040,map03018,map03040	M00354,M00396,M00397	-	-	ko00000,ko00001,ko00002,ko03019,ko03041	-	-	-	LSM
g1089.t1	35725.K2SDC2	0.0	1139.0	2CNIU@1|root,2QWJN@2759|Eukaryota,38FC5@33154|Opisthokonta,3NXA3@4751|Fungi,3QR5G@4890|Ascomycota,209ZJ@147541|Dothideomycetes	4751|Fungi	S	Uncharacterised protein family, YAP/Alf4/glomulin	YBP1	GO:0000226,GO:0000228,GO:0000278,GO:0000775,GO:0000776,GO:0000777,GO:0000778,GO:0000779,GO:0000780,GO:0000785,GO:0000786,GO:0000793,GO:0000794,GO:0005575,GO:0005622,GO:0005623,GO:0005634,GO:0005694,GO:0005737,GO:0006950,GO:0006979,GO:0006996,GO:0007010,GO:0007017,GO:0007049,GO:0007051,GO:0007052,GO:0008150,GO:0009987,GO:0016043,GO:0022402,GO:0031974,GO:0031981,GO:0032991,GO:0032993,GO:0033554,GO:…	-	-	-	-	-	-	-	-	-	-	Kinetochor_Ybp2
g1090.t1	35725.K2S081	2.97e-171	479.0	COG1011@1|root,2SJ1V@2759|Eukaryota,3A22C@33154|Opisthokonta,3P3B4@4751|Fungi,3RJ4P@4890|Ascomycota,20971@147541|Dothideomycetes	4751|Fungi	S	Haloacid dehalogenase-like hydrolase	-	-	-	-	-	-	-	-	-	-	-	-	HAD_2
g1091.t1	310453.XP_007583840.1	2.96e-89	291.0	KOG0594@1|root,KOG0594@2759|Eukaryota	2759|Eukaryota	G	cyclin-dependent protein serine/threonine kinase activity	-	-	2.7.11.22,2.7.11.23	ko:K02208	-	-	-	-	ko00000,ko01000,ko01001,ko03021	-	-	-	Pkinase
g1092.t1	35725.K2SUN5	2.11e-134	394.0	COG2761@1|root,2SHVE@2759|Eukaryota,39VCQ@33154|Opisthokonta,3NZN9@4751|Fungi,3QSTE@4890|Ascomycota,201JU@147541|Dothideomycetes	4751|Fungi	Q	DSBA-like thioredoxin domain	-	-	-	-	-	-	-	-	-	-	-	-	DSBA
g1093.t1	35725.K2RCZ2	4.31e-118	348.0	COG0451@1|root,KOG1502@2759|Eukaryota,39RKM@33154|Opisthokonta,3NX58@4751|Fungi,3QSIX@4890|Ascomycota	4751|Fungi	V	aldehyde reductase	-	-	-	-	-	-	-	-	-	-	-	-	Epimerase
g1094.t1	35725.K2S5U5	4.29e-94	301.0	2C8H6@1|root,2T4ID@2759|Eukaryota,3ACVC@33154|Opisthokonta,3P8JG@4751|Fungi,3R0AH@4890|Ascomycota,205XH@147541|Dothideomycetes	4751|Fungi	-	-	-	-	-	-	-	-	-	-	-	-	-	-	-
g1095.t1	35725.K2S0A4	3.28e-170	490.0	28NA8@1|root,2QUVP@2759|Eukaryota,39WDD@33154|Opisthokonta,3NW4K@4751|Fungi,3QM1X@4890|Ascomycota,204RX@147541|Dothideomycetes	4751|Fungi	-	-	-	-	-	-	-	-	-	-	-	-	-	-	-
g1098.t1	35725.K2S099	3.44e-165	478.0	COG0584@1|root,KOG2258@2759|Eukaryota,38DAY@33154|Opisthokonta,3NZDE@4751|Fungi,3QKXG@4890|Ascomycota,204MP@147541|Dothideomycetes	4751|Fungi	C	Glycerophosphoryl diester phosphodiesterase family	-	GO:0003674,GO:0003824,GO:0004620,GO:0004629,GO:0005575,GO:0005622,GO:0005623,GO:0005737,GO:0005739,GO:0005783,GO:0005811,GO:0006629,GO:0006644,GO:0006650,GO:0006793,GO:0006796,GO:0008081,GO:0008150,GO:0008152,GO:0009056,GO:0009395,GO:0009987,GO:0012505,GO:0016042,GO:0016298,GO:0016787,GO:0016788,GO:0019637,GO:0034478,GO:0034479,GO:0042578,GO:0043226,GO:0043227,GO:0043228,GO:0043229,GO:0043231,GO:…	3.1.4.46	ko:K01126,ko:K18694	ko00564,map00564	-	R01030,R01470,R02027	RC00017,RC00425	ko00000,ko00001,ko01000	-	-	-	GDPD
g1103.t1	35725.K2SUP1	5.86e-236	683.0	KOG0082@1|root,KOG0082@2759|Eukaryota,38FYR@33154|Opisthokonta,3NWN3@4751|Fungi,3QJJY@4890|Ascomycota,1ZZZT@147541|Dothideomycetes	4751|Fungi	DT	G protein alpha subunit	-	GO:0000003,GO:0000165,GO:0000746,GO:0000747,GO:0000749,GO:0000750,GO:0001664,GO:0003674,GO:0003824,GO:0003924,GO:0005102,GO:0005488,GO:0005515,GO:0005575,GO:0005622,GO:0005623,GO:0005737,GO:0005834,GO:0005886,GO:0005938,GO:0006464,GO:0006468,GO:0006793,GO:0006796,GO:0006807,GO:0007154,GO:0007165,GO:0007186,GO:0007187,GO:0007188,GO:0008150,GO:0008152,GO:0008277,GO:0009898,GO:0009966,GO:0009968,GO:…	-	ko:K04630,ko:K04640	ko04015,ko04022,ko04024,ko04062,ko04071,ko04261,ko04360,ko04371,ko04540,ko04611,ko04670,ko04713,ko04723,ko04724,ko04725,ko04726,ko04727,ko04728,ko04730,ko04914,ko04915,ko04916,ko04921,ko04923,ko04924,ko04926,ko04934,ko04971,ko05012,ko05030,ko05032,ko05034,ko05133,ko05142,ko05145,ko05200,map04015,map04022,map04024,map04062,map04071,map04261,map04360,map04371,map04540,map04611,map04670,map04713,map…	M00695	-	-	ko00000,ko00001,ko00002,ko04031,ko04147	-	-	-	G-alpha
g1105.t1	35725.K2SDE1	0.0	2418.0	KOG0667@1|root,KOG0667@2759|Eukaryota,38D9D@33154|Opisthokonta,3NXAT@4751|Fungi,3QKNQ@4890|Ascomycota,1ZYN7@147541|Dothideomycetes	4751|Fungi	T	Serine/Threonine protein kinases, catalytic domain	POM1	GO:0000075,GO:0000166,GO:0000278,GO:0001558,GO:0003674,GO:0003824,GO:0004672,GO:0004674,GO:0005488,GO:0005524,GO:0005543,GO:0005575,GO:0005622,GO:0005623,GO:0005737,GO:0005739,GO:0005826,GO:0005856,GO:0005886,GO:0005938,GO:0006464,GO:0006468,GO:0006793,GO:0006796,GO:0006807,GO:0007049,GO:0007093,GO:0007154,GO:0007165,GO:0007346,GO:0008104,GO:0008144,GO:0008150,GO:0008152,GO:0008289,GO:0008360,GO:…	2.7.12.1	ko:K18669,ko:K18670	ko04111,map04111	-	-	-	ko00000,ko00001,ko01000,ko01001	-	-	-	Pkinase
g1107.t1	35725.K2SUP6	0.0	996.0	2CMM8@1|root,2QQTF@2759|Eukaryota,39SRV@33154|Opisthokonta,3NYJV@4751|Fungi,3QNSK@4890|Ascomycota,201B8@147541|Dothideomycetes	4751|Fungi	S	Integral peroxisomal membrane peroxin	PEX29	GO:0005575,GO:0005622,GO:0005623,GO:0005737,GO:0005777,GO:0005778,GO:0005783,GO:0006996,GO:0007031,GO:0008150,GO:0009987,GO:0012505,GO:0016020,GO:0016021,GO:0016043,GO:0031090,GO:0031224,GO:0031903,GO:0032581,GO:0042579,GO:0043226,GO:0043227,GO:0043229,GO:0043231,GO:0044422,GO:0044424,GO:0044425,GO:0044438,GO:0044439,GO:0044444,GO:0044446,GO:0044464,GO:0071840,GO:0098588,GO:0098805	-	-	-	-	-	-	-	-	-	-	Pex24p
g1109.t1	310453.XP_007583819.1	8.04e-275	758.0	28JKR@1|root,2QRZZ@2759|Eukaryota,38F5F@33154|Opisthokonta,3NYHJ@4751|Fungi,3QMNE@4890|Ascomycota,1ZYHK@147541|Dothideomycetes	4751|Fungi	G	Splits internally a 1,3-beta-glucan molecule and transfers the newly generated reducing end (the donor) to the non- reducing end of another 1,3-beta-glucan molecule (the acceptor) forming a 1,3-beta linkage, resulting in the elongation of 1,3- beta-glucan chains in the cell wall	GAS5	GO:0000003,GO:0000271,GO:0003006,GO:0003674,GO:0003824,GO:0005575,GO:0005576,GO:0005618,GO:0005622,GO:0005623,GO:0005628,GO:0005737,GO:0005783,GO:0005886,GO:0005975,GO:0005976,GO:0006073,GO:0006074,GO:0006075,GO:0007049,GO:0008150,GO:0008152,GO:0009058,GO:0009059,GO:0009250,GO:0009272,GO:0009277,GO:0009653,GO:0009897,GO:0009986,GO:0009987,GO:0010383,GO:0010927,GO:0012505,GO:0016020,GO:0016021,GO:…	-	-	-	-	-	-	-	-	-	-	Glyco_hydro_72
g1110.t1	35725.K2S0B1	4.27e-262	738.0	COG0012@1|root,KOG1491@2759|Eukaryota,38FR5@33154|Opisthokonta,3NXUH@4751|Fungi,3QJMK@4890|Ascomycota,1ZYIE@147541|Dothideomycetes	4751|Fungi	J	GTPase of unknown function C-terminal	-	GO:0000166,GO:0001882,GO:0001883,GO:0003674,GO:0003824,GO:0005488,GO:0005524,GO:0005525,GO:0005575,GO:0005622,GO:0005623,GO:0005737,GO:0008144,GO:0016462,GO:0016787,GO:0016817,GO:0016818,GO:0016887,GO:0017076,GO:0017111,GO:0019001,GO:0030554,GO:0032549,GO:0032550,GO:0032553,GO:0032555,GO:0032559,GO:0032561,GO:0035639,GO:0036094,GO:0043167,GO:0043168,GO:0044424,GO:0044464,GO:0097159,GO:0097367,GO:…	-	ko:K06942	-	-	-	-	ko00000,ko03009	-	-	-	MMR_HSR1,MMR_HSR1_C
g1111.t1	310453.XP_007583816.1	2.66e-282	780.0	COG0620@1|root,2QQV2@2759|Eukaryota,39R6N@33154|Opisthokonta,3NV9F@4751|Fungi,3QKIM@4890|Ascomycota,2002U@147541|Dothideomycetes	4751|Fungi	E	Cobalamin-independent synthase, Catalytic domain	-	-	-	-	-	-	-	-	-	-	-	-	Meth_synt_2
g1112.t1	35725.K2SUQ2	7.3e-180	507.0	KOG0666@1|root,KOG0666@2759|Eukaryota,38BYY@33154|Opisthokonta,3NVFR@4751|Fungi,3QJUH@4890|Ascomycota,1ZZFP@147541|Dothideomycetes	4751|Fungi	K	Serine/Threonine protein kinases, catalytic domain	SSN3	GO:0000122,GO:0000166,GO:0000228,GO:0000409,GO:0000411,GO:0000429,GO:0000431,GO:0000435,GO:0000436,GO:0000785,GO:0000790,GO:0000791,GO:0000956,GO:0003674,GO:0003824,GO:0004672,GO:0004674,GO:0004693,GO:0005488,GO:0005524,GO:0005575,GO:0005622,GO:0005623,GO:0005634,GO:0005654,GO:0005694,GO:0005719,GO:0006139,GO:0006355,GO:0006357,GO:0006401,GO:0006402,GO:0006464,GO:0006468,GO:0006725,GO:0006793,GO:…	2.7.11.22,2.7.11.23	ko:K02208	-	-	-	-	ko00000,ko01000,ko01001,ko03021	-	-	-	Pkinase
g1113.t1	35725.K2RD07	7.16e-269	758.0	COG0477@1|root,KOG0569@2759|Eukaryota,38DNJ@33154|Opisthokonta,3NWPR@4751|Fungi,3QJIQ@4890|Ascomycota,200NF@147541|Dothideomycetes	4751|Fungi	P	Belongs to the major facilitator superfamily. Sugar transporter (TC 2.A.1.1) family	HGT20	GO:0000322,GO:0000323,GO:0000324,GO:0000329,GO:0005575,GO:0005622,GO:0005623,GO:0005737,GO:0005773,GO:0005774,GO:0006810,GO:0008150,GO:0016020,GO:0016021,GO:0031090,GO:0031224,GO:0043226,GO:0043227,GO:0043229,GO:0043231,GO:0044422,GO:0044424,GO:0044425,GO:0044437,GO:0044444,GO:0044446,GO:0044464,GO:0051179,GO:0051234,GO:0055085,GO:0098588,GO:0098805,GO:0098852	-	-	-	-	-	-	-	-	-	-	Sugar_tr
g1116.t1	310453.XP_007582564.1	0.0	924.0	2BC25@1|root,2S0Z5@2759|Eukaryota,38ZVP@33154|Opisthokonta,3NZSN@4751|Fungi,3QNQN@4890|Ascomycota,1ZZ0F@147541|Dothideomycetes	4751|Fungi	-	-	-	-	-	-	-	-	-	-	-	-	-	-	-
g1118.t1	35725.K2SVD9	0.0	1281.0	KOG3754@1|root,KOG3754@2759|Eukaryota,38BDB@33154|Opisthokonta,3NVBR@4751|Fungi,3QMSC@4890|Ascomycota,1ZZ9T@147541|Dothideomycetes	4751|Fungi	H	Glutamate-cysteine ligase	GSH1	GO:0000302,GO:0003674,GO:0003824,GO:0004357,GO:0005575,GO:0005622,GO:0005623,GO:0005737,GO:0006518,GO:0006575,GO:0006749,GO:0006750,GO:0006790,GO:0006807,GO:0006810,GO:0006811,GO:0006820,GO:0006857,GO:0006950,GO:0006979,GO:0008150,GO:0008152,GO:0009058,GO:0009636,GO:0009987,GO:0010035,GO:0010038,GO:0015711,GO:0015833,GO:0016874,GO:0016879,GO:0016881,GO:0017109,GO:0019184,GO:0019748,GO:0032991,GO:…	6.3.2.2	ko:K11204	ko00270,ko00480,ko01100,ko04212,ko04216,map00270,map00480,map01100,map04212,map04216	M00118	R00894,R10993	RC00064,RC00090	ko00000,ko00001,ko00002,ko01000	-	-	-	GCS
g1120.t1	310453.XP_007582563.1	4.08e-154	493.0	2C4ST@1|root,2S2WH@2759|Eukaryota,39X1F@33154|Opisthokonta,3P0RA@4751|Fungi,3QPUR@4890|Ascomycota,200YV@147541|Dothideomycetes	4751|Fungi	S	m protein repeat protein	-	-	-	-	-	-	-	-	-	-	-	-	-
g1122.t1	61459.XP_007779387.1	1.9e-106	319.0	COG1011@1|root,KOG3085@2759|Eukaryota,38VQ7@33154|Opisthokonta,3NVUE@4751|Fungi,3QP0E@4890|Ascomycota,20G9P@147545|Eurotiomycetes,3MV9R@451870|Chaetothyriomycetidae	4751|Fungi	S	Microsomal epoxide hydrolase	-	-	3.3.2.9	ko:K01253	ko00980,ko04976,ko05204,map00980,map04976,map05204	-	R07013,R07014,R07027,R07071,R07072,R07082,R09410,R09417,R09443	RC01447,RC01728,RC01764,RC02528	ko00000,ko00001,ko01000,ko01002	-	-	-	HAD_2
g1123.t1	310453.XP_007579378.1	0.0	1813.0	KOG2588@1|root,KOG2588@2759|Eukaryota,39IEW@33154|Opisthokonta,3NZF0@4751|Fungi,3QQZD@4890|Ascomycota,1ZXSB@147541|Dothideomycetes	4751|Fungi	K	Domain of unknown function (DUF2014)	CPH2	GO:0000122,GO:0000228,GO:0000785,GO:0000790,GO:0000976,GO:0000977,GO:0000978,GO:0000981,GO:0000982,GO:0000987,GO:0001012,GO:0001067,GO:0001077,GO:0001078,GO:0001227,GO:0001228,GO:0001666,GO:0003674,GO:0003676,GO:0003677,GO:0003690,GO:0003700,GO:0005488,GO:0005575,GO:0005622,GO:0005623,GO:0005634,GO:0005694,GO:0005737,GO:0005783,GO:0005789,GO:0006139,GO:0006351,GO:0006355,GO:0006357,GO:0006366,GO:…	-	-	-	-	-	-	-	-	-	-	DUF2014,HLH
g1130.t1	35725.K2S0S2	1.09e-257	727.0	COG5641@1|root,KOG1601@2759|Eukaryota,3A1BM@33154|Opisthokonta,3P2PM@4751|Fungi,3QSVU@4890|Ascomycota,201N6@147541|Dothideomycetes	4751|Fungi	K	zinc finger binding to DNA consensus sequence [AT]GATA[AG]	-	-	-	-	-	-	-	-	-	-	-	-	GATA
g1131.t1	35725.K2S6N9	3.05e-155	441.0	2EFXQ@1|root,2SM0P@2759|Eukaryota,38FQ8@33154|Opisthokonta,3P0UM@4751|Fungi,3QN2J@4890|Ascomycota,204RI@147541|Dothideomycetes	4751|Fungi	S	Protein of unknown function (DUF3129)	-	-	-	-	-	-	-	-	-	-	-	-	DUF3129
g1133.t1	310453.XP_007580009.1	2.41e-315	867.0	COG0318@1|root,KOG1176@2759|Eukaryota,38D90@33154|Opisthokonta,3NW0Q@4751|Fungi,3QMMA@4890|Ascomycota,1ZZK0@147541|Dothideomycetes	4751|Fungi	I	AMP-binding enzyme C-terminal domain	-	-	6.2.1.12	ko:K01904	ko00130,ko00360,ko00940,ko01100,ko01110,map00130,map00360,map00940,map01100,map01110	M00039,M00137,M00350	R01616,R01943,R02194,R02221,R02255,R06583	RC00004,RC00131	ko00000,ko00001,ko00002,ko01000	-	-	-	AMP-binding,AMP-binding_C
g1134.t1	35725.K2SVC8	0.0	1456.0	COG1501@1|root,KOG1066@2759|Eukaryota,39SCP@33154|Opisthokonta,3NYD1@4751|Fungi,3QT7H@4890|Ascomycota,200FN@147541|Dothideomycetes	4751|Fungi	G	Belongs to the glycosyl hydrolase 31 family	-	-	3.2.1.177	ko:K01811	-	-	-	-	ko00000,ko01000	-	GH31	-	Glyco_hydro_31
g1135.t1	35725.K2S0R9	3.02e-135	385.0	KOG4771@1|root,KOG4771@2759|Eukaryota,39S6E@33154|Opisthokonta,3P3H2@4751|Fungi,3RJQ1@4890|Ascomycota,202HH@147541|Dothideomycetes	4751|Fungi	J	Ribosome biogenesis protein Nop16	-	GO:0005575,GO:0005622,GO:0005623,GO:0005634,GO:0005730,GO:0008150,GO:0022613,GO:0031974,GO:0031981,GO:0042254,GO:0042273,GO:0043226,GO:0043227,GO:0043228,GO:0043229,GO:0043231,GO:0043232,GO:0043233,GO:0044085,GO:0044422,GO:0044424,GO:0044428,GO:0044446,GO:0044464,GO:0070013,GO:0071840	-	ko:K14839	-	-	-	-	ko00000,ko03009	-	-	-	Nop16
g1138.t1	35725.K2S6N7	0.0	1709.0	KOG1721@1|root,KOG1721@2759|Eukaryota,39VED@33154|Opisthokonta,3NWGK@4751|Fungi,3QKWI@4890|Ascomycota,1ZXIK@147541|Dothideomycetes	4751|Fungi	S	Zinc finger, C2H2 type	-	-	-	-	-	-	-	-	-	-	-	-	Fungal_trans,zf-C2H2
g1139.t1	35725.K2RDF8	2.01e-94	293.0	COG5574@1|root,KOG0317@2759|Eukaryota,3A8VB@33154|Opisthokonta,3P8E6@4751|Fungi,3RP2D@4890|Ascomycota	4751|Fungi	O	zinc-RING finger domain	-	GO:0000151,GO:0000152,GO:0000228,GO:0000785,GO:0000790,GO:0003674,GO:0003824,GO:0004842,GO:0005488,GO:0005575,GO:0005622,GO:0005623,GO:0005634,GO:0005694,GO:0006139,GO:0006259,GO:0006310,GO:0006464,GO:0006508,GO:0006511,GO:0006725,GO:0006807,GO:0008150,GO:0008152,GO:0008270,GO:0009056,GO:0009057,GO:0009892,GO:0009987,GO:0010498,GO:0010605,GO:0016567,GO:0016740,GO:0019222,GO:0019538,GO:0019787,GO:…	2.3.2.27	ko:K10666	ko04141,map04141	-	-	-	ko00000,ko00001,ko01000,ko04121	-	-	-	zf-C3HC4,zf-C3HC4_3
g1140.t1	35725.K2SVC2	0.0	1884.0	COG0749@1|root,KOG3657@2759|Eukaryota,38B9M@33154|Opisthokonta,3NTXD@4751|Fungi,3QMZU@4890|Ascomycota,1ZYAW@147541|Dothideomycetes	4751|Fungi	L	DNA polymerase A domain	MIP1	GO:0000002,GO:0003674,GO:0003676,GO:0003677,GO:0003824,GO:0003887,GO:0004518,GO:0004527,GO:0005488,GO:0005575,GO:0005622,GO:0005623,GO:0005737,GO:0005739,GO:0006139,GO:0006259,GO:0006260,GO:0006261,GO:0006264,GO:0006725,GO:0006807,GO:0006996,GO:0007005,GO:0008150,GO:0008152,GO:0008408,GO:0009058,GO:0009059,GO:0009987,GO:0016043,GO:0016740,GO:0016772,GO:0016779,GO:0016787,GO:0016788,GO:0018130,GO:…	2.7.7.7	ko:K02332	ko01100,ko04139,map01100,map04139	M00294	-	-	ko00000,ko00001,ko00002,ko01000,ko03029,ko03032	-	-	-	DNA_pol_A
g1141.t1	310453.XP_007580245.1	0.0	1388.0	2EBHN@1|root,2SHKE@2759|Eukaryota,3AGY2@33154|Opisthokonta,3PCD1@4751|Fungi,3R111@4890|Ascomycota,203ZU@147541|Dothideomycetes	4751|Fungi	G	Domain of unknown function (DUF5127)	-	-	-	-	-	-	-	-	-	-	-	-	DUF1793,DUF4965,DUF5127
g1142.t1	35725.K2S0R6	2.81e-129	380.0	2E5GH@1|root,2SCA5@2759|Eukaryota,3AC5V@33154|Opisthokonta,3P978@4751|Fungi,3QWG4@4890|Ascomycota	4751|Fungi	S	Glycine-rich cell wall structural protein 1	-	-	-	-	-	-	-	-	-	-	-	-	-
g1143.t1	35725.K2S6N5	1.62e-303	843.0	COG0847@1|root,KOG2248@2759|Eukaryota,38HUD@33154|Opisthokonta,3NZ08@4751|Fungi,3QN1M@4890|Ascomycota,1ZXYE@147541|Dothideomycetes	4751|Fungi	L	rna exonuclease	REX3	GO:0000175,GO:0000459,GO:0000460,GO:0000466,GO:0000467,GO:0000469,GO:0003674,GO:0003824,GO:0004518,GO:0004527,GO:0004532,GO:0004540,GO:0005575,GO:0005622,GO:0005623,GO:0005634,GO:0005737,GO:0006139,GO:0006364,GO:0006396,GO:0006725,GO:0006807,GO:0008150,GO:0008152,GO:0008408,GO:0009987,GO:0010467,GO:0016070,GO:0016072,GO:0016073,GO:0016180,GO:0016787,GO:0016788,GO:0016796,GO:0016896,GO:0022613,GO:…	-	ko:K14570	ko03008,map03008	-	-	-	ko00000,ko00001,ko01000,ko03009	-	-	-	RNase_T
g1144.t1	35725.K2RDC9	0.0	868.0	KOG4372@1|root,KOG4372@2759|Eukaryota,39JAG@33154|Opisthokonta,3NXGU@4751|Fungi,3QMXV@4890|Ascomycota,1ZZ5D@147541|Dothideomycetes	4751|Fungi	S	Putative serine esterase (DUF676)	-	-	-	-	-	-	-	-	-	-	-	-	DUF676
g1148.t1	35725.K2SDS7	0.0	1348.0	296AS@1|root,2RD9J@2759|Eukaryota,39T41@33154|Opisthokonta,3P0F7@4751|Fungi,3QPUD@4890|Ascomycota,2005P@147541|Dothideomycetes	4751|Fungi	S	Cell wall proline rich protein	-	-	-	-	-	-	-	-	-	-	-	-	-
g1150.t1	35725.K2S6B2	5.22e-302	827.0	COG5058@1|root,KOG1607@2759|Eukaryota,38BD0@33154|Opisthokonta,3NWJM@4751|Fungi,3QJXV@4890|Ascomycota,1ZY5P@147541|Dothideomycetes	4751|Fungi	U	TRAM, LAG1 and CLN8 homology domains.	LAG1	GO:0001302,GO:0003674,GO:0003824,GO:0005575,GO:0005622,GO:0005623,GO:0005634,GO:0005737,GO:0005783,GO:0005789,GO:0006629,GO:0006643,GO:0006665,GO:0006672,GO:0006807,GO:0007009,GO:0007568,GO:0007569,GO:0008150,GO:0008152,GO:0008610,GO:0009058,GO:0009987,GO:0010256,GO:0012505,GO:0016020,GO:0016021,GO:0016043,GO:0016410,GO:0016740,GO:0016746,GO:0016747,GO:0030148,GO:0030176,GO:0031224,GO:0031227,GO:…	2.3.1.24	ko:K04709	ko00600,ko01100,map00600,map01100	M00094,M00099	R06517,R06527	RC00004,RC00064	ko00000,ko00001,ko00002,ko01000	-	-	-	TRAM1,TRAM_LAG1_CLN8
g1151.t1	310453.XP_007580232.1	3.87e-129	387.0	2DA3M@1|root,2S5F1@2759|Eukaryota,3A5R8@33154|Opisthokonta,3P4VN@4751|Fungi,3QW6F@4890|Ascomycota,202TG@147541|Dothideomycetes	4751|Fungi	S	Transcriptional regulation of mitochondrial recombination	-	-	-	-	-	-	-	-	-	-	-	-	Mhr1
g1152.t1	35725.K2SV90	0.0	889.0	KOG2896@1|root,KOG2896@2759|Eukaryota,39SMB@33154|Opisthokonta,3NU5N@4751|Fungi,3QPCQ@4890|Ascomycota,200K8@147541|Dothideomycetes	4751|Fungi	S	Vacuolar sorting 38 and autophagy-related subunit 14	-	GO:0000149,GO:0000322,GO:0000323,GO:0000324,GO:0000329,GO:0003674,GO:0005488,GO:0005515,GO:0005575,GO:0005622,GO:0005623,GO:0005737,GO:0005768,GO:0005773,GO:0005774,GO:0005942,GO:0006810,GO:0006906,GO:0006996,GO:0007034,GO:0008150,GO:0009987,GO:0012505,GO:0016020,GO:0016043,GO:0016050,GO:0016192,GO:0019898,GO:0022607,GO:0031090,GO:0031410,GO:0031982,GO:0032879,GO:0032991,GO:0034622,GO:0035493,GO:…	-	ko:K21249	ko04140,map04140	-	-	-	ko00000,ko00001,ko04131	-	-	-	Atg14
g1155.t1	310453.XP_007580237.1	0.0	973.0	COG2132@1|root,2QR4X@2759|Eukaryota,38BK4@33154|Opisthokonta,3NW8V@4751|Fungi,3QRBZ@4890|Ascomycota,1ZYWU@147541|Dothideomycetes	4751|Fungi	Q	Multicopper oxidase	-	-	-	-	-	-	-	-	-	-	-	-	Cu-oxidase,Cu-oxidase_2,Cu-oxidase_3
g1156.t1	35725.K2S6A9	2.11e-55	180.0	KOG3410@1|root,KOG3410@2759|Eukaryota,3A8N0@33154|Opisthokonta,3P6SQ@4751|Fungi,3QZ87@4890|Ascomycota,202RU@147541|Dothideomycetes	4751|Fungi	S	Eukaryotic family of unknown function (DUF1754)	-	GO:0005575,GO:0005622,GO:0005623,GO:0005634,GO:0005730,GO:0031974,GO:0031981,GO:0043226,GO:0043227,GO:0043228,GO:0043229,GO:0043231,GO:0043232,GO:0043233,GO:0044422,GO:0044424,GO:0044428,GO:0044446,GO:0044464,GO:0070013	-	ko:K13120	-	-	-	-	ko00000,ko03041	-	-	-	DUF1754
g1158.t1	35725.K2S133	0.0	1522.0	2CN2U@1|root,2QTKQ@2759|Eukaryota,39FKA@33154|Opisthokonta,3NWM2@4751|Fungi,3QPHK@4890|Ascomycota,1ZYWE@147541|Dothideomycetes	4751|Fungi	K	Fungal specific transcription factor domain	CAT8	GO:0000429,GO:0000436,GO:0000976,GO:0000977,GO:0000978,GO:0000981,GO:0000982,GO:0000987,GO:0001012,GO:0001067,GO:0001077,GO:0001228,GO:0003674,GO:0003676,GO:0003677,GO:0003690,GO:0003700,GO:0005488,GO:0005575,GO:0005622,GO:0005623,GO:0005634,GO:0005737,GO:0006109,GO:0006111,GO:0006139,GO:0006140,GO:0006351,GO:0006355,GO:0006357,GO:0006366,GO:0006725,GO:0006807,GO:0007154,GO:0007584,GO:0008150,GO:…	-	ko:K09240	-	-	-	-	ko00000,ko03000	-	-	-	Fungal_trans,Zn_clus
g1160.t1	35725.K2S705	1.7e-243	694.0	KOG1337@1|root,KOG1337@2759|Eukaryota,39SXD@33154|Opisthokonta,3NXT6@4751|Fungi,3QJTN@4890|Ascomycota,1ZYUD@147541|Dothideomycetes	4751|Fungi	S	Set domain-containing protein	-	GO:0003674,GO:0003824,GO:0006464,GO:0006479,GO:0006807,GO:0008150,GO:0008152,GO:0008168,GO:0008170,GO:0008213,GO:0008276,GO:0008757,GO:0009987,GO:0016278,GO:0016279,GO:0016740,GO:0016741,GO:0018022,GO:0018026,GO:0018193,GO:0018205,GO:0019538,GO:0032259,GO:0036211,GO:0043170,GO:0043412,GO:0043414,GO:0044237,GO:0044238,GO:0044260,GO:0044267,GO:0071704,GO:0140096,GO:1901564	-	-	-	-	-	-	-	-	-	-	SET
g1161.t1	35725.K2RDT1	0.0	1151.0	COG2453@1|root,KOG1720@2759|Eukaryota,38BJJ@33154|Opisthokonta,3NU1E@4751|Fungi,3QK9Q@4890|Ascomycota,1ZXP1@147541|Dothideomycetes	4751|Fungi	V	Dual specificity protein phosphatase, N-terminal half	CDC14	GO:0000003,GO:0000022,GO:0000070,GO:0000075,GO:0000212,GO:0000226,GO:0000228,GO:0000278,GO:0000280,GO:0000281,GO:0000775,GO:0000776,GO:0000777,GO:0000778,GO:0000779,GO:0000780,GO:0000793,GO:0000794,GO:0000819,GO:0000910,GO:0000922,GO:0003674,GO:0003824,GO:0004721,GO:0004722,GO:0004725,GO:0005575,GO:0005622,GO:0005623,GO:0005634,GO:0005654,GO:0005677,GO:0005694,GO:0005730,GO:0005737,GO:0005815,GO:…	3.1.3.16,3.1.3.48	ko:K06639	ko04110,ko04111,ko04113,map04110,map04111,map04113	-	-	-	ko00000,ko00001,ko01000,ko01009	-	-	-	DSPc,DSPn
g1162.t1	710243.XP_007592623.1	1.25e-216	614.0	COG0477@1|root,KOG2533@2759|Eukaryota,38GD3@33154|Opisthokonta,3NX57@4751|Fungi,3QK58@4890|Ascomycota,21D7P@147550|Sordariomycetes,1EWJ8@1028384|Glomerellales	4751|Fungi	G	Major facilitator superfamily transporter	-	-	-	-	-	-	-	-	-	-	-	-	MFS_1
g1163.t1	121759.XP_010758612.1	3.35e-137	415.0	COG1304@1|root,KOG0538@2759|Eukaryota,38BCT@33154|Opisthokonta,3NYZQ@4751|Fungi,3QMUP@4890|Ascomycota,20DPA@147545|Eurotiomycetes,3B4RD@33183|Onygenales,3FRUC@34383|Onygenales incertae sedis	4751|Fungi	C	Nitronate monooxygenase	-	-	1.1.3.15	ko:K11517	ko00630,ko01100,ko01110,ko01120,ko01130,ko01200,ko04146,map00630,map01100,map01110,map01120,map01130,map01200,map04146	M00532	R00475	RC00042	ko00000,ko00001,ko00002,ko01000	-	-	-	FMN_dh
g1164.t1	310453.XP_007585094.1	4.06e-194	543.0	COG0673@1|root,KOG2741@2759|Eukaryota,38P2E@33154|Opisthokonta,3NZM4@4751|Fungi,3QPWI@4890|Ascomycota,1ZZKQ@147541|Dothideomycetes	4751|Fungi	GQ	Oxidoreductase family, NAD-binding Rossmann fold	-	-	-	-	-	-	-	-	-	-	-	-	GFO_IDH_MocA
g1165.t1	35725.K2RDR2	2.28e-197	552.0	2E2P5@1|root,2S9W4@2759|Eukaryota,39XUN@33154|Opisthokonta,3P2S4@4751|Fungi,3QKB8@4890|Ascomycota,201UG@147541|Dothideomycetes	4751|Fungi	-	-	-	-	-	-	-	-	-	-	-	-	-	-	-
g1166.t1	35725.K2S6Y6	0.0	1256.0	COG1626@1|root,KOG0602@2759|Eukaryota,38CKH@33154|Opisthokonta,3NTZ8@4751|Fungi,3QSJX@4890|Ascomycota,1ZXTK@147541|Dothideomycetes	4751|Fungi	G	Alpha-trehalose glucohydrolase	-	-	3.2.1.28	ko:K01194	ko00500,ko01100,map00500,map01100	-	R00010	RC00049	ko00000,ko00001,ko00537,ko01000	-	GH37	-	Trehalase
g1167.t1	35725.K2SE28	6.09e-294	805.0	COG1902@1|root,KOG0134@2759|Eukaryota,38GC2@33154|Opisthokonta,3NUK9@4751|Fungi,3QQZ7@4890|Ascomycota,1ZY2I@147541|Dothideomycetes	4751|Fungi	C	NADH:flavin oxidoreductase / NADH oxidase family	-	-	-	-	-	-	-	-	-	-	-	-	Oxidored_FMN
g1168.t1	310453.XP_007582822.1	4.48e-92	270.0	COG0361@1|root,KOG3403@2759|Eukaryota,3A1R5@33154|Opisthokonta,3P2UG@4751|Fungi,3QU1M@4890|Ascomycota,201NB@147541|Dothideomycetes	4751|Fungi	J	Seems to be required for maximal rate of protein biosynthesis. Enhances ribosome dissociation into subunits and stabilizes the binding of the initiator Met-tRNA(I) to 40 S ribosomal subunits	TIF11	GO:0001731,GO:0001732,GO:0002181,GO:0002183,GO:0003674,GO:0003676,GO:0003723,GO:0003725,GO:0003727,GO:0003743,GO:0005488,GO:0005515,GO:0005575,GO:0005622,GO:0005623,GO:0005737,GO:0006412,GO:0006413,GO:0006518,GO:0006807,GO:0008135,GO:0008150,GO:0008152,GO:0009058,GO:0009059,GO:0009987,GO:0010467,GO:0010494,GO:0016043,GO:0016282,GO:0019538,GO:0022607,GO:0022613,GO:0022618,GO:0031369,GO:0032991,GO:…	-	ko:K03236	ko03013,map03013	-	-	-	ko00000,ko00001,ko03012	-	-	-	eIF-1a
g1169.t1	35725.K2RDR5	4.81e-216	622.0	COG0807@1|root,KOG1284@2759|Eukaryota,38FGU@33154|Opisthokonta,3NXHB@4751|Fungi,3QJIB@4890|Ascomycota,200M2@147541|Dothideomycetes	4751|Fungi	H	GTP cyclohydrolase II	RIB1	GO:0003674,GO:0003824,GO:0003933,GO:0003935,GO:0005575,GO:0005622,GO:0005623,GO:0005634,GO:0005737,GO:0006766,GO:0006767,GO:0006771,GO:0006807,GO:0008150,GO:0008152,GO:0009058,GO:0009110,GO:0009231,GO:0009987,GO:0016787,GO:0016810,GO:0016814,GO:0017144,GO:0018130,GO:0019238,GO:0034641,GO:0042364,GO:0042726,GO:0042727,GO:0043226,GO:0043227,GO:0043229,GO:0043231,GO:0044237,GO:0044249,GO:0044271,GO:…	3.5.4.25	ko:K01497	ko00740,ko00790,ko01100,ko01110,ko02024,map00740,map00790,map01100,map01110,map02024	M00125	R00425	RC00293,RC02504	ko00000,ko00001,ko00002,ko01000	-	-	-	GTP_cyclohydro2
g1170.t1	35725.K2S120	0.0	5374.0	KOG1910@1|root,KOG1910@2759|Eukaryota,3950X@33154|Opisthokonta,3NUKM@4751|Fungi,3QKQX@4890|Ascomycota,1ZZRQ@147541|Dothideomycetes	4751|Fungi	S	RNA pol II promoter Fmp27 protein domain	FMP27	GO:0005575,GO:0005622,GO:0005623,GO:0005737,GO:0005739,GO:0043226,GO:0043227,GO:0043229,GO:0043231,GO:0044424,GO:0044444,GO:0044464	-	-	-	-	-	-	-	-	-	-	Apt1,DUF2405,Fmp27,Fmp27_GFWDK,Fmp27_SW,Fmp27_WPPW
g1171.t1	35725.K2SE33	3.12e-88	279.0	2CYEN@1|root,2S3W5@2759|Eukaryota,3A5TE@33154|Opisthokonta,3P5Y6@4751|Fungi,3QY4E@4890|Ascomycota,2033V@147541|Dothideomycetes	4751|Fungi	A	Domain with 2 conserved Trp (W) residues	-	-	-	-	-	-	-	-	-	-	-	-	WW
g1173.t1	35725.K2SVP7	6.88e-298	816.0	KOG2913@1|root,KOG2913@2759|Eukaryota,39T26@33154|Opisthokonta,3Q2ZP@4751|Fungi,3RK14@4890|Ascomycota,1ZXM8@147541|Dothideomycetes	4751|Fungi	S	Repeated motif present between transmembrane helices in cystinosin, yeast ERS1p, mannose-P-dolichol utilization defect 1, and other hypothetical proteins.	-	-	-	-	-	-	-	-	-	-	-	-	PQ-loop
g1175.t1	35725.K2S6Z4	6.92e-139	398.0	29NAN@1|root,2RVMB@2759|Eukaryota,39T77@33154|Opisthokonta,3NZUN@4751|Fungi,3QQ3P@4890|Ascomycota,200VJ@147541|Dothideomycetes	4751|Fungi	-	-	-	-	-	-	-	-	-	-	-	-	-	-	-
g1176.t1	35725.K2S122	0.0	1103.0	COG1252@1|root,KOG2495@2759|Eukaryota,38G4F@33154|Opisthokonta,3NTXJ@4751|Fungi,3QJSP@4890|Ascomycota,1ZYQ1@147541|Dothideomycetes	4751|Fungi	C	Pyridine nucleotide-disulphide oxidoreductase	NDE1	GO:0001300,GO:0003674,GO:0003824,GO:0003954,GO:0005575,GO:0005622,GO:0005623,GO:0005737,GO:0005739,GO:0005740,GO:0005743,GO:0005975,GO:0005996,GO:0006006,GO:0006066,GO:0006067,GO:0006082,GO:0006090,GO:0006091,GO:0006113,GO:0006116,GO:0006119,GO:0006139,GO:0006163,GO:0006725,GO:0006732,GO:0006733,GO:0006734,GO:0006753,GO:0006793,GO:0006796,GO:0006807,GO:0007568,GO:0007569,GO:0008137,GO:0008150,GO:…	1.6.5.9	ko:K17871	-	-	-	-	ko00000,ko01000	-	-	iMM904.YMR145C,iND750.YMR145C	Pyr_redox_2
g1178.t1	310453.XP_007582830.1	7.4e-212	601.0	28Q3V@1|root,2QWSP@2759|Eukaryota,38BAU@33154|Opisthokonta,3NX2Z@4751|Fungi,3QRA0@4890|Ascomycota,1ZYQE@147541|Dothideomycetes	4751|Fungi	S	Cyclin	-	-	-	-	-	-	-	-	-	-	-	-	Cyclin
g1180.t1	35725.K2RDS3	9.63e-160	467.0	COG0200@1|root,KOG0846@2759|Eukaryota,38I02@33154|Opisthokonta,3NVSV@4751|Fungi,3QRK4@4890|Ascomycota,1ZXUD@147541|Dothideomycetes	4751|Fungi	J	Ribosomal proteins 50S-L15, 50S-L18e, 60S-L27A	MRPL10	GO:0000313,GO:0000315,GO:0003674,GO:0003735,GO:0005198,GO:0005575,GO:0005622,GO:0005623,GO:0005737,GO:0005739,GO:0005759,GO:0005761,GO:0005762,GO:0005840,GO:0006412,GO:0006518,GO:0006807,GO:0008150,GO:0008152,GO:0009058,GO:0009059,GO:0009987,GO:0010467,GO:0015934,GO:0019538,GO:0031974,GO:0032543,GO:0032991,GO:0034641,GO:0034645,GO:0043043,GO:0043170,GO:0043226,GO:0043227,GO:0043228,GO:0043229,GO:…	-	ko:K02876	ko03010,map03010	M00178,M00179	-	-	br01610,ko00000,ko00001,ko00002,ko03011	-	-	-	Ribosomal_L27A
g1181.t1	310453.XP_007582832.1	0.0	931.0	COG0076@1|root,KOG0628@2759|Eukaryota,38EZZ@33154|Opisthokonta,3NX00@4751|Fungi,3QKBI@4890|Ascomycota,2005V@147541|Dothideomycetes	4751|Fungi	E	Pyridoxal-dependent decarboxylase conserved domain	-	-	4.1.1.105,4.1.1.28	ko:K01593	ko00350,ko00360,ko00380,ko00901,ko00950,ko00965,ko01100,ko01110,ko04726,ko04728,ko05030,ko05031,ko05034,map00350,map00360,map00380,map00901,map00950,map00965,map01100,map01110,map04726,map04728,map05030,map05031,map05034	M00037,M00042	R00685,R00699,R00736,R02080,R02701,R04909	RC00299	ko00000,ko00001,ko00002,ko01000,ko04147	-	-	-	Pyridoxal_deC
g1182.t1	35725.K2S126	0.0	1041.0	KOG2626@1|root,KOG2626@2759|Eukaryota,38HSI@33154|Opisthokonta,3NZB5@4751|Fungi,3QJFJ@4890|Ascomycota,1ZYEX@147541|Dothideomycetes	4751|Fungi	BK	Set1 complex component ash2	ASH2	GO:0000228,GO:0000723,GO:0000785,GO:0000790,GO:0001067,GO:0003674,GO:0003676,GO:0003677,GO:0003824,GO:0004842,GO:0005488,GO:0005575,GO:0005622,GO:0005623,GO:0005634,GO:0005654,GO:0005694,GO:0006139,GO:0006259,GO:0006323,GO:0006325,GO:0006333,GO:0006338,GO:0006342,GO:0006348,GO:0006355,GO:0006357,GO:0006464,GO:0006479,GO:0006725,GO:0006807,GO:0006996,GO:0008150,GO:0008152,GO:0008213,GO:0009889,GO:…	-	ko:K14967	-	-	-	-	ko00000,ko03036	-	-	-	SPRY
g1183.t1	35725.K2SE42	0.0	926.0	KOG3871@1|root,KOG3871@2759|Eukaryota,38DBE@33154|Opisthokonta,3NVIT@4751|Fungi,3QJZ1@4890|Ascomycota,200C5@147541|Dothideomycetes	4751|Fungi	W	Bystin	ENP1	GO:0000447,GO:0000460,GO:0000462,GO:0000466,GO:0000469,GO:0000478,GO:0000479,GO:0003674,GO:0003676,GO:0003723,GO:0005488,GO:0005575,GO:0005622,GO:0005623,GO:0005634,GO:0005730,GO:0005737,GO:0006139,GO:0006364,GO:0006396,GO:0006403,GO:0006405,GO:0006406,GO:0006611,GO:0006725,GO:0006807,GO:0006810,GO:0006886,GO:0006913,GO:0008104,GO:0008150,GO:0008152,GO:0009987,GO:0010467,GO:0015031,GO:0015833,GO:…	-	ko:K14797	-	-	-	-	ko00000,ko03009	-	-	-	Bystin
g1186.t1	310453.XP_007582835.1	8.44e-235	660.0	COG2124@1|root,KOG0157@2759|Eukaryota,38CHP@33154|Opisthokonta,3NZQF@4751|Fungi,3QQD4@4890|Ascomycota,200Z0@147541|Dothideomycetes	4751|Fungi	IQ	cytochrome p450	-	-	-	-	-	-	-	-	-	-	-	-	p450
g1189.t1	35725.K2SE13	0.0	1336.0	COG2234@1|root,KOG2195@2759|Eukaryota,38ERK@33154|Opisthokonta,3NUU3@4751|Fungi,3QKGW@4890|Ascomycota,1ZZ32@147541|Dothideomycetes	4751|Fungi	OP	Transferrin receptor-like dimerisation domain	-	-	3.4.17.21	ko:K01301	-	-	-	-	ko00000,ko01000,ko01002	-	-	-	PA,Peptidase_M28,TFR_dimer
g1190.t1	35725.K2SVM7	8.91e-284	779.0	28I4K@1|root,2QQEZ@2759|Eukaryota,39RZB@33154|Opisthokonta,3NXU1@4751|Fungi,3QQU4@4890|Ascomycota,20113@147541|Dothideomycetes	4751|Fungi	-	-	-	-	-	-	-	-	-	-	-	-	-	-	Abhydrolase_6,DUF676
g1192.t1	35725.K2RDQ1	1.03e-64	209.0	COG1075@1|root,2QVGS@2759|Eukaryota,3A9V4@33154|Opisthokonta,3P7IS@4751|Fungi,3QZ6D@4890|Ascomycota,202ZF@147541|Dothideomycetes	4751|Fungi	S	palmitoyl-(protein) hydrolase activity	-	-	-	-	-	-	-	-	-	-	-	-	-
g1193.t1	35725.K2S6X3	0.0	1073.0	COG0652@1|root,KOG0883@2759|Eukaryota,38E53@33154|Opisthokonta,3NUAM@4751|Fungi,3QKM8@4890|Ascomycota,200KT@147541|Dothideomycetes	4751|Fungi	O	Cyclophilin type peptidyl-prolyl cis-trans isomerase/CLD	cyp8	GO:0000209,GO:0000413,GO:0003674,GO:0003755,GO:0003824,GO:0004842,GO:0005575,GO:0005622,GO:0005623,GO:0005634,GO:0006464,GO:0006807,GO:0008150,GO:0008152,GO:0009987,GO:0016567,GO:0016740,GO:0016853,GO:0016859,GO:0018193,GO:0018208,GO:0019538,GO:0019787,GO:0032446,GO:0034450,GO:0036211,GO:0043170,GO:0043226,GO:0043227,GO:0043229,GO:0043231,GO:0043412,GO:0044237,GO:0044238,GO:0044260,GO:0044267,GO:…	5.2.1.8	ko:K10598	ko04120,map04120	-	-	-	ko00000,ko00001,ko01000,ko03041,ko03110,ko04121	-	-	-	Pro_isomerase,Rtf2,U-box
g1194.t1	310453.XP_007588313.1	9.65e-164	473.0	KOG1425@1|root,KOG1425@2759|Eukaryota,38SMH@33154|Opisthokonta,3NZ8S@4751|Fungi,3QNAF@4890|Ascomycota,1ZXGU@147541|Dothideomycetes	4751|Fungi	Z	Microfibril-associated/Pre-mRNA processing	-	GO:0000375,GO:0000377,GO:0000398,GO:0005575,GO:0005622,GO:0005623,GO:0005634,GO:0005681,GO:0005684,GO:0006139,GO:0006396,GO:0006397,GO:0006725,GO:0006807,GO:0008150,GO:0008152,GO:0008380,GO:0009987,GO:0010467,GO:0016070,GO:0016071,GO:0032991,GO:0034641,GO:0043170,GO:0043226,GO:0043227,GO:0043229,GO:0043231,GO:0044237,GO:0044238,GO:0044422,GO:0044424,GO:0044428,GO:0044446,GO:0044464,GO:0045292,GO:…	-	ko:K13110	-	-	-	-	ko00000,ko03041	-	-	-	MFAP1
g1195.t1	310453.XP_007588314.1	9.73e-128	371.0	KOG2913@1|root,KOG2913@2759|Eukaryota,39R44@33154|Opisthokonta,3NXIT@4751|Fungi,3QJP4@4890|Ascomycota,200T0@147541|Dothideomycetes	4751|Fungi	S	PQ loop repeat protein	-	GO:0003333,GO:0003674,GO:0005215,GO:0005342,GO:0005575,GO:0006810,GO:0006811,GO:0006820,GO:0006865,GO:0008150,GO:0008509,GO:0008514,GO:0015075,GO:0015171,GO:0015174,GO:0015318,GO:0015711,GO:0015802,GO:0015849,GO:0016020,GO:0016021,GO:0022857,GO:0031224,GO:0034220,GO:0044425,GO:0046942,GO:0046943,GO:0051179,GO:0051234,GO:0055085,GO:0071702,GO:0071705,GO:0098656,GO:1903825,GO:1905039,GO:1990822	-	-	-	-	-	-	-	-	-	-	PQ-loop
[truncated: 8,451 more rows]
